# Supplementary material for: Single-Nucleus RNA Sequencing Reveals the Spatiotemporal Dynamics of Disease-Associated Microglia in Amyotrophic Lateral Sclerosis
Source: Research (Wash D C). 2024 Dec 11;7:0548. doi: 10.34133/research.0548 (PMC11632836; doi:10.34133/research.0548)
Supplement: Supplementary 1 — Figs. S1 to S9 Tables S1 to S14 [file research.0548.f1.zip]

Archive with 11 entries (11 files):
- Figure S1.pdf
- Figure S2.pdf
- Figure S3.pdf
- Figure S4.pdf
- Figure S5.pdf
- Figure S6.pdf
- Figure S7.pdf
- Figure S8.pdf
- Figure S9.pdf
- Supplementary information.docx
- Supplementary Table.xlsx
