# Supplementary material for: Single-Nucleus RNA Sequencing Reveals the Spatiotemporal Dynamics of Disease-Associated Microglia in Amyotrophic Lateral Sclerosis
Source: Research (Wash D C). 2024 Dec 11;7:0548. doi: 10.34133/research.0548 (PMC11632836; doi:10.34133/research.0548)
Supplement: Supplementary 1 — Figs. S1 to S9 Tables S1 to S14 [file research.0548.f1.zip › Supplementary Table.xlsx]

## Sheet: Table S1
Table S1. Summary of QC Metrics from snRNAseq Experiments.
	WT 10×	SOD1 10×
Groups	1	1
Samples per Group	2	2
Avg Cells per Sample	11794	10548
% Cells Passing QC	0.883	0.909
Avg. Genes per Cell	1694	2034
Avg. Microglia per Sample	518	858

## Sheet: Table S2
Table S2. Summary of cell number of each sample before and after cell filtering.
Sample	Before_filter_cell_number	After_filter_cell_number	Precent
WT_1	10013	9242	0.923
WT_2	16687	14346	0.8597
SOD1_1	12148	10973	0.9033
SOD1_2	11062	10123	0.9151

## Sheet: Table S3
Table S3. Differentially expressed genes in neurons, excitatory neurons and inhibitory neurons between SOD1G93A and WT mice
Neurons							Excitatory neurons							Inhibitory neurons
Genes	P-value	Average logFC	Percentage in SOD1	Percentage in WT			Genes	P-value	Average logFC	Percentage in SOD1	Percentage in WT			Genes	P-value	Average logFC	Percentage in SOD1	Percentage in WT
Xkr4	4.06052e-50	0.15781	0.948	0.868			Xkr4	2.21546e-41	0.162437	0.941	0.855			Xkr4	1.54455e-06	0.0985472	0.97	0.927
Gm18956	0.0766739	-0.00194727	0.001	0.001			Gm18956	0.138916	-0.00165749	0.001	0.001			Gm18956	0.314131	-0.00327586	0	0.001
Gm37180	2.35719e-36	0.0481784	0.113	0.062			Gm37180	1.28854e-32	0.0434606	0.112	0.06			Gm37180	2.46743e-05	0.0614226	0.114	0.074
Gm37363	0.0198291	-0.0256844	0.052	0.044			Gm37363	0.0024941	-0.0185339	0.052	0.042			Gm37363	0.343427	-0.0607724	0.052	0.058
Gm37686	8.85035e-05	0.00226909	0.023	0.016			Gm37686	3.68087e-05	0.00451881	0.024	0.015			Gm37686	0.603638	-0.00711748	0.021	0.018
Gm1992	0.125287	-0.0811492	0.152	0.14			Gm1992	0.0241797	-0.0617516	0.148	0.132			Gm1992	0.100193	-0.180822	0.169	0.181
Gm37329	7.17556e-11	0.00938568	0.037	0.022			Gm37329	3.73372e-10	0.0101399	0.038	0.021			Gm37329	0.0409556	0.00662577	0.034	0.024
Gm38148	1.90655e-15	0.0187483	0.08	0.052			Gm38148	4.47279e-17	0.0277887	0.08	0.048			Gm38148	0.3645	-0.0230264	0.077	0.069
Gm19938	2.14731e-64	0.104697	0.267	0.162			Gm19938	5.11739e-54	0.0961391	0.263	0.156			Gm19938	5.60132e-11	0.121005	0.281	0.186
Gm10568	0.541124	-0.00176976	0.001	0.002			Gm10568	0.916043	-0.00100633	0.001	0.002			Gm10568	0.252944	-0.00499512	0.001	0.002
Rp1	0.0910556	0.000735482	0.002	0.001			Rp1	0.381307	-0.000208716	0.002	0.001			Rp1	0.0257139	0.00486663	0.002	0
Gm6085	0.000149019	0.00382695	0.001	0			Gm6085	3.70012e-05	0.00486164	0.002	0			Gm6119	0.158544	0.00191403	0.001	0
Gm6119	0.0345069	0.00167356	0.001	0			Gm6119	0.0885786	0.00165546	0.001	0			Mrpl15	0.0151035	0.0213607	0.094	0.072
Mrpl15	2.64379e-11	-0.000929741	0.097	0.07			Mrpl15	4.63298e-10	-0.00673402	0.098	0.07			Gm37144	0.393716	0.00123636	0.009	0.007
Gm37144	0.838794	-0.0116996	0.008	0.008			Gm37144	0.841192	-0.0147845	0.008	0.008			Lypla1	0.0432061	0.0111103	0.038	0.027
Lypla1	0.00010022	-0.00688842	0.038	0.028			Lypla1	0.000838227	-0.0115386	0.038	0.028			Gm37988	0.284959	0.00772565	0.015	0.011
Gm37988	0.0334592	-0.00315119	0.015	0.011			Gm37988	0.065416	-0.00587075	0.015	0.011			Tcea1	0.079124	-0.137438	0.145	0.158
Tcea1	3.39528e-08	-0.0426114	0.162	0.13			Tcea1	2.03405e-12	-0.0210952	0.167	0.124			Gm37277	0.156157	-0.00226817	0	0.001
Rgs20	1.25397e-30	0.0728739	0.18	0.12			Rgs20	5.77308e-27	0.0684892	0.175	0.113			Rgs20	0.000159418	0.0664081	0.197	0.15
Gm37079	2.41999e-06	0.0100293	0.008	0.003			Gm37079	5.37638e-06	0.011609	0.008	0.003			Gm37079	0.162833	0.00219642	0.01	0.006
Gm16041	0.891571	-0.000335475	0.001	0.001			Gm16041	0.907606	-0.000529328	0.001	0.001			Atp6v1h	0.0136724	0.00640432	0.404	0.345
Atp6v1h	4.02301e-26	-0.014484	0.455	0.344			Atp6v1h	6.01265e-27	-0.0135956	0.47	0.343			Gm37567	0.0841285	0.0031115	0.001	0
Oprk1	2.77705e-13	0.01817	0.068	0.045			Oprk1	6.39243e-13	0.0175149	0.066	0.041			Oprk1	0.0940964	0.00522225	0.077	0.063
Npbwr1	0.151208	0.00140574	0.001	0.001			Npbwr1	0.273752	0.000427502	0.001	0			Gm37429	0.158544	0.0021322	0.001	0
Rb1cc1	5.37754e-22	-0.0197684	0.514	0.395			Rb1cc1	2.02548e-23	-0.0124627	0.519	0.385			Npbwr1	0.483562	0.00422993	0.002	0.001
4732440D04Rik	0.202564	-0.0584679	0.055	0.058			4732440D04Rik	0.850886	-0.0476704	0.055	0.055			Rb1cc1	0.138383	-0.0537397	0.499	0.442
Alkal1	0.0610939	0.00170779	0.001	0			Alkal1	0.0885084	0.00164019	0.001	0			4732440D04Rik	0.0101379	-0.109276	0.053	0.071
Gm19026	0.276583	0.000196488	0.004	0.003			Gm19026	0.293672	-0.000216422	0.005	0.004			Gm19026	0.484409	0.00304171	0.002	0.001
St18	2.7572e-241	-1.0758	0.468	0.591			St18	1.07775e-230	-1.14008	0.475	0.611			St18	1.49451e-14	-0.620423	0.444	0.496
Pcmtd1	1.22481e-25	-0.0276855	0.48	0.362			Pcmtd1	1.8151e-21	-0.049785	0.482	0.359			Pcmtd1	1.14942e-05	0.0658758	0.472	0.375
Gm26983	0.737664	-0.00115069	0.001	0.001			Gm26983	0.291528	0.000211109	0.001	0.001			Gm26983	0.177359	-0.0071102	0	0.002
Gm38372	0.592069	-0.0223254	0.017	0.016			Gm38372	0.527055	-0.023839	0.017	0.016			Gm38372	0.969005	-0.0141758	0.016	0.016
Gm26901	6.94224e-16	0.0234984	0.089	0.059			Gm26901	3.64991e-16	0.0246704	0.088	0.055			Gm26901	0.124726	0.00544983	0.095	0.081
Sntg1	3.94961e-27	0.17102	0.917	0.84			Sntg1	1.80134e-25	0.187347	0.916	0.833			Sntg1	0.010692	0.067662	0.923	0.876
Gm38024	0.000186392	-0.00226542	0.012	0.007			Gm38024	7.97493e-05	-0.00161822	0.012	0.007			Gm38024	0.6257	-0.0045035	0.009	0.008
Gm38259	0.0566577	-0.000261044	0.011	0.009			Gm38259	0.19989	-0.00139534	0.011	0.009			Gm38259	0.0980912	0.00419135	0.013	0.008
Gm37005	0.0208537	-0.0246638	0.007	0.009			Gm37005	0.0554632	-0.0243172	0.007	0.009			Gm37005	0.195973	-0.0258841	0.006	0.009
Gm7493	0.826859	-0.00136558	0.001	0.001			Gm7493	0.201603	0.000613571	0.002	0.001			Gm7493	0.0574721	-0.00968754	0	0.003
Gm37629	5.81578e-16	0.00909758	0.162	0.119			Gm37629	8.20768e-16	0.0164099	0.161	0.115			Gm37629	0.0898064	-0.0385756	0.165	0.141
Gm38008	0.0482366	-5.80309e-05	0.004	0.003			Gm38008	0.00939524	0.00159499	0.005	0.003			Gm38008	0.312614	-0.00636666	0.001	0.003
Gm37143	0.909565	-0.00499553	0.005	0.005			Gm37143	0.756834	-0.00252259	0.005	0.005			Gm37143	0.382455	-0.01626	0.004	0.006
Rrs1	0.130674	-0.0272557	0.016	0.019			Rrs1	0.656667	-0.0233336	0.018	0.019			Rrs1	0.0128384	-0.0424298	0.011	0.021
Adhfe1	1.37135e-06	0.00578224	0.036	0.024			Adhfe1	6.34516e-05	0.00167034	0.036	0.026			Adhfe1	0.00272246	0.0246416	0.034	0.019
2610203C22Rik	0.760228	-0.0158046	0.012	0.012			2610203C22Rik	0.547836	-0.018479	0.012	0.013			2610203C22Rik	0.587132	-0.00529894	0.013	0.011
Vxn	1.79172e-05	-0.00634935	0.04	0.029			Vxn	0.000225885	-0.0148763	0.04	0.03			Vxn	0.0201832	0.0295928	0.039	0.026
Mybl1	0.0041237	-0.000565881	0.024	0.018			Mybl1	0.00251855	-0.00154714	0.025	0.018			Mybl1	0.67317	0.00404989	0.021	0.019
Vcpip1	2.58989e-09	-0.0520192	0.151	0.119			Vcpip1	7.41736e-11	-0.049953	0.155	0.116			Vcpip1	0.753606	-0.0595076	0.138	0.131
1700034P13Rik	0.18923	-0.00672084	0.011	0.009			1700034P13Rik	0.119175	-0.00643678	0.011	0.009			1700034P13Rik	0.85621	-0.00918213	0.01	0.01
Sgk3	1.36973e-06	-0.0720029	0.181	0.149			Sgk3	6.75311e-08	-0.0657907	0.192	0.152			Sgk3	0.661787	-0.0775378	0.143	0.134
Mcmdc2	0.639347	-0.053737	0.056	0.057			Mcmdc2	0.223168	-0.040358	0.06	0.054			Mcmdc2	0.000503506	-0.108873	0.045	0.069
Snhg6	0.878262	-0.00819175	0.009	0.009			Snhg6	0.772404	-0.00488488	0.009	0.008			Snhg6	0.334584	-0.0230579	0.009	0.012
Tcf24	0.484249	0.00108755	0.001	0.001			Tcf24	0.795528	0.000243865	0.001	0.001			Tcf24	0.0460714	0.00435444	0.002	0
Ppp1r42	0.000342418	0.00441555	0.007	0.003			Ppp1r42	0.00273299	0.00303311	0.007	0.004			Ppp1r42	0.0297501	0.0109313	0.006	0.002
Gm15818	0.579244	-0.00107692	0	0.001			Gm15818	0.640904	-0.00126827	0.001	0.001			Gm24674	0.158544	0.00542213	0.001	0
Cops5	2.27539e-05	-0.0551144	0.19	0.161			Cops5	1.24103e-08	-0.0371425	0.196	0.155			Cops5	0.0509937	-0.131934	0.171	0.189
Cspp1	3.67086e-10	-0.0438387	0.661	0.53			Cspp1	9.30367e-11	-0.0389831	0.665	0.521			Cspp1	0.366728	-0.0662937	0.647	0.573
Arfgef1	4.6996e-17	-0.0457182	0.513	0.401			Arfgef1	5.44565e-19	-0.0399657	0.517	0.392			Arfgef1	0.44349	-0.06492	0.499	0.443
Gm26348	0.509718	0.000797012	0.001	0			Gm26348	0.458742	0.00107496	0.001	0			Gm37569	0.805205	-0.0102676	0.022	0.024
Gm37569	1.53383e-09	0.0100566	0.033	0.02			Gm37569	6.36716e-12	0.0157729	0.036	0.019			Cpa6	0.635003	-0.0359977	0.036	0.039
Cpa6	0.18066	-0.0110074	0.047	0.043			Cpa6	0.0664115	-0.00154596	0.05	0.044			Prex2	0.000270833	0.0363887	0.213	0.163
Gm38005	0.184375	0.000325498	0.001	0			Gm38005	0.157615	0.000475534	0.001	0			A830018L16Rik	0.146482	-0.002261	0.344	0.31
Gm15604	0.12528	0.000678415	0.001	0			Gm15604	0.173936	0.000654557	0.001	0			Gm38178	0.0788815	0.00715889	0.023	0.015
Prex2	1.51453e-22	0.135357	0.295	0.224			Prex2	5.29405e-23	0.179998	0.318	0.237			Gm38069	0.677258	-0.0113245	0.011	0.01
A830018L16Rik	2.80976e-14	0.0747994	0.477	0.396			A830018L16Rik	5.09506e-18	0.113088	0.515	0.415			Sulf1	0.00679489	0.0578288	0.091	0.068
Gm38178	9.87733e-25	0.0398963	0.043	0.019			Gm38178	2.33292e-26	0.0497495	0.049	0.02			Slco5a1	0.00329533	0.0341401	0.053	0.035
Gm38069	1.26529e-07	0.0162128	0.023	0.013			Gm38069	1.0544e-08	0.0241599	0.026	0.014			Ncoa2	0.118537	-0.0132696	0.714	0.623
Sulf1	2.39385e-06	0.0145752	0.081	0.063			Sulf1	0.000163047	0.000357066	0.078	0.062			Gm38376	0.775783	-0.0194549	0.03	0.028
Slco5a1	2.9694e-11	0.007549	0.069	0.047			Slco5a1	4.96486e-10	0.00264566	0.074	0.05			Gm37409	0.074893	0.0186723	0.026	0.018
Ncoa2	1.26576e-17	0.0160094	0.706	0.565			Ncoa2	1.34394e-17	0.0207558	0.704	0.553			Gm38223	0.932321	-0.0151459	0.015	0.014
Gm38376	8.8035e-06	-0.000580119	0.03	0.02			Gm38376	1.58363e-06	0.00347763	0.03	0.018			Gm37702	0.407436	-0.0109813	0.008	0.011
Gm37409	5.4291e-08	0.00825191	0.029	0.017			Gm37409	1.88402e-07	0.00582828	0.029	0.017			Gm38120	0.0014338	0.0273759	0.079	0.054
Gm38223	3.11563e-08	0.0108632	0.018	0.009			Gm38223	6.50466e-10	0.0171465	0.019	0.008			Gm38380	0.0119456	0.02243	0.076	0.056
Gm37702	0.0488291	-0.00282898	0.013	0.01			Gm37702	0.00905033	-0.000371847	0.014	0.01			Gm29570	0.0423542	0.01151	0.008	0.003
Gm38120	1.15624e-13	0.00806901	0.072	0.048			Gm38120	4.95289e-11	0.00206933	0.07	0.046			Tram1	0.0075382	-0.0115766	0.126	0.097
Gm38380	8.60321e-26	0.0346686	0.084	0.047			Gm38380	1.04739e-25	0.0373495	0.086	0.045			Lactb2	0.921071	-0.036663	0.074	0.073
Gm29570	0.0616567	0.00122436	0.008	0.006			Gm29570	0.235336	-0.00121465	0.008	0.006			Gm38319	0.555363	-0.00805909	0.002	0.003
Tram1	6.91605e-17	0.0123238	0.126	0.089			Tram1	2.2906e-15	0.0175865	0.127	0.087			Eya1	0.000446359	0.0356979	0.021	0.008
Lactb2	9.90503e-12	-0.0189604	0.128	0.096			Lactb2	3.10481e-15	-0.0090058	0.144	0.101			Gm37444	0.158544	0.00176011	0.001	0
Gm38319	0.0610522	-0.00237401	0.006	0.004			Gm38319	0.0193508	-0.000781589	0.007	0.004			Gm9947	0.401962	0.00169497	0.047	0.042
Eya1	0.00013031	0.00921783	0.02	0.013			Eya1	0.00796953	0.00374443	0.019	0.014			Msc	0.339542	-0.0126233	0.006	0.008
Gm37444	0.139724	0.000531173	0.001	0			Gm37444	0.293968	0.000273754	0.001	0.001			Gm37412	0.162015	0.00668382	0.01	0.006
Gm9947	4.0687e-05	0.00195264	0.055	0.042			Gm9947	2.42883e-05	0.00186755	0.057	0.042			Rpl5-ps1	0.100631	-0.00731611	0	0.002
Msc	0.582503	-0.00542635	0.005	0.005			Msc	0.853906	-0.00398816	0.004	0.005			Trpa1	0.788758	-0.00124717	0.003	0.004
Gm37412	0.0438497	-0.00163241	0.011	0.008			Gm37412	0.0948233	-0.00360509	0.011	0.009			Kcnb2	2.49132e-18	0.297908	0.944	0.904
Rpl5-ps1	0.0524973	-0.00277297	0.001	0.002			Rpl5-ps1	0.183087	-0.00171058	0.001	0.001			Gm38116	0.00302106	0.00936855	0.135	0.102
Trpa1	0.491693	-0.00164084	0.003	0.003			Trpa1	0.48686	-0.00208116	0.002	0.003			Gm37138	3.37796e-07	0.0833846	0.069	0.034
Kcnb2	3.56847e-36	0.246688	0.84	0.754			Kcnb2	7.8937e-16	0.142922	0.811	0.721			Gm6060	0.158544	0.00337264	0.001	0
Gm38116	1.01615e-15	0.0200857	0.085	0.056			Gm38116	1.28156e-11	0.0132757	0.071	0.046			Terf1	0.244268	-0.150979	0.268	0.268
Gm37138	5.53122e-16	0.0252748	0.042	0.023			Gm37138	6.50963e-09	0.00545891	0.035	0.02			Gm37509	0.0160463	0.0213917	0.023	0.013
Gm6060	0.310223	0.000983488	0.001	0			Gm28669	0.946109	-0.00035657	0.001	0.001			Sbspon	0.0369989	-0.0193892	0.005	0.011
Gm28669	0.734513	6.72224e-05	0.001	0			Terf1	2.74385e-20	-0.0123942	0.255	0.185			4930444P10Rik	0.956557	-0.0196815	0.02	0.02
Terf1	2.0456e-15	-0.0354915	0.258	0.199			Gm37509	6.14039e-07	0.0114985	0.018	0.01			Rpl7	0.926409	-0.0267175	0.032	0.031
Gm37509	1.71439e-08	0.0144369	0.019	0.01			Sbspon	0.832584	-0.00263576	0.005	0.005			Rdh10	0.156049	-0.0266468	0.095	0.081
Sbspon	0.246486	-0.00557804	0.005	0.006			4930444P10Rik	1.57307e-08	0.0193367	0.03	0.017			Gm28095	0.986932	-0.00670775	0.005	0.005
4930444P10Rik	4.92853e-07	0.011173	0.027	0.017			Rpl7	0.0264284	-0.01477	0.031	0.026			Stau2	0.0023195	0.0530915	0.752	0.65
Rpl7	0.038886	-0.0168743	0.031	0.026			Rdh10	8.90617e-13	0.00379296	0.112	0.078			Gm7568	0.794393	-0.00170327	0.013	0.012
Rdh10	2.90363e-12	-0.00234092	0.109	0.079			Gm38249	0.972923	-0.0012362	0.001	0.001			Ube2w	0.984151	-0.0966562	0.418	0.383
Gm38249	0.984301	-0.00126591	0.001	0.001			Gm28095	0.771395	-0.00528083	0.008	0.008			Gm38342	0.560437	-0.00155416	0	0.001
Gm28095	0.712353	-0.0056367	0.007	0.008			Stau2	2.56303e-19	0.0551719	0.739	0.582			Eloc	0.623503	-0.050297	0.086	0.081
Stau2	1.15358e-21	0.0562715	0.742	0.595			Gm7568	0.57597	-0.00345774	0.015	0.014			Tmem70	0.447332	-0.0327244	0.061	0.055
Gm7568	0.581041	-0.0030139	0.015	0.014			Ube2w	1.11627e-18	-0.0399334	0.426	0.323			Ly96	0.140328	-0.00637933	0.013	0.008
Ube2w	7.84668e-16	-0.0495398	0.424	0.334			Gm38342	0.0705178	0.00138614	0.001	0			Gm28376	3.15247e-07	-0.126601	0.021	0.05
Gm38342	0.205609	0.000826718	0.001	0			Eloc	1.22163e-05	-0.0480375	0.102	0.08			Jph1	0.131845	-0.0830157	0.065	0.076
Eloc	4.62218e-05	-0.0486197	0.098	0.08			D030040B21Rik	0.431085	0.000452915	0	0.001			Gdap1	0.0262879	-0.00279268	0.242	0.205
Tmem70	2.67112e-06	-0.00904877	0.068	0.052			Tmem70	9.99905e-07	-0.00306597	0.07	0.052			Gm28784	0.699208	-0.00293477	0.001	0.002
Ly96	4.08599e-05	-0.00155106	0.023	0.015			Ly96	4.12022e-05	0.00107239	0.026	0.017			Pi15	0.990525	-0.000640531	0.004	0.004
Gm28376	2.01125e-10	-0.08469	0.025	0.04			Gm28376	4.79821e-06	-0.0749947	0.026	0.038			Gm28154	0.49918	0.0026524	0.027	0.024
Jph1	2.03215e-09	-0.200071	0.066	0.086			Jph1	5.71961e-09	-0.224502	0.066	0.088			Gm16070	0.0107183	0.000689034	0.123	0.096
Gdap1	8.53148e-25	0.00718098	0.25	0.181			Gdap1	5.23345e-25	0.00848445	0.253	0.176			Crispld1	0.836872	-0.0548925	0.063	0.061
Gm28784	0.0968947	8.70104e-05	0.002	0.001			Gm28784	0.0394275	0.000871303	0.002	0.001			Gm28153	0.0823258	-0.0861266	0.05	0.061
Pi15	0.331171	-0.00288196	0.004	0.005			Pi15	0.312137	-0.00334358	0.004	0.005			Gm17969	0.659367	0.000944072	0.001	0.001
Gm28154	0.00819959	-0.00485361	0.031	0.025			Gm28154	0.00743239	-0.0073035	0.032	0.025			Gm28756	0.178678	0.00749581	0.05	0.041
Gm16070	6.68499e-15	0.0160798	0.122	0.088			Gm16070	2.31194e-13	0.013575	0.122	0.086			Tfap2d	0.156157	-0.00174479	0	0.001
Crispld1	0.000422214	-0.0131018	0.061	0.049			Crispld1	0.000178239	-0.00603602	0.06	0.047			Gm10075	0.560437	-0.00154555	0	0.001
Gm28153	0.0020028	-0.0177716	0.081	0.069			Gm28153	9.91401e-06	0.000698023	0.09	0.071			Tfap2b	0.39302	-0.0342167	0.023	0.027
Gm7690	0.668341	-0.000806576	0.001	0.001			Gm7690	0.614547	-0.000808019	0.001	0.001			Pkhd1	0.242474	-0.00884429	0.002	0.004
Gm18775	0.347684	0.000704229	0.001	0.001			Gm18775	0.184941	0.00109717	0.001	0.001			4930486I03Rik	0.156157	-0.00133666	0	0.001
Gm17969	0.00248948	-0.00745786	0.002	0.004			Gm17969	0.00172522	-0.00931183	0.002	0.005			Mcm3	0.567162	0.000583764	0.001	0
Gm28756	4.70597e-07	-0.0077336	0.077	0.059			Gm28756	1.56857e-07	-0.00868559	0.084	0.062			6720483E21Rik	0.677925	0.0027621	0.006	0.005
Tfap2d	0.652195	-0.00137935	0.001	0.001			Crisp4	0.0505684	-0.000646974	0	0.001			Paqr8	0.13722	-0.140057	0.158	0.167
Tfap2b	0.00117424	0.0106494	0.022	0.016			Tfap2d	0.887078	-0.00123879	0.001	0.001			Gm24171	0.156157	-0.00190856	0	0.001
Pkhd1	0.0633748	-0.00688614	0.002	0.004			Tfap2b	4.28648e-05	0.0201231	0.022	0.013			Efhc1	0.224518	0.00904274	0.007	0.004
Mcm3	0.0264968	-0.00024699	0.002	0.001			Pkhd1	0.137654	-0.00636408	0.002	0.004			Tram2	0.00383552	0.0205512	0.022	0.011
6720483E21Rik	0.115685	0.00139352	0.008	0.006			Mcm3	0.027241	-0.000330864	0.002	0.001			Gm2693	0.0244144	0.0171868	0.011	0.005
Paqr8	0.211768	-0.228795	0.194	0.188			6720483E21Rik	0.102618	0.0011538	0.009	0.007			Tmem14a	0.878833	-0.0233204	0.033	0.034
Gm28064	0.329551	-0.00015953	0.001	0			Paqr8	0.689692	-0.241617	0.205	0.192			Gm38224	0.0127022	0.0148297	0.01	0.003
Efhc1	3.6018e-05	0.00541179	0.01	0.005			Gm28064	0.459222	-0.000465724	0.001	0			Gsta3	0.135166	-0.00647063	0.033	0.025
Tram2	3.91904e-07	0.0127208	0.023	0.013			Efhc1	4.60321e-05	0.00493586	0.011	0.006			Gm28836	0.056799	-0.0201416	0.002	0.006
Gm2693	1.09079e-05	0.00991105	0.014	0.007			Tram2	1.84771e-05	0.0107891	0.023	0.014			Kcnq5	5.92058e-09	0.221048	0.718	0.611
Tmem14a	0.00172188	-0.0191772	0.038	0.03			Gm2693	8.71994e-05	0.00835521	0.014	0.008			Gm36949	0.00118196	0.0250482	0.021	0.009
Gm38224	0.000940385	0.000201297	0.011	0.007			Tmem14a	0.000332888	-0.0185315	0.039	0.029			Gm7658	0.167472	0.00700146	0.004	0.002
Gsta3	0.00351777	-0.0152504	0.033	0.026			Gm38224	0.00828502	-0.00288816	0.011	0.007			Gm38243	0.224667	0.00593027	0.007	0.004
Gm28836	0.347233	-0.00824042	0.005	0.005			Gsta3	0.011959	-0.0176491	0.033	0.026			Gm26580	0.314361	-0.00321211	0	0.001
Kcnq5	6.44126e-19	0.187789	0.661	0.573			Gm28836	0.901543	-0.00527798	0.005	0.005			Rims1	1.32838e-16	0.208903	0.961	0.888
Gm36949	5.35907e-07	0.0100909	0.015	0.008			Kcnq5	9.2889e-11	0.162941	0.645	0.565			Gm29506	0.560064	-0.00145205	0	0.001
Gm7658	0.00929654	0.00330584	0.003	0.002			Gm36949	0.000220775	0.00523747	0.013	0.007			Gm29107	0.379826	-0.00158671	0.009	0.006
Gm38243	0.213521	-0.00319078	0.005	0.004			Gm7658	0.0321308	0.00231053	0.003	0.002			Ogfrl1	0.135931	0.0076656	0.16	0.142
Gm26580	0.012727	-0.00527559	0.001	0.002			Gm38243	0.522181	-0.00538906	0.004	0.004			Gm28822	0.762994	-0.0121366	0.009	0.008
Rims1	5.14684e-62	0.166799	0.963	0.89			Gm26580	0.026815	-0.00560603	0.001	0.003			B3gat2	0.207917	-0.0100066	0.222	0.199
Gm29506	0.240282	0.000637526	0.001	0.001			Rims1	3.75301e-50	0.164331	0.963	0.891			Smap1	0.114213	-0.0751016	0.351	0.302
Gm27028	0.084335	0.00120846	0.001	0			Gm29506	0.113313	0.00118087	0.001	0.001			Sdhaf4	0.00651678	0.0211535	0.03	0.017
Gm29107	0.0228502	-0.00198654	0.008	0.005			Gm27028	0.0479022	0.00175226	0.001	0			Fam135a	8.92415e-06	0.0667668	0.479	0.38
Ogfrl1	3.82331e-17	0.00772982	0.142	0.101			Gm29107	0.0407542	-0.00231442	0.007	0.005			Col9a1	0.160236	-0.0358598	0.011	0.015
Gm28822	0.0217306	0.000799862	0.005	0.003			Ogfrl1	2.27027e-17	0.00176324	0.137	0.092			Col19a1	0.00108172	0.0861785	0.25	0.203
B3gat2	5.90287e-16	0.0209528	0.164	0.121			Gm28822	0.0171907	0.0029451	0.004	0.002			Tubb4b-ps2	0.156157	-0.00238013	0	0.001
Smap1	1.55596e-14	-0.073466	0.358	0.28			B3gat2	4.00044e-15	0.0145884	0.148	0.105			Lmbrd1	2.42588e-06	0.057632	0.415	0.321
Sdhaf4	1.47264e-05	-0.0017718	0.029	0.02			Smap1	1.25541e-14	-0.0748821	0.36	0.275			Adgrb3	6.83479e-07	0.126693	0.983	0.952
Fam135a	1.05681e-38	0.00794749	0.469	0.34			Sdhaf4	0.000412894	-0.00682482	0.029	0.021			Gm20172	0.000160021	0.0551705	0.083	0.053
Col9a1	0.876355	-0.0116499	0.009	0.008			Fam135a	4.94108e-34	-0.00806188	0.467	0.331			Gm37543	0.0291137	0.019957	0.032	0.021
Col19a1	5.85074e-27	0.077367	0.282	0.209			Gm37580	0.460455	0.000304698	0.001	0			Gm37331	0.0075085	0.0137107	0.077	0.056
Tubb4b-ps2	0.280194	-0.000864036	0.001	0.001			Col9a1	0.377309	-0.00683424	0.008	0.007			Gm37211	5.95644e-09	0.102832	0.088	0.043
Lmbrd1	1.80447e-57	0.0683464	0.443	0.304			Col19a1	8.34454e-26	0.075108	0.291	0.21			Gm37862	0.23736	0.00230006	0.026	0.02
Adgrb3	5.89581e-16	0.0718375	0.986	0.965			Tubb4b-ps2	0.565707	-0.000487863	0.001	0.001			Gm38286	0.0330389	0.00226958	0.059	0.044
Gm20172	1.3125e-25	0.0330936	0.106	0.065			Lmbrd1	2.27282e-54	0.0730862	0.45	0.3			Gm37880	0.00169137	0.0267694	0.104	0.075
Gm37543	4.54268e-16	0.0330767	0.049	0.028			Adgrb3	3.08733e-16	0.0779845	0.987	0.967			Gm37011	0.0625782	0.0196709	0.048	0.037
Gm37331	2.06202e-26	0.0160606	0.11	0.066			Gm20172	1.25755e-23	0.0310203	0.113	0.067			Gm29214	4.10683e-05	0.0439761	0.051	0.026
Gm37211	1.36013e-43	0.0668429	0.114	0.06			Gm37543	3.57084e-16	0.0381165	0.054	0.029			Gm37051	0.00267546	0.0276573	0.055	0.036
Gm37862	4.66149e-12	0.00745859	0.04	0.023			Gm37331	6.28506e-27	0.0196689	0.119	0.069			Gm38260	5.24233e-05	0.0604943	0.136	0.094
Gm38286	5.01506e-19	0.0131601	0.078	0.048			Gm37211	6.50583e-38	0.0610448	0.122	0.063			Gm37628	0.0905121	-0.00886207	0.088	0.073
Gm37880	5.72802e-32	0.0527115	0.131	0.08			Gm37862	5.59994e-13	0.0101976	0.044	0.024			8030445P17Rik	0.000472217	0.0254856	0.099	0.068
Gm37011	8.07307e-15	0.016496	0.067	0.043			Gm38286	2.0202e-19	0.017379	0.084	0.049			Gm38198	0.521774	0.0121495	0.015	0.013
Gm29214	1.8594e-30	0.0565344	0.07	0.035			Gm37880	8.69884e-32	0.0610305	0.139	0.081			Gm37077	0.437416	-0.0186309	0.106	0.098
Gm37051	1.38546e-11	-0.0120773	0.072	0.049			Gm37011	2.9617e-15	0.017561	0.073	0.044			Gm37895	0.232424	-0.0287931	0.087	0.075
Gm38260	2.23438e-33	0.0211957	0.184	0.119			Gm29214	4.72422e-28	0.0615695	0.075	0.037			Gm36952	0.810652	-0.0360177	0.109	0.105
Gm37628	1.70744e-19	-0.00694494	0.13	0.088			Gm37051	2.48372e-10	-0.0186993	0.077	0.052			Gm37602	0.860452	-0.0237422	0.05	0.05
8030445P17Rik	9.88186e-21	0.00465757	0.121	0.08			Gm38260	4.97651e-32	0.0188098	0.197	0.125			2900022M07Rik	2.6019e-05	0.0695946	0.159	0.112
Gm38198	0.0381223	-0.00720729	0.021	0.017			Gm37628	2.64511e-21	-0.00252544	0.142	0.091			2900002M20Rik	0.00380132	0.0257475	0.034	0.02
Gm37077	4.24629e-07	-0.075737	0.142	0.114			8030445P17Rik	5.61745e-19	0.00258469	0.127	0.083			Gm9884	0.372453	2.33865e-05	0.003	0.002
Gm37895	1.59498e-18	0.0118769	0.118	0.08			Gm38198	0.0333064	-0.0111747	0.023	0.018			Gm597	0.156157	-0.00509736	0	0.001
Gm36952	0.00159295	-0.0658541	0.139	0.121			Gm37077	3.83191e-08	-0.0845322	0.152	0.117			Phf3	0.122714	-0.183169	0.444	0.423
Gm37602	2.32458e-05	-0.0402679	0.068	0.053			Gm37895	8.76872e-21	0.0246065	0.127	0.081			Gm37522	0.317074	-0.0010445	0.035	0.029
2900022M07Rik	1.83634e-34	0.041737	0.193	0.127			Gm36952	0.000279768	-0.0689242	0.148	0.124			Gm37906	0.47921	-0.011382	0.041	0.037
2900002M20Rik	7.49135e-15	0.0132845	0.048	0.027			Gm37602	9.4558e-07	-0.0414882	0.073	0.053			Ptp4a1	0.787424	-0.00317344	0.003	0.004
Gm9884	0.0247078	0.00182762	0.004	0.002			2900022M07Rik	3.36093e-32	0.0392494	0.203	0.13			Ptp4a1.1	0.649777	-0.00196301	0.001	0.001
Gm597	0.000840836	-0.00478568	0	0.001			2900002M20Rik	9.52068e-14	0.0119022	0.052	0.029			4931428L18Rik	0.156157	-0.00183388	0	0.001
Gm5697	0.350629	-0.00214788	0	0.001			Gm9884	0.0363814	0.00225049	0.004	0.002			Gm29128	0.156157	-0.00214143	0	0.001
Phf3	2.00625e-06	-0.124466	0.469	0.383			Gm597	0.00275581	-0.0046941	0	0.002			Khdrbs2	1.83461e-12	0.239063	0.74	0.624
Gm37522	0.00128346	-0.00296346	0.034	0.027			Gm5697	0.394924	-0.00251961	0	0.001			Gm37999	0.000677588	0.0362863	0.08	0.053
Gm37906	0.000516072	-0.0262769	0.046	0.036			Phf3	1.69815e-09	-0.110961	0.477	0.374			Gm37911	0.0342318	0.0157604	0.023	0.014
Ptp4a1	0.170785	-0.00680986	0.003	0.004			Gm37522	0.00220811	-0.00444745	0.034	0.026			Gm9839	0.560064	-0.00315639	0	0.001
Ptp4a1.1	0.876519	-0.000748648	0.001	0.001			Gm37906	0.000368629	-0.0291476	0.047	0.036			Gm37792	0.0509648	0.00534623	0.034	0.024
4931428L18Rik	0.0524336	-0.00375975	0.001	0.002			Ptp4a1	0.15423	-0.00785187	0.003	0.004			Gm5415	0.0574721	-0.00908852	0	0.003
Gm29128	0.263116	-0.00100266	0	0.001			Ptp4a1.1	0.670081	-0.000532494	0.001	0.001			Gm37426	0.253396	-0.00498287	0.001	0.002
Khdrbs2	9.44757e-70	0.293721	0.78	0.64			4931428L18Rik	0.128311	-0.00408034	0.001	0.002			Gm37724	0.0841285	0.00231524	0.001	0
Gm37999	4.58543e-30	0.042601	0.107	0.063			Khdrbs2	1.95853e-64	0.319921	0.792	0.644			Prim2	0.00524074	0.00390933	0.181	0.144
Gm37911	2.24245e-14	0.0219906	0.032	0.016			Gm37999	3.19307e-29	0.0472648	0.115	0.065			Gm37618	0.00477604	0.0153536	0.007	0.001
Gm9839	0.668169	-0.000416862	0.001	0.001			Gm37911	4.37858e-14	0.0244841	0.034	0.016			1700001G17Rik	0.410033	-0.00299378	0.001	0.002
Gm37792	1.57914e-18	0.0318737	0.052	0.028			Gm9839	0.443846	0.000280566	0.001	0.001			Rab23	0.315009	-0.0266674	0.101	0.09
Gm5415	0.106507	-0.00535646	0.002	0.003			Gm37792	3.61026e-19	0.040623	0.057	0.029			Bag2	0.0570257	-0.0797098	0.036	0.047
Gm37426	0.853202	-0.00150784	0.002	0.002			Gm5415	0.349076	-0.00421515	0.003	0.004			Zfp451	3.45011e-07	0.0800297	0.292	0.214
Gm23024	0.0289219	0.000994802	0.001	0			Gm37426	0.446621	-0.00065906	0.002	0.002			Gm15455	0.658747	0.00215024	0.001	0.001
Gm37724	0.0732696	0.00171624	0.001	0.001			Gm23024	0.0479459	0.000806097	0.001	0			Bend6	0.0123479	-0.00333682	0.523	0.444
Prim2	4.60792e-12	-0.032419	0.174	0.134			Gm37151	0.430822	-0.000817772	0	0.001			Gm37067	0.000146056	0.0590336	0.047	0.025
Gm37618	0.00440398	0.00512584	0.005	0.003			Gm37724	0.19941	0.0016528	0.001	0.001			Dst	0.0506511	-0.0752293	0.922	0.869
1700001G17Rik	0.606692	-0.00113331	0.001	0.002			Prim2	4.99441e-10	-0.0434582	0.172	0.132			Gm37354	0.530017	-0.0206806	0.017	0.019
Rab23	2.6702e-14	-0.00727968	0.119	0.085			Gm37618	0.0852172	0.00252178	0.005	0.003			Gm38157	0.0520391	0.00473218	0.064	0.049
Bag2	0.0616976	-0.0197893	0.049	0.043			1700001G17Rik	0.869716	-0.000708159	0.001	0.001			Gm26788	0.349719	0.0125655	0.015	0.012
Zfp451	1.78579e-32	-0.000460384	0.3	0.213			Rab23	7.6006e-16	-0.00163476	0.124	0.084			A930005N03Rik	0.156157	-0.00170713	0	0.001
Gm15455	0.021351	0.00365132	0.002	0.001			Bag2	0.00218554	-0.00524623	0.053	0.043			Gm3052	0.534492	-0.000271453	0.003	0.002
Bend6	2.62834e-50	0.125344	0.574	0.425			Zfp451	5.83481e-27	-0.0187624	0.303	0.212			Gm37233	0.484832	0.00122234	0.002	0.001
Gm37067	5.41759e-16	0.0282246	0.06	0.036			Gm15455	0.0185145	0.00407799	0.002	0.001			Ccdc115	0.651982	0.0034851	0.011	0.009
Dst	0.798914	-0.0295648	0.929	0.84			Bend6	2.75031e-54	0.160371	0.589	0.421			Imp4	0.251138	-0.0561856	0.03	0.036
Gm37354	0.610314	-0.0253919	0.026	0.027			Gm37067	1.17764e-13	0.022091	0.064	0.039			Ptpn18	0.241572	0.00792462	0.01	0.007
Gm38157	2.27438e-10	0.000571748	0.079	0.056			Dst	0.211366	-0.00906979	0.931	0.834			Amer3	0.29055	-0.0169561	0.01	0.013
Gm26788	0.278297	0.00122434	0.015	0.014			Gm37354	0.93818	-0.0254095	0.028	0.029			Arhgef4	0.000166734	0.0420594	0.24	0.185
A930005N03Rik	0.105887	-0.000748224	0	0.001			Gm38157	3.68666e-10	0.00107877	0.083	0.058			Gm38336	0.569936	0.00239285	0.003	0.002
Gm3052	0.00815536	0.00384232	0.003	0.001			Gm26788	0.420777	-0.0016324	0.016	0.014			Fam168b	0.0588326	-0.0329931	0.23	0.196
Gm37233	0.00937546	0.00321298	0.003	0.002			Gm3052	0.00809016	0.00483543	0.003	0.001			Gm37127	0.983796	-0.00323644	0.008	0.008
Ccdc115	0.157866	-0.00235846	0.011	0.009			Gm37233	0.00994342	0.00381999	0.004	0.002			Plekhb2	9.32601e-05	0.0164065	0.193	0.141
Imp4	6.61036e-05	-0.00718754	0.04	0.029			Ccdc115	0.173948	-0.00397402	0.011	0.009			Hs6st1	0.970648	-0.0506891	0.1	0.098
Ptpn18	0.000172903	0.00566272	0.014	0.008			Imp4	4.51873e-07	0.00439083	0.042	0.028			Gm33280	0.181805	0.00226051	0.002	0
Gm28417	0.600099	-0.00112616	0.001	0.001			Ptpn18	0.00022085	0.00567938	0.015	0.009			Uggt1	0.000628735	0.0101698	0.288	0.23
4930568A12Rik	0.340636	0.00151074	0.001	0			Gm28417	0.52827	-0.00131708	0.001	0.001			Neurl3	0.430456	-0.00559883	0.003	0.004
Amer3	0.974349	-0.00740051	0.012	0.012			4930568A12Rik	0.286801	0.00196529	0.001	0			Arid5a	0.12854	0.0186825	0.021	0.014
Arhgef4	2.31937e-37	0.0525856	0.272	0.188			Amer3	0.613225	-0.00474321	0.013	0.012			4930403P22Rik	0.156032	-0.0111903	0.004	0.008
Gm37224	0.766145	-0.000865587	0	0.001			Arhgef4	5.12128e-36	0.0576744	0.281	0.188			Kansl3	0.0422848	-0.0166556	0.251	0.215
Gm38336	0.0479624	0.00324418	0.005	0.003			Gm37224	0.831547	-0.00100447	0.001	0.001			Fer1l5	0.410477	-0.00170597	0.001	0.002
Fam168b	2.67836e-22	-0.00646242	0.254	0.187			Gm38336	0.0461494	0.00368767	0.006	0.004			Lman2l	0.104037	-0.100393	0.136	0.15
Gm37127	0.278891	-0.00364385	0.007	0.006			Fam168b	2.44251e-23	0.000487954	0.261	0.185			Cnnm4	0.651803	-0.0143324	0.042	0.038
Plekhb2	3.06566e-25	0.00593212	0.209	0.147			Gm37127	0.235406	-0.00387611	0.007	0.006			Cnnm3	0.682134	-0.0560601	0.138	0.131
Hs6st1	1.26802e-11	-0.0104414	0.112	0.082			Plekhb2	2.02059e-22	0.00512455	0.214	0.149			Gm38033	0.472837	-0.00687521	0.001	0.002
Gm33280	0.519278	0.00107702	0.002	0.002			Hs6st1	3.23164e-14	-0.000835917	0.115	0.078			Ankrd23	0.649468	-0.00378741	0.001	0.001
Uggt1	1.29147e-33	0.00660682	0.328	0.234			Gm33280	0.835577	0.000923727	0.002	0.002			Ankrd39	0.0914768	-0.00888809	0.053	0.041
Neurl3	0.0109392	0.0049771	0.004	0.002			Uggt1	6.67057e-33	0.00865467	0.339	0.235			Sema4c	0.694038	-0.0199989	0.028	0.025
Arid5a	0.000907105	0.00824822	0.016	0.011			Neurl3	0.000754077	0.00745651	0.004	0.001			D430040D24Rik	0.523406	-0.00114294	0.006	0.004
4930403P22Rik	0.377163	-0.00873166	0.007	0.008			Arid5a	0.00521174	0.00500761	0.015	0.01			Fam178b	0.650085	-0.0020083	0.001	0.001
Kansl3	1.34222e-19	-0.00562003	0.269	0.204			4930403P22Rik	0.786862	-0.00802391	0.008	0.008			Cox5b	0.00027595	-0.176829	0.088	0.12
Fer1l5	0.384198	-0.00159117	0.001	0.001			Kansl3	6.80525e-20	-0.00234077	0.275	0.201			Actr1b	0.00308706	0.00327659	0.325	0.267
Lman2l	5.85292e-07	-0.0322834	0.148	0.12			Fer1l5	0.565278	-0.00163757	0.001	0.001			4933424G06Rik	0.183955	-0.0169392	0.007	0.011
Cnnm4	4.229e-07	0.000535738	0.039	0.026			Lman2l	1.95171e-10	-0.0164133	0.151	0.114			Gm33533	0.464576	-0.00717731	0.011	0.009
Cnnm3	3.33555e-11	-0.00990347	0.147	0.112			Cnnm4	7.6249e-08	0.00284668	0.038	0.023			Zap70	0.807823	-0.00123835	0.004	0.005
Gm38033	0.679331	-0.0014879	0.002	0.002			Cnnm3	7.52466e-13	0.000462276	0.149	0.108			Tmem131	0.00039248	-0.030231	0.411	0.326
Ankrd23	0.811545	-0.00296085	0.002	0.002			Gm38033	0.91767	-0.000236821	0.002	0.002			Gm38115	0.538879	-0.010668	0.028	0.024
Gm42417	0.511155	0.000183748	0.001	0			Ankrd23	0.990638	-0.0025828	0.002	0.002			F830112A20Rik	0.650085	-0.00241949	0.001	0.001
Ankrd39	9.03415e-10	0.00678142	0.06	0.041			Gm42417	0.46051	0.000500401	0.001	0			Vwa3b	0.888001	-0.00378473	0.009	0.009
Sema4c	0.000941064	-0.000324181	0.025	0.019			Ankrd39	1.49548e-09	0.0109487	0.062	0.041			Gm37020	0.156157	-0.00321806	0	0.001
D430040D24Rik	0.0229181	0.0010141	0.007	0.004			Sema4c	0.000607657	0.00389891	0.025	0.017			Cnga3	0.699745	-0.00155034	0.001	0.002
Fam178b	0.315857	-0.00674303	0.002	0.003			D430040D24Rik	0.0252327	0.00153259	0.007	0.004			Inpp4a	0.1411	-0.0606367	0.363	0.312
Cox5b	0.0411734	-0.0480618	0.093	0.084			Fam178b	0.415953	-0.00764359	0.002	0.003			4930439A04Rik	0.158544	0.00187041	0.001	0
Actr1b	1.22768e-61	0.11921	0.344	0.225			Cox5b	4.41425e-05	-0.0187731	0.095	0.076			Coa5	0.523516	0.00135181	0.021	0.018
4933424G06Rik	0.491422	-0.00425378	0.011	0.01			Actr1b	2.20701e-64	0.145801	0.349	0.216			Unc50	0.542049	-0.0579661	0.046	0.049
Gm33533	0.00112668	-0.00428234	0.019	0.013			4933424G06Rik	0.15417	-0.000445946	0.013	0.01			Mgat4a	0.135266	-0.061388	0.214	0.186
Zap70	0.002661	0.00528857	0.008	0.004			Gm33533	0.000653102	-0.00224426	0.021	0.014			4930594C11Rik	0.755155	-0.00268138	0.002	0.003
Tmem131	4.0306e-47	0.030411	0.46	0.325			Zap70	0.000550517	0.00721423	0.008	0.004			Gm43213	0.188916	0.000932221	0.013	0.009
Gm38115	6.86278e-07	0.0067542	0.036	0.024			Tmem131	1.49194e-47	0.0491174	0.473	0.325			2010300C02Rik	0.0111979	0.0314822	0.193	0.158
F830112A20Rik	0.370429	-0.00144126	0.001	0.002			Gm38115	1.27549e-07	0.0116495	0.038	0.024			4930470B04Rik	0.314822	-0.000451364	0	0.001
Vwa3b	1.59743e-05	0.00703357	0.034	0.024			F830112A20Rik	0.461831	-0.0011204	0.001	0.002			Gm19863	0.398209	-0.00514729	0.002	0.004
Gm37020	0.477153	0.000645605	0.001	0.001			Vwa3b	9.21207e-07	0.0160825	0.041	0.027			Tsga10	0.0484566	0.00230798	0.202	0.171
Cnga3	0.0148795	0.00548641	0.005	0.003			Gm37020	0.199907	0.00177151	0.001	0.001			Gm26805	0.533894	-0.0010319	0.003	0.002
Inpp4a	1.29451e-26	-0.00207892	0.387	0.289			Cnga3	0.00478982	0.00788404	0.006	0.003			Lipt1	0.127988	0.00698754	0.007	0.003
4930439A04Rik	0.413812	-0.00218858	0.001	0.002			Inpp4a	7.10008e-29	0.0116767	0.394	0.284			Mitd1	0.806835	-0.0415353	0.095	0.091
Coa5	0.00175109	0.00597306	0.026	0.019			4930439A04Rik	0.268535	-0.00301771	0.001	0.002			Mrpl30	0.992022	-0.0339758	0.046	0.046
Unc50	0.168962	-0.0330572	0.049	0.045			Coa5	0.00119675	0.00745334	0.027	0.02			Txndc9	0.810238	-0.0429875	0.071	0.072
Mgat4a	1.56022e-28	0.00234247	0.291	0.209			Unc50	0.0669171	-0.0272933	0.05	0.044			Eif5b	0.182031	-0.0551507	0.331	0.293
4930594C11Rik	0.873558	-0.00308055	0.002	0.002			Mgat4a	6.24319e-33	0.024963	0.312	0.214			Rev1	0.00918808	0.00476341	0.434	0.37
Gm43213	0.00641133	0.00528781	0.016	0.012			4930594C11Rik	0.750036	-0.00327415	0.002	0.002			Gm37062	0.560437	-0.000968866	0	0.001
2010300C02Rik	3.98457e-28	0.0417667	0.165	0.108			Gm43213	0.011628	0.00680734	0.017	0.013			Aff3	0.000134877	0.056962	0.855	0.764
4930470B04Rik	0.403319	-0.00128632	0.001	0.002			2010300C02Rik	7.24052e-27	0.0383776	0.157	0.098			Gm16150	0.865733	-0.00843202	0.011	0.012
Gm19863	0.684207	-0.00115022	0.002	0.002			4930470B04Rik	0.648602	-0.00143507	0.002	0.002			Gm16151	0.159397	0.00545071	0.003	0.001
Tsga10	9.32862e-15	-0.0515063	0.23	0.176			Gm19863	0.352086	-0.000290139	0.002	0.002			Gm16152	0.192709	-0.0610383	0.049	0.058
Gm26805	0.00461399	0.000320671	0.005	0.003			Tsga10	6.06784e-15	-0.0603144	0.238	0.177			Gm34727	0.177772	-0.00223707	0	0.002
Lipt1	0.0221603	0.000706149	0.005	0.003			Gm26805	0.00364489	0.000955801	0.006	0.003			Lonrf2	0.00636256	0.00583647	0.302	0.253
Mitd1	9.38722e-09	-0.00522404	0.103	0.079			Lipt1	0.0834074	-0.000977163	0.005	0.003			Chst10	0.435248	-0.0578626	0.15	0.137
Mrpl30	0.00221881	-0.0223577	0.051	0.042			Mitd1	3.3647e-10	0.00200387	0.105	0.076			Nms	0.0597936	0.00457795	0.003	0
Gm15457	0.232015	0.00217126	0.001	0.001			Mrpl30	0.000582225	-0.0193917	0.053	0.041			Pdcl3	0.0749164	0.00382665	0.022	0.015
Txndc9	9.68667e-05	-0.0170574	0.079	0.064			Gm15457	0.11327	0.00301182	0.001	0.001			Gm37309	0.198644	-0.000426997	0.013	0.009
Eif5b	2.53616e-28	0.00605702	0.341	0.251			Txndc9	7.6876e-06	-0.0110751	0.081	0.062			Npas2	0.00350556	-0.00874757	0.237	0.191
Rev1	4.7082e-29	0.00985972	0.454	0.339			Eif5b	6.37868e-31	0.0195084	0.344	0.242			Gm3617	0.981799	-0.00837199	0.007	0.007
Gm37062	0.353045	-0.000660256	0.001	0.001			Rev1	4.76358e-29	0.0101762	0.46	0.333			Rpl31	0.796066	-0.0272117	0.044	0.042
Aff3	5.66703e-40	0.139093	0.791	0.651			Gm37062	0.19258	-0.000522645	0.001	0.001			Tbc1d8	1.57366e-05	0.0499378	0.32	0.245
Gm16150	0.0750205	0.000885122	0.012	0.009			Aff3	3.72707e-32	0.140251	0.772	0.627			Gm37265	0.560809	-0.000586062	0	0.001
Gm16151	0.248135	0.00209942	0.002	0.002			Gm16150	0.0392119	0.00253754	0.012	0.009			Cnot11	0.00910033	0.0273124	0.041	0.026
Gm16152	0.47472	-0.0192276	0.042	0.04			Gm16151	0.568482	0.00124233	0.002	0.002			Gm15832	0.653825	0.00201214	0.011	0.009
Gm34727	0.350784	-0.000456138	0	0.001			Gm16152	0.194016	-0.0116134	0.04	0.036			Rnf149	0.0840096	-0.0042727	0.132	0.112
Lonrf2	2.20159e-32	0.0185999	0.317	0.228			Lonrf2	2.16439e-32	0.0212742	0.321	0.222			Gm23722	0.560437	-0.00118855	0	0.001
Chst10	1.36637e-26	0.0364359	0.177	0.121			Chst10	5.36926e-31	0.0597491	0.184	0.117			Creg2	0.429634	-0.0435322	0.067	0.06
Nms	0.00193329	0.00675732	0.004	0.002			Nms	0.00608033	0.00788942	0.005	0.002			Rfx8	0.658437	0.00211991	0.001	0.001
Pdcl3	0.0020564	-0.00637912	0.025	0.019			Pdcl3	0.00741089	-0.00817473	0.026	0.02			Map4k4	0.856665	-0.103363	0.394	0.367
Gm37309	0.0500565	-0.00712713	0.014	0.011			Gm37309	0.109124	-0.00838113	0.014	0.011			4930456G14Rik	0.57257	-0.00295228	0.003	0.002
Npas2	5.28247e-26	0.0430622	0.184	0.127			Npas2	1.47428e-22	0.0439497	0.169	0.113			Il1r2	0.358663	0.000779952	0.023	0.019
Gm3617	0.00029148	0.0065643	0.007	0.004			Gm3617	3.38635e-05	0.00988596	0.007	0.003			Gm16894	0.0264102	0.0253654	0.101	0.08
Rpl31	0.000354276	-0.00637571	0.043	0.034			Rpl31	0.00014731	-0.00246797	0.043	0.032			Il1r1	0.688228	-0.0182856	0.02	0.018
Tbc1d8	1.1196e-42	0.0835759	0.266	0.177			Tbc1d8	1.9152e-36	0.0803364	0.25	0.163			Il1rl2	0.473255	-0.00604162	0.001	0.002
Gm37265	0.313142	-0.00199604	0	0.001			Gm37265	0.394757	-0.00232937	0	0.001			Slc9a2	0.0371899	0.0190232	0.018	0.01
Cnot11	0.000310218	-0.00233191	0.039	0.03			Cnot11	0.00631113	-0.00958914	0.038	0.03			Gm37915	0.994839	-0.00144085	0.001	0.001
Gm15832	0.405784	-0.00658718	0.012	0.011			Gm15832	0.435	-0.00830292	0.013	0.011			Mfsd9	0.129453	0.00270976	0.012	0.008
Rnf149	4.22177e-11	-0.0229929	0.143	0.11			Rnf149	5.80732e-11	-0.0268527	0.146	0.109			Tmem182	0.995604	-0.00130236	0.001	0.001
Gm23722	0.254477	0.000368678	0.002	0.001			Gm23722	0.139785	0.000853537	0.002	0.001			Gm29260	0.156157	-0.00158554	0	0.001
Gm5100	0.0843954	0.000691798	0.001	0			Gm5100	0.13345	0.000694649	0.001	0			Gm28175	0.0039681	0.0307868	0.033	0.019
Creg2	5.64133e-05	-0.0236731	0.08	0.064			Creg2	2.54406e-05	-0.0182278	0.083	0.065			Pantr1	0.300487	-0.0461942	0.149	0.134
D930019O06Rik	0.593001	-0.00032267	0.001	0.001			D930019O06Rik	0.509657	-0.000523271	0.001	0.001			AC122898.1	0.0580384	-0.00925727	0.114	0.094
Rfx8	0.00440984	0.00388354	0.003	0.001			Rfx8	0.00316418	0.00440203	0.003	0.001			Pou3f3	0.610725	-0.0380601	0.056	0.059
1700066B17Rik	0.170442	-0.00189816	0	0.001			1700066B17Rik	0.282592	-0.00175523	0	0.001			Pantr2	0.493689	-0.0418099	0.034	0.038
Map4k4	0.0160699	-0.179601	0.44	0.372			Map4k4	0.00286328	-0.189743	0.453	0.373			Dalir	0.251745	0.00340362	0.004	0.002
4930456G14Rik	0.138385	-0.00176122	0.004	0.002			4930456G14Rik	0.166351	-0.00150893	0.004	0.002			Mrps9	1.32714e-05	0.0680669	0.245	0.183
Il1r2	0.00446528	0.00726297	0.024	0.018			Il1r2	0.00681743	0.00829884	0.024	0.018			Gpr45	0.101657	-0.0179062	0.382	0.339
Gm16894	3.085e-15	0.0249272	0.114	0.08			Gm16894	7.69296e-15	0.0243775	0.118	0.08			Tgfbrap1	0.0373639	-0.00322696	0.149	0.123
Il1r1	0.00946028	-0.00976314	0.013	0.009			Il1r1	0.0112735	-0.00921845	0.011	0.007			8430432A02Rik	0.77147	-0.00233676	0.003	0.002
Il1rl2	0.479834	-0.00233257	0.003	0.003			Il1rl2	0.263648	-0.00106692	0.004	0.003			AI597479	0.935554	-0.0239228	0.036	0.036
Slc9a2	2.44304e-06	0.00666572	0.036	0.025			Slc9a2	2.98372e-06	0.00731601	0.041	0.028			Fhl2	0.0052793	0.0234166	0.031	0.017
Gm37623	0.500024	-0.00148234	0.001	0.001			Gm37623	0.565107	-0.00173309	0.001	0.001			Nck2	0.252158	-0.0392632	0.216	0.195
Gm37915	0.32776	0.000524368	0.002	0.001			Gm37915	0.262999	0.00110365	0.002	0.002			Gm37536	0.156157	-0.00286208	0	0.001
Mfsd9	0.00777305	0.00372838	0.012	0.008			Mfsd9	0.028074	0.00369731	0.011	0.008			Gm38228	0.456583	-0.00819679	0.003	0.005
Tmem182	0.876093	-0.000168018	0.001	0.001			Tmem182	0.8864	4.38412e-05	0.001	0.001			1500015O10Rik	0.32039	0.000472896	0.001	0
Gm29260	0.637742	-0.00259015	0.001	0.001			Gm29260	0.989395	-0.00264384	0.001	0.001			Gm29155	0.0330134	-0.00954195	0	0.003
Gm28175	0.00029983	-0.00531228	0.034	0.026			Gm28175	0.00603811	-0.0141112	0.035	0.027			Gm29156	0.0460714	0.00411557	0.002	0
Pantr1	0.000188394	-0.0535204	0.158	0.135			Gm28140	0.460346	0.000801384	0.001	0			Uxs1	0.00229078	0.0167825	0.312	0.257
4930420N18Rik	0.766237	-0.00169395	0	0.001			Pantr1	0.000222693	-0.0555287	0.161	0.135			Tpp2	0.51151	-0.0727228	0.263	0.244
AC122898.1	1.12374e-14	0.0274039	0.085	0.057			4930420N18Rik	0.831664	-0.00199874	0.001	0.001			Mettl21c	0.0203072	-0.00973631	0.001	0.005
Pou3f3	0.229869	-0.0527269	0.041	0.044			AC122898.1	2.34789e-13	0.0288408	0.077	0.05			Gm8251	0.158544	0.00360738	0.001	0
Pantr2	0.271726	-0.0379837	0.028	0.031			Pou3f3	0.148824	-0.0592974	0.036	0.04			Tex30	0.976965	-0.00934145	0.009	0.009
Dalir	0.141038	-0.000648289	0.002	0.002			Pantr2	0.291054	-0.0387535	0.027	0.029			Gm29247	0.182847	0.00757748	0.006	0.003
Mrps9	2.43438e-31	0.0156939	0.258	0.18			Dalir	0.361745	-0.00186359	0.002	0.001			Kdelc1	0.220747	-0.00246088	0.032	0.026
Gpr45	3.3828e-34	0.0492807	0.372	0.273			Mrps9	1.7119e-27	0.00256077	0.261	0.18			Bivm	0.593185	-0.0361192	0.08	0.074
Tgfbrap1	5.56452e-18	0.0205011	0.156	0.112			Gpr45	2.91016e-36	0.06003	0.369	0.258			Ercc5	0.275536	-0.0645522	0.103	0.111
Gm28782	0.766145	-0.00169768	0	0.001			Tgfbrap1	8.66672e-18	0.0251502	0.158	0.11			Mettl21e	0.560064	-0.00137509	0	0.001
8430432A02Rik	0.969969	-0.00315969	0.003	0.003			Gm28782	0.831547	-0.00200144	0.001	0.001			Gulp1	0.0274929	0.107155	0.306	0.271
AI597479	0.00797387	-0.017513	0.04	0.033			8430432A02Rik	0.880889	-0.00337091	0.003	0.003			Gm37626	0.63094	-0.00387375	0.023	0.021
Fhl2	5.02639e-11	0.0218268	0.039	0.023			AI597479	0.00339422	-0.0157351	0.041	0.032			4930521E06Rik	0.560809	-0.000142566	0	0.001
Gm29040	0.221116	0.00081832	0.001	0			Fhl2	9.74872e-10	0.0222284	0.041	0.024			Gm38110	0.483139	0.00383098	0.002	0.001
Nck2	1.98301e-16	-0.0243806	0.21	0.158			Gm29040	0.185029	0.0011402	0.001	0.001			Col3a1	0.156157	-0.00335214	0	0.001
Gm37536	0.313117	-0.00267391	0	0.001			Nck2	2.3477e-17	-0.0246313	0.208	0.15			Col5a2	0.727388	-0.0120716	0.047	0.045
Gm38228	0.925504	-0.00273787	0.003	0.003			Gm37536	0.640904	-0.00257747	0.001	0.001			Gm38211	0.992022	-0.000233866	0.003	0.003
1500015O10Rik	0.000646907	0.00529898	0.003	0.001			Gm38228	0.79859	-0.00161891	0.003	0.003			Wdr75	0.472984	-0.0465809	0.112	0.102
Gm29155	0.703257	-0.00145331	0.002	0.002			1500015O10Rik	0.000779957	0.00663721	0.003	0.001			Gm28906	0.158544	0.00340213	0.001	0
Gm29156	0.0146373	0.00193288	0.001	0			Gm29155	0.573877	0.000564291	0.003	0.002			Slc40a1	0.01385	0.0129927	0.024	0.013
Uxs1	6.66829e-29	0.00339898	0.346	0.254			Gm29156	0.102613	0.00137758	0.001	0			Dnah7b	0.57853	-0.0121629	0.057	0.052
Tpp2	3.42544e-13	-0.0644069	0.288	0.227			Uxs1	2.00413e-28	0.00249603	0.356	0.253			n-R5s211	0.156157	-0.00203862	0	0.001
Mettl21c	0.315457	0.00184734	0.004	0.003			Tpp2	4.32785e-15	-0.0619576	0.295	0.223			Dnah7c	0.323125	0.00312067	0.017	0.013
Gm8251	0.00787446	0.00257873	0.003	0.001			Mettl21c	0.0257803	0.00468699	0.004	0.002			Slc39a10	0.38008	-0.0589721	0.137	0.144
Tex30	0.120378	8.75982e-05	0.009	0.007			Gm8251	0.0117874	0.00244438	0.003	0.001			Gm28151	0.118305	0.00217622	0.012	0.007
Gm29247	0.133281	0.000673926	0.007	0.006			Tex30	0.0839244	0.00216024	0.009	0.007			Gm28826	0.181945	0.00119847	0.002	0
Kdelc1	0.000223232	-0.00891474	0.039	0.029			Gm29247	0.250778	-0.000759545	0.007	0.006			4933411E06Rik	0.156157	-0.00272869	0	0.001
Bivm	1.1119e-05	-0.0269998	0.086	0.069			Kdelc1	0.000312571	-0.010234	0.04	0.03			Tmeff2	1.77293e-11	-0.277386	0.867	0.852
Ercc5	2.35152e-08	-0.0293804	0.125	0.098			Bivm	3.32386e-06	-0.0255784	0.088	0.068			Gm28322	0.865351	-0.0202293	0.021	0.022
Mettl21e	0.494051	-0.000614518	0	0.001			Ercc5	8.7816e-12	-0.0196069	0.132	0.096			Gm28319	0.9925	-0.000619203	0.002	0.002
Gulp1	4.11683e-11	0.0197101	0.22	0.176			Gulp1	5.54012e-08	-0.0526045	0.196	0.156			Gm28320	0.00970506	0.0248361	0.085	0.063
Gm37626	0.0718123	-0.00513597	0.013	0.01			Gm37626	0.157596	-0.00722062	0.01	0.008			Gm29325	0.0581776	0.011412	0.018	0.011
4930521E06Rik	0.263202	-0.00036506	0	0.001			Gm38110	0.6703	-0.000458997	0.001	0.001			9330175M20Rik	0.660507	-0.0201506	0.042	0.045
Gm38110	0.352628	0.000529267	0.001	0.001			Col3a1	0.47568	0.00187892	0.002	0.001			Cavin2	0.186669	0.00325001	0.025	0.019
Col3a1	0.825806	0.000570504	0.001	0.001			Col5a2	0.000320046	-0.00372672	0.047	0.035			Gm5253	0.156157	-0.00160422	0	0.001
Col5a2	0.000616817	-0.00712748	0.047	0.037			Gm38211	0.00704697	0.00570132	0.006	0.003			Nabp1	0.7203	-0.0253938	0.026	0.028
Gm38211	0.0159884	0.0043683	0.005	0.003			Wdr75	1.72137e-08	-0.0126157	0.119	0.091			Gm17767	0.0355039	0.00820355	0.004	0.001
Wdr75	7.31037e-08	-0.0183936	0.118	0.093			Gm28906	0.229201	-0.00121409	0.001	0.001			Gm28055	0.787161	-0.000580891	0.011	0.011
Gm28906	0.4335	-0.000350732	0.001	0.001			Slc40a1	4.20063e-05	0.00663157	0.023	0.015			Myo1b	0.00287151	0.0315599	0.074	0.05
Slc40a1	1.92388e-06	0.0078544	0.024	0.015			Dnah7b	1.45938e-05	-0.0641065	0.169	0.139			Stat4	0.312002	-0.0133855	0.001	0.003
Dnah7b	0.000565244	-0.0691129	0.145	0.124			Dnah7c	2.78646e-07	0.0145133	0.047	0.032			Gm28177	0.156157	-0.00346885	0	0.001
Dnah7c	1.81039e-06	0.00836255	0.04	0.028			Slc39a10	4.49865e-09	-0.0295164	0.153	0.118			Gm31812	0.181945	0.00149953	0.002	0
Slc39a10	1.18052e-06	-0.0351307	0.15	0.122			Gm28151	1.77707e-05	0.011393	0.015	0.008			Stat1	0.434366	-0.0121597	0.041	0.036
Gm28151	6.77936e-06	0.00930195	0.014	0.008			Gm28826	0.704522	-0.000528435	0.001	0.001			Gls	0.00200569	0.0360753	0.69	0.592
Gm28826	0.760408	-0.000199215	0.001	0.001			4933411E06Rik	0.133427	0.000798291	0.001	0			Nab1	0.0335351	0.00363082	0.119	0.096
4933411E06Rik	0.511196	0.000113116	0.001	0			Tmeff2	1.13935e-274	-0.810745	0.891	0.896			Rps27a-ps1	0.0841285	0.00344582	0.001	0
Tmeff2	4.31391e-273	-0.738829	0.886	0.888			Gm28322	0.00523447	-0.077478	0.02	0.027			Gm553	0.00487142	0.0210312	0.018	0.008
Gm28322	0.00814445	-0.0677441	0.02	0.026			Gm28319	0.923055	-0.00154797	0.003	0.003			Gm28178	0.158544	0.00395414	0.001	0
Gm28319	0.958968	-0.0013726	0.003	0.003			Gm28320	9.99709e-07	-0.0452812	0.102	0.078			Nemp2	0.00286183	0.0218581	0.061	0.04
Gm28320	8.6078e-08	-0.0335968	0.098	0.076			Gm29325	0.00776137	-0.01657	0.021	0.016			Gm37242	0.32039	0.00179422	0.001	0
Gm29325	0.00181553	-0.0118415	0.02	0.015			9330175M20Rik	0.0119454	-0.0178015	0.056	0.047			Mfsd6	0.0435012	-0.0195884	0.357	0.308
9330175M20Rik	0.0473081	-0.0181578	0.053	0.046			Cavin2	6.24431e-05	-0.00578252	0.032	0.022			Gm29670	0.377672	0.00526985	0.006	0.004
Cavin2	4.00943e-05	-0.00450617	0.03	0.021			Nabp1	0.00227928	-0.0120334	0.028	0.021			Inpp1	0.00908857	0.0328829	0.128	0.1
Nabp1	0.00975718	-0.0146988	0.028	0.022			Gm17767	0.269211	-0.00132682	0.002	0.001			Hibch	0.113104	-0.0123651	0.17	0.148
Gm17767	0.03577	0.000681655	0.003	0.001			Gm28055	0.000465886	0.00723292	0.008	0.004			1700019D03Rik	0.0073078	0.0303533	0.077	0.056
Gm28055	0.00124504	0.00628362	0.009	0.005			Myo1b	3.79348e-28	0.0651626	0.143	0.087			1700019A02Rik	0.143334	0.0159832	0.025	0.018
Myo1b	3.24492e-27	0.0509513	0.128	0.08			Gm29453	0.00453959	0.00570679	0.003	0.001			Pms1	0.0832569	-0.0132915	0.099	0.082
Gm29453	0.00845867	0.00406751	0.002	0.001			Gm28323	0.569813	-0.00112582	0.002	0.002			Gm28777	0.156157	-0.0016091	0	0.001
Gm28323	0.659525	-0.00110351	0.002	0.001			Stat4	0.121261	0.00215519	0.001	0.001			Ormdl1	0.871171	-0.0066517	0.013	0.013
Stat4	0.460743	-0.000550882	0.001	0.001			Gm28177	0.287005	0.00080425	0.001	0			Gm28778	0.1598	0.00380583	0.003	0.001
Gm28177	0.710291	-1.96902e-05	0.001	0.001			Gm31812	0.199482	0.000748833	0.002	0.001			Osgepl1	0.0660388	0.0142414	0.072	0.057
Gm31812	0.0941154	0.000956755	0.002	0.001			Stat1	1.20836e-06	0.00739242	0.04	0.027			Gm28551	0.173112	-0.015748	0.007	0.011
Stat1	2.19366e-06	0.00421569	0.04	0.028			Gls	5.92823e-18	0.00634891	0.71	0.552			Asnsd1	0.668506	-0.00827111	0.005	0.006
Gls	9.21961e-20	0.010524	0.706	0.559			Nab1	9.37331e-18	0.00502522	0.116	0.075			Dnah7a	0.0081359	0.0315796	0.02	0.01
Nab1	3.11532e-18	0.0059127	0.116	0.078			Rps27a-ps1	0.192559	0.000245961	0.001	0.001			Stk17b	0.338934	-0.00460034	0.003	0.005
Rps27a-ps1	0.0604957	0.000833963	0.001	0.001			Gm553	2.03038e-07	0.016828	0.019	0.009			Hecw2	0.30989	-0.00497913	0.804	0.733
Gm553	3.77366e-09	0.0175856	0.018	0.009			Gm5527	0.46051	0.0006029	0.001	0			Gm37633	0.664374	0.000687675	0.019	0.017
Gm5527	0.310255	0.000676075	0.001	0			Nemp2	2.77543e-06	-0.00881956	0.057	0.041			Ccdc150	0.66906	-0.00920475	0.013	0.014
Nemp2	2.56003e-08	-0.00185942	0.058	0.041			Gm37242	0.924114	-0.000876097	0.001	0.001			Gtf3c3	0.0278335	0.011478	0.15	0.124
Gm37242	0.615325	-0.000343586	0.001	0.001			Mfsd6	3.24711e-31	0.0211321	0.381	0.271			Pgap1	0.00169993	0.00684871	0.34	0.281
Mfsd6	9.21183e-30	0.0133552	0.376	0.278			Gm29670	0.261324	-0.00505384	0.005	0.004			Gm36955	0.00538519	0.0277799	0.053	0.035
Gm29670	0.150377	-0.00296917	0.005	0.004			Inpp1	6.25667e-21	0.0128006	0.129	0.082			Ankrd44	7.834e-06	0.0848598	0.493	0.402
Inpp1	6.76671e-22	0.017537	0.129	0.085			Hibch	1.04178e-33	0.0420231	0.221	0.142			4930444A19Rik	0.0125982	-0.116399	0.073	0.093
Hibch	2.93689e-30	0.0293728	0.209	0.143			1700019D03Rik	9.67113e-14	0.024837	0.097	0.065			Gm37370	0.749569	-0.00583674	0.009	0.008
1700019D03Rik	1.10378e-14	0.0247442	0.092	0.063			1700019A02Rik	9.5582e-05	-0.00501941	0.027	0.018			A130048G24Rik	0.00445621	0.0233232	0.024	0.012
1700019A02Rik	3.68459e-05	-0.00105292	0.027	0.018			Pms1	2.51068e-14	-0.0159023	0.122	0.084			Sf3b1	0.000121476	0.00215124	0.418	0.336
Pms1	5.83466e-14	-0.0170962	0.117	0.084			Gm28777	0.18752	-0.0018016	0	0.001			Coq10b	0.870679	-0.0356074	0.067	0.065
Gm28777	0.0671844	-0.00177805	0	0.001			Ormdl1	0.415716	-0.0114987	0.012	0.011			Gm17971	0.0189974	0.0129506	0.009	0.003
Ormdl1	0.48665	-0.0101842	0.012	0.011			Gm28778	0.215072	-0.000284288	0.005	0.004			Hspd1	0.4575	-0.0593652	0.093	0.098
Gm28778	0.130118	0.00020639	0.004	0.003			Osgepl1	7.31009e-05	-0.0323747	0.073	0.057			Hspe1	0.00204826	-0.104628	0.049	0.071
Osgepl1	1.25393e-05	-0.0228979	0.073	0.057			Gm28551	0.44444	-0.0132005	0.01	0.011			Mob4	0.271795	-0.0503147	0.225	0.203
Gm28551	0.187777	-0.0140086	0.009	0.011			Asnsd1	0.0690946	-0.00140532	0.007	0.005			Rftn2	0.4389	0.000366368	0.02	0.016
Asnsd1	0.152098	-0.00276452	0.006	0.005			Dnah7a	1.53741e-10	0.029988	0.041	0.024			Gm10561	0.731296	-0.00448064	0.002	0.002
Dnah7a	4.2619e-11	0.0275361	0.036	0.021			Stk17b	0.73226	-0.0100032	0.005	0.004			Mars2	0.250607	-0.032781	0.021	0.027
Stk17b	0.902978	-0.00907334	0.004	0.004			Hecw2	0.0809338	-0.109017	0.864	0.764			Boll	0.15404	-0.00774465	0.001	0.003
Hecw2	0.093725	-0.102683	0.851	0.759			Gm37633	0.000744607	-0.00335448	0.022	0.015			Plcl1	3.1424e-11	-0.383506	0.749	0.737
Gm37633	0.00132782	-0.00259187	0.021	0.015			Ccdc150	0.214729	-0.00658454	0.039	0.035			Gm38056	0.678662	-0.0138481	0.031	0.033
Ccdc150	0.517525	-0.00888656	0.033	0.031			Gtf3c3	4.62809e-14	-0.0206067	0.167	0.121			Gm37382	0.0896799	-0.0172111	0.006	0.011
Gtf3c3	1.53446e-14	-0.0151903	0.163	0.122			Gm34066	0.273568	0.000837212	0.001	0			Satb2	0.379152	-0.00144641	0.012	0.009
Gm34066	0.329254	0.000765024	0.001	0			Pgap1	1.35633e-23	-0.0156298	0.305	0.218			9130024F11Rik	0.181525	0.00555264	0.002	0
Pgap1	3.49031e-26	-0.00643002	0.313	0.229			Gm36955	2.93673e-13	0.0268244	0.042	0.022			BC055402	0.995317	0.000991428	0.001	0.001
Gm36955	2.37074e-15	0.0287651	0.044	0.024			Ankrd44	1.84342e-33	0.0654999	0.454	0.328			4930558J18Rik	0.995986	0.000767305	0.001	0.001
Ankrd44	1.17759e-38	0.0725752	0.463	0.341			4930444A19Rik	0.658323	-0.0356719	0.06	0.058			1700066M21Rik	0.354818	-0.0167838	0.013	0.016
4930444A19Rik	0.583513	-0.0493347	0.063	0.064			Gm37370	0.0313447	0.00349815	0.007	0.005			Tyw5	0.538579	-0.0474598	0.05	0.054
Gm37370	0.034965	0.00203342	0.008	0.005			A130048G24Rik	0.0302605	0.00141009	0.013	0.01			Maip1	0.237993	-0.000271707	0.045	0.037
A130048G24Rik	0.000392144	0.00638409	0.016	0.01			Sf3b1	2.03911e-36	0.0130504	0.422	0.295			Spats2l	5.87658e-06	0.0794589	0.315	0.243
Sf3b1	4.46592e-39	0.0124696	0.421	0.302			Coq10b	5.34979e-09	-0.0121927	0.079	0.055			Gm17234	0.0587349	0.00634143	0.004	0.001
Coq10b	1.26497e-07	-0.016989	0.076	0.057			Gm17971	5.02559e-05	0.00926122	0.009	0.004			Kctd18	0.403736	-0.00273115	0.083	0.075
Gm17971	2.98743e-06	0.00996717	0.009	0.004			Hspd1	0.0681272	-0.0658915	0.111	0.1			Sgo2a	0.456865	-0.00724958	0.003	0.005
Hspd1	0.218184	-0.0653958	0.107	0.099			Hspe1	0.167146	-0.0630079	0.053	0.057			Aox1	0.0884951	-0.0226109	0.01	0.015
Hspe1	0.00992534	-0.0707613	0.052	0.06			Mob4	3.14892e-07	-0.0907901	0.242	0.196			Aox3	0.457789	0.00592173	0.008	0.006
Mob4	4.50018e-07	-0.0823589	0.238	0.197			Rftn2	0.00122989	-0.0891413	0.021	0.028			Aox4	0.51944	-0.00756266	0.002	0.003
Rftn2	0.00495282	-0.0736042	0.02	0.026			Gm10561	0.804113	-0.00116324	0.001	0.001			Aox2	0.348052	0.0070116	0.011	0.008
Gm10561	0.928193	-0.00166502	0.002	0.002			Mars2	0.000836203	-0.0033353	0.029	0.021			Gm37607	0.717084	-0.00253465	0.024	0.022
Mars2	0.0136186	-0.00911306	0.028	0.022			Boll	0.961934	-0.000541993	0.003	0.003			Bzw1	0.483389	-0.0684567	0.125	0.114
Boll	0.58673	-0.00215449	0.003	0.003			Plcl1	1.12489e-227	-0.823174	0.761	0.807			Clk1	0.16171	-0.151881	0.531	0.5
Plcl1	1.38003e-231	-0.76459	0.758	0.794			Gm38056	0.000269816	-0.119706	0.034	0.044			Ppil3	0.00587792	0.0178474	0.067	0.047
Gm38056	0.000286632	-0.101568	0.033	0.042			Gm37382	0.258152	-0.0334913	0.009	0.011			Nif3l1	0.196241	0.00331616	0.043	0.036
Gm37382	0.0746888	-0.0308135	0.008	0.011			9130227L01Rik	0.946046	-0.000856705	0.001	0.001			Orc2	0.896157	-0.0763365	0.28	0.265
Satb2	1.79594e-08	0.0157899	0.028	0.017			Satb2	2.25626e-09	0.0224837	0.033	0.019			Gm23966	0.0823564	-0.00228865	0	0.001
9130024F11Rik	0.0377217	0.00381499	0.005	0.004			9130024F11Rik	0.0433708	0.00408376	0.007	0.004			Gm15834	0.415969	-0.0372082	0.074	0.067
BC055402	0.673947	-0.00184927	0.001	0.001			BC055402	0.564935	-0.00258246	0.001	0.001			Fam126b	0.00935398	0.00544946	0.388	0.329
4930558J18Rik	0.184354	0.000414775	0.001	0			4930558J18Rik	0.0979184	0.000150894	0.001	0			Ndufb3	0.689719	-0.0574128	0.104	0.098
1700066M21Rik	0.408216	-0.0202272	0.014	0.015			1700066M21Rik	0.645005	-0.02144	0.014	0.015			Als2cr12	0.158544	0.00208817	0.001	0
Tyw5	0.0767775	-0.0298368	0.053	0.047			Tyw5	0.023682	-0.0259997	0.054	0.046			Gm20257	0.605844	-0.00756093	0.003	0.004
Maip1	0.000993344	-0.0100799	0.043	0.034			Maip1	0.00237978	-0.0131933	0.043	0.034			Cflar	0.34585	-0.00567129	0.026	0.022
Spats2l	1.18931e-41	0.0778127	0.355	0.252			Spats2l	8.23129e-39	0.0816448	0.366	0.254			Casp8	0.209346	0.00273295	0.003	0.001
Gm17234	0.877246	-0.00172402	0.003	0.003			Gm17234	0.291821	-0.00378561	0.002	0.003			Gm37760	0.251974	0.0051764	0.004	0.002
Kctd18	3.00602e-08	-0.0105582	0.085	0.064			Kctd18	9.6515e-09	-0.0136503	0.086	0.062			Gm28802	0.994068	-0.000719106	0.001	0.001
Sgo2a	0.421797	-0.00180332	0.006	0.005			Sgo2a	0.205474	-0.000163477	0.007	0.005			Trak2	0.000373094	0.0318046	0.23	0.177
Aox1	0.000724138	-0.0449764	0.012	0.018			Aox1	0.00448061	-0.0499777	0.013	0.019			Stradb	0.0509555	-0.000470311	0.113	0.093
Aox3	0.0338694	0.0033179	0.004	0.002			Aox3	0.0682646	0.00200927	0.003	0.001			C2cd6	0.995005	0.000708052	0.001	0.001
Aox4	0.577285	-0.00378976	0.001	0.002			Aox4	0.736711	-0.00299632	0.001	0.002			Tmem237	0.508144	-0.00599268	0.072	0.066
Gm15759	0.310223	0.000738104	0.001	0			Gm15759	0.460564	0.00043631	0.001	0			G730003C15Rik	0.177634	-0.00258724	0	0.002
Aox2	0.922019	-0.00395018	0.012	0.012			Aox2	0.824471	-0.00629741	0.012	0.012			Mpp4	0.0370231	0.00881598	0.031	0.021
Gm37607	0.00060225	0.00210353	0.029	0.022			Gm37607	0.00022455	0.0034475	0.031	0.022			Gm29017	0.772334	-0.00396505	0.003	0.003
Bzw1	9.76886e-11	-0.0266205	0.135	0.102			Bzw1	6.58169e-12	-0.0165621	0.137	0.1			Als2	0.836247	-0.0755214	0.188	0.177
Clk1	2.42136e-07	-0.0898174	0.533	0.432			Clk1	3.06688e-10	-0.0774973	0.534	0.417			Cdk15	0.251745	0.00400787	0.004	0.002
Ppil3	2.76021e-10	0.00744311	0.065	0.045			Ppil3	1.78064e-08	0.00429884	0.065	0.045			Fzd7	0.990908	-0.000758126	0.004	0.004
Nif3l1	0.00801232	-0.00999932	0.045	0.037			Nif3l1	0.0188846	-0.013274	0.045	0.038			Gm973	0.304433	-0.0133238	0.007	0.01
Orc2	1.71289e-23	-0.00823293	0.297	0.221			Orc2	2.75731e-28	0.00588225	0.302	0.211			Sumo1	0.00322121	-0.00307206	0.311	0.255
Gm23966	0.263259	-0.000335256	0	0.001			Gm15834	1.26341e-11	0.0110679	0.095	0.066			D430013B06Rik	0.000168614	0.0361446	0.052	0.029
Gm15834	1.9983e-10	0.00135594	0.091	0.066			Fam126b	2.74014e-24	-0.0236952	0.418	0.307			Nop58	0.182228	-0.0296054	0.134	0.117
Fam126b	1.47803e-24	-0.019969	0.411	0.311			Ndufb3	2.14155e-10	-0.00699232	0.109	0.079			Bmpr2	0.424478	-0.0511479	0.476	0.43
Ndufb3	3.52011e-09	-0.0156292	0.108	0.082			Gm18802	0.0221526	0.00118714	0.001	0			Gm38125	0.0424443	0.0149738	0.03	0.02
Als2cr12	0.876905	-0.00153292	0.001	0.001			Als2cr12	0.722814	-0.00235608	0.001	0.001			Fam117b	5.83172e-05	0.0314242	0.372	0.292
Gm20257	0.0578952	0.00241876	0.003	0.002			Gm20257	0.011812	0.00459807	0.003	0.001			Gm37531	0.0054351	0.026684	0.08	0.058
Cflar	0.000692869	-0.0170903	0.03	0.023			Cflar	0.000752351	-0.0185973	0.031	0.023			Gm18829	0.00193321	-0.0569944	0.014	0.027
Casp8	0.992054	-0.00857063	0.003	0.003			Casp8	0.56189	-0.011032	0.002	0.003			Ica1l	2.51969e-05	0.0483233	0.236	0.177
Gm37760	0.983555	-0.0129151	0.004	0.004			Gm37760	0.720176	-0.0167591	0.004	0.005			Wdr12	0.0297169	-0.0369954	0.173	0.142
Gm28802	0.327009	0.000958252	0.002	0.001			Gm28802	0.267823	0.00150033	0.002	0.001			Carf	6.23605e-07	0.0582016	0.181	0.121
Trak2	1.29095e-25	-0.00376751	0.252	0.181			Trak2	1.41987e-23	-0.0115006	0.259	0.182			Nbeal1	0.101637	-0.041459	0.512	0.452
Stradb	2.04172e-15	-0.00756097	0.122	0.086			Stradb	2.3992e-15	-0.00900893	0.125	0.085			Cyp20a1	0.415386	-0.0494948	0.092	0.083
Gm29018	0.822749	2.56047e-05	0.001	0.001			Gm29018	0.858787	6.3095e-05	0.001	0.001			6030460B20Rik	0.814712	-0.00276398	0.005	0.005
C2cd6	0.346696	-0.000589347	0.001	0.001			C2cd6	0.29233	-0.000848183	0.001	0.001			Abi2	0.00108823	-0.00938309	0.545	0.447
Tmem237	1.34247e-11	0.00901487	0.085	0.06			Tmem237	3.78979e-13	0.0132261	0.088	0.058			Raph1	0.589173	-0.135436	0.524	0.488
G730003C15Rik	0.715339	0.000820693	0.001	0.001			G730003C15Rik	0.287613	0.00167232	0.002	0.001			Gm11575	0.566787	0.00218927	0.001	0
Mpp4	1.08024e-08	0.0164233	0.033	0.02			Mpp4	8.46516e-08	0.0186161	0.033	0.02			Gm11576	0.986282	-0.00467198	0.004	0.004
Gm29017	0.169247	-0.00406939	0.003	0.004			Gm29017	0.177739	-0.00408311	0.003	0.004			Ctla4	0.521605	-0.00205828	0.002	0.003
Als2	5.37341e-17	-0.0368781	0.236	0.178			Als2	4.94927e-21	-0.0235782	0.25	0.178			Icos	0.659678	0.00151761	0.001	0.001
Cdk15	2.78733e-06	0.00950005	0.017	0.01			Cdk15	8.59976e-07	0.0136151	0.021	0.011			Gm11588	0.994839	-0.00387632	0.001	0.001
Fzd7	0.0983133	-0.0025508	0.005	0.004			Fzd7	0.0623106	-0.00274192	0.006	0.004			Pard3b	0.0080406	0.0222946	0.105	0.079
Gm973	0.000122456	-0.0582102	0.012	0.018			Gm973	0.000459933	-0.067036	0.013	0.02			Pard3bos1	0.62741	-0.00375459	0.004	0.005
Gm28411	0.91474	-0.00128804	0.001	0.001			Gm28411	0.64123	-0.00113153	0.001	0.001			Gm38075	0.64916	-0.00517918	0.001	0.001
Sumo1	1.08328e-24	-0.0158526	0.328	0.244			Sumo1	1.39743e-23	-0.0186583	0.333	0.242			Pard3bos3	0.712669	-0.00178607	0.002	0.001
D430013B06Rik	1.59394e-12	0.00609412	0.052	0.032			D430013B06Rik	1.48084e-09	-0.00115092	0.052	0.033			Nrp2	0.504589	-0.0378812	0.114	0.106
Nop58	2.42198e-16	-0.0142545	0.149	0.107			Nop58	1.65199e-17	-0.00903784	0.153	0.105			Gm29083	0.995604	0.000621998	0.001	0.001
Bmpr2	2.93027e-08	-0.0978492	0.48	0.392			Bmpr2	1.0717e-08	-0.109088	0.481	0.383			Gm37121	0.285834	0.00901472	0.019	0.014
Gm38125	8.1868e-06	0.00080178	0.029	0.019			Gm38125	8.64897e-05	-0.00308406	0.028	0.019			Ino80d	0.00212075	-0.0139618	0.332	0.27
Fam117b	8.45325e-37	0.00291346	0.37	0.263			Fam117b	2.08981e-33	-0.00530513	0.37	0.257			Rps13-ps7	0.700282	0.000227873	0.001	0.002
Gm37531	4.38482e-11	-0.0117483	0.075	0.052			Gm37531	4.25129e-09	-0.0219297	0.073	0.05			Ino80dos	0.00209752	0.0133778	0.224	0.178
Gm18829	0.599478	-0.0135401	0.018	0.019			Gm18829	0.318326	-0.00380877	0.019	0.017			Gm20342	0.0364046	0.00915965	0.11	0.089
Ica1l	1.93304e-40	0.0549129	0.223	0.145			Ica1l	2.21145e-36	0.0534297	0.219	0.138			Ndufs1	0.449952	-0.103994	0.28	0.255
Wdr12	3.80521e-14	-0.0215536	0.188	0.143			Wdr12	1.12556e-13	-0.0176114	0.192	0.143			Eef1b2	0.364975	-0.0803393	0.056	0.061
Carf	1.16752e-38	0.0389446	0.181	0.113			Carf	4.29947e-33	0.0331811	0.182	0.112			Gpr1	0.22986	0.00496498	0.01	0.006
Gm15464	0.00471353	0.00108686	0.001	0			Gm15464	0.00580724	0.0010822	0.002	0			Zdbf2	0.00395403	0.00812894	0.147	0.113
Nbeal1	1.78412e-14	-0.0508503	0.542	0.429			Nbeal1	4.80957e-15	-0.048843	0.551	0.425			Adam23	1.71691e-08	0.137102	0.702	0.583
Cyp20a1	6.33738e-05	-0.0598315	0.091	0.074			Cyp20a1	6.56769e-05	-0.0629415	0.091	0.072			Gm22281	0.00480445	-0.0449817	0.014	0.026
6030460B20Rik	0.145279	0.00143521	0.005	0.004			6030460B20Rik	0.080906	0.00205558	0.005	0.004			Gm39653	0.00743178	0.0160906	0.008	0.002
Abi2	8.74904e-27	-0.0316716	0.498	0.375			Abi2	4.15456e-23	-0.0458299	0.485	0.359			Dytn	0.00829367	0.00876601	0.003	0
Raph1	2.37783e-13	-0.0643214	0.442	0.352			Raph1	1.62585e-14	-0.0654401	0.418	0.322			Mdh1b	0.988809	-0.00475083	0.004	0.004
Gm11575	0.621718	-0.00272785	0.001	0.001			Gm11575	0.434496	-0.00387638	0.001	0.001			Fastkd2	0.0700194	0.0135438	0.068	0.054
Gm11576	0.905237	-0.00112322	0.003	0.003			Gm11576	0.817495	-0.000511943	0.003	0.003			4933402D24Rik	0.0586155	-0.0251391	0.009	0.015
Ctla4	0.583905	-0.00265815	0.002	0.002			Ctla4	0.757187	-0.00308332	0.002	0.002			Gm13754	0.177221	-0.00364616	0	0.002
Icos	0.734648	-0.000558506	0.001	0			9530026F06Rik	0.0322092	-0.00209657	0	0.001			Klf7	2.37808e-05	0.0650167	0.339	0.266
9530026F06Rik	0.0672045	-0.00174667	0	0.001			Gm11588	0.8864	-8.09896e-05	0.001	0.001			Gm26649	0.991016	0.000251344	0.005	0.005
Gm11588	0.876287	-0.000729776	0.001	0.001			Pard3b	1.80124e-06	-0.0631487	0.191	0.154			Gm13748	0.173915	-0.010678	0.003	0.006
Pard3b	1.85574e-06	-0.0603437	0.172	0.141			Gm37205	0.391815	-0.00253821	0.001	0.001			Gm13750	0.319691	0.00289941	0.001	0
Gm37205	0.250723	-0.00233858	0.001	0.001			Gm38012	0.0987232	0.000125001	0.003	0.001			Gm28981	0.717669	-0.00567293	0.007	0.006
Gm38012	0.138013	-0.00026392	0.002	0.001			Pard3bos1	0.166372	-0.0174185	0.008	0.01			Creb1	0.0539702	-0.0567562	0.294	0.251
Pard3bos1	0.100429	-0.0155156	0.007	0.009			Gm38075	0.502953	-0.00372893	0.001	0.001			Mettl21a	0.985622	-0.036344	0.032	0.031
Gm38075	0.432051	-0.00398067	0.001	0.001			Gm38351	0.567609	-0.00100839	0.001	0.001			Gm28982	0.110444	0.00693707	0.005	0.002
Gm38351	0.484985	-0.000612815	0.001	0.001			Pard3bos3	0.48848	-0.00772953	0.003	0.004			2810408I11Rik	0.560064	-0.00271772	0	0.001
Pard3bos3	0.513915	-0.00679252	0.003	0.004			Gm11599	0.0979184	0.000597595	0.001	0			Ccnyl1	0.427507	-0.0293242	0.092	0.083
Nrp2	1.45791e-26	0.0515207	0.276	0.203			Nrp2	9.62771e-35	0.0888556	0.322	0.224			Plekhm3	3.5945e-07	0.0603828	0.471	0.363
Gm29083	0.761102	-0.000963655	0.001	0.001			Gm29083	0.722517	-0.00138896	0.001	0.001			Rpl10a-ps1	0.995986	0.000304428	0.001	0.001
Gm37121	2.18273e-09	0.015279	0.047	0.031			Gm37121	1.42547e-10	0.0199251	0.055	0.034			Cryga	0.314361	-0.0025745	0	0.001
Gm4208	0.0611968	0.000725769	0.001	0			Gm4208	0.0490398	0.000985712	0.001	0			Gm28845	0.0460714	0.00467159	0.002	0
Ino80d	1.12239e-29	-0.0172783	0.359	0.261			Ino80d	5.96069e-29	-0.0155085	0.366	0.259			D630023F18Rik	0.663914	-0.00961194	0.012	0.014
Rps13-ps7	0.658137	0.00053089	0.002	0.001			Rps13-ps7	0.491146	0.000585812	0.002	0.001			Idh1	0.34272	-0.0210881	0.045	0.038
Ino80dos	7.49557e-20	0.0140368	0.205	0.15			Ino80dos	4.72778e-17	0.00885944	0.199	0.144			Pikfyve	0.00198927	0.00591276	0.277	0.221
Gm20342	1.01254e-08	-0.0340462	0.103	0.078			Gm20342	1.60044e-07	-0.045622	0.101	0.076			Pth2r	0.988659	0.00166449	0.006	0.006
Ndufs1	8.70049e-16	-0.0625391	0.311	0.241			Ndufs1	4.12695e-18	-0.0511539	0.32	0.238			Map2	0.287309	0.00623703	0.897	0.835
Eef1b2	0.000928742	-0.0246639	0.059	0.048			Eef1b2	3.78458e-05	-0.0118637	0.06	0.045			Gm10558	0.127487	-0.0403741	0.016	0.022
Gpr1	0.00028589	0.00600578	0.011	0.006			Gpr1	0.000519373	0.00629364	0.011	0.006			Gm25411	0.044831	-0.00638717	0	0.002
Gm11608	0.67404	-0.00227461	0.001	0.001			Gm11608	0.70365	-0.00219545	0.001	0.001			Unc80	0.0286769	0.0397518	0.88	0.813
Zdbf2	5.17005e-31	0.0386169	0.181	0.119			Zdbf2	1.88794e-31	0.0498081	0.191	0.121			Gm37181	0.0218282	-0.0659524	0.036	0.05
Gm23448	0.68793	6.38461e-05	0.001	0.001			Gm23448	0.836585	-0.000123131	0.001	0.001			Rpe	0.0220821	-0.0124926	0.099	0.077
Adam23	1.53106e-06	-0.0076228	0.736	0.62			Adam23	0.000863755	-0.0212281	0.746	0.628			Kansl1l	0.244292	-0.0571764	0.318	0.285
Gm22281	0.179784	-0.0179117	0.023	0.026			Gm22281	0.928627	-0.0109347	0.026	0.026			Gm37570	0.011837	0.0165415	0.013	0.006
Gm39653	0.00321869	0.00281658	0.003	0.001			Gm39653	0.295433	-0.00106826	0.001	0.001			Gm38387	0.431101	0.00462272	0.031	0.026
Dytn	0.0167227	0.00395584	0.003	0.001			Dytn	0.138244	0.00285628	0.003	0.002			Gm38162	0.539337	-0.0476896	0.059	0.063
Mdh1b	0.00972666	0.00146309	0.006	0.004			Mdh1b	0.00375334	0.00294184	0.007	0.003			Gm15789	0.150071	0.00909324	0.019	0.013
Fastkd2	1.24042e-11	0.00842996	0.08	0.055			Fastkd2	1.5161e-11	0.00761965	0.083	0.056			6820402A03Rik	0.355006	-0.0185794	0.013	0.017
4933402D24Rik	0.487463	-0.0131259	0.012	0.013			4933402D24Rik	0.865718	-0.0101529	0.012	0.012			Gm37755	0.288031	-0.0103924	0.004	0.007
Gm13751	0.511074	0.000552021	0.001	0			Gm13751	0.460455	0.000921387	0.001	0			Gm38218	0.560064	-0.00674228	0	0.001
Gm13754	0.771767	-0.000827306	0.001	0.001			Gm13754	0.640887	-0.000139662	0.001	0.001			Acadl	0.820339	-0.0438002	0.045	0.046
Klf7	3.38208e-23	-0.0531088	0.363	0.271			Klf7	6.83446e-20	-0.0739666	0.37	0.272			Myl1	0.676088	0.0013585	0.005	0.006
Gm26649	0.0816811	0.00135871	0.004	0.003			Gm26649	0.0509784	0.00123999	0.004	0.002			Rpl31-ps14	0.560809	0.000258397	0	0.001
Gm13748	0.0386537	-0.00934985	0.005	0.007			Gm13748	0.108906	-0.00885764	0.005	0.007			Lancl1	9.21063e-05	0.033308	0.287	0.22
Gm13750	0.812457	-0.000178092	0.001	0.001			Gm13750	0.795103	-0.000922356	0.001	0.001			Erbb4	0.559329	-0.0323329	0.631	0.586
Gm28981	0.233893	-0.00909535	0.01	0.008			Gm28981	0.211347	-0.00959706	0.011	0.009			Gm37100	0.566787	0.00193317	0.001	0
Creb1	2.52198e-12	-0.0861416	0.321	0.253			Creb1	2.76692e-12	-0.0881893	0.328	0.254			Gm19335	0.70055	0.00236058	0.001	0.002
Mettl21a	0.0219709	-0.0171064	0.037	0.031			Mettl21a	0.00902139	-0.0125701	0.039	0.031			Gm37735	0.726807	-0.00807308	0.009	0.01
Gm28982	0.0117067	0.00341689	0.005	0.003			Gm28982	0.0356021	0.00255344	0.005	0.003			Gm37769	0.324003	0.00489004	0.007	0.005
2810408I11Rik	0.866888	-0.00135948	0.001	0.001			2810408I11Rik	0.923936	-0.000993822	0.001	0.001			Gm37061	0.1678	0.00600228	0.004	0.002
Ccnyl1	0.00123401	-0.0635375	0.103	0.087			Ccnyl1	0.000936853	-0.0690814	0.106	0.088			Gm29113	0.177496	-0.00532707	0	0.002
Fzd5	0.0181451	-0.0030841	0	0.001			Fzd5	0.0351979	-0.00329791	0.001	0.002			Gm29114	0.986471	-0.00367342	0.006	0.006
Plekhm3	2.32813e-68	0.0946991	0.484	0.329			Plekhm3	3.5634e-64	0.102486	0.488	0.322			Ikzf2	0.713651	-0.0649237	0.17	0.16
Rpl10a-ps1	0.452664	0.000648033	0.001	0.001			Rpl10a-ps1	0.391736	0.000805366	0.002	0.001			Gm29112	0.711318	0.00140543	0.002	0.001
Cryga	0.734603	-0.000345897	0.001	0			Cryga	0.248542	0.000166112	0.001	0			Gm28112	0.554806	-0.0100541	0.002	0.003
Gm28845	0.000934016	0.00401178	0.002	0.001			Gm28845	0.00536193	0.00398433	0.002	0.001			Spag16	0.0326302	-0.0184479	0.004	0.009
D630023F18Rik	0.0268579	-9.49602e-05	0.02	0.016			D630023F18Rik	0.00631781	0.00304822	0.022	0.016			Vwc2l	0.00410326	0.0686776	0.185	0.148
Idh1	0.161249	-0.0471539	0.048	0.043			Idh1	0.238675	-0.0527187	0.049	0.044			Bard1	0.822222	-0.0139325	0.006	0.006
Pikfyve	9.11622e-16	-0.0642909	0.282	0.216			Pikfyve	1.17809e-13	-0.0809337	0.283	0.215			Gm8870	0.0190593	-0.00991555	0	0.004
Pth2r	0.00325285	0.00500175	0.01	0.006			Pth2r	0.000971784	0.00667486	0.011	0.006			Atic	0.207562	-0.0401717	0.057	0.066
Map2	0.0632304	-0.0259155	0.896	0.8			Map2	0.074065	-0.027808	0.896	0.792			Fn1	0.0080435	0.014881	0.012	0.005
Gm10558	0.428773	-0.0183123	0.021	0.023			Gm10558	0.933785	-0.0128888	0.023	0.023			4930556G22Rik	0.158544	0.00207818	0.001	0
Gm25411	0.170357	-0.00224566	0	0.001			Gm25411	0.739328	-0.00131183	0	0.001			Mreg	0.0357315	0.0120445	0.105	0.085
Unc80	3.65952e-27	0.0960536	0.879	0.738			Unc80	4.70464e-27	0.107939	0.878	0.722			D230017M19Rik	0.0412222	0.0245531	0.139	0.116
Gm37181	0.0161847	-0.0495058	0.057	0.065			Gm37181	0.178949	-0.0438831	0.064	0.068			Pecr	0.509523	-0.00449585	0.041	0.037
Rpe	7.2435e-07	-0.0586619	0.105	0.082			Rpe	7.93702e-06	-0.0683106	0.107	0.084			Tmem169	0.147308	-0.0242286	0.175	0.154
Kansl1l	0.167331	-0.176851	0.323	0.288			Kansl1l	0.314475	-0.204894	0.325	0.289			Xrcc5	1.09809e-06	0.0721476	0.229	0.163
Gm37570	0.00153905	0.00225047	0.015	0.01			Gm37570	0.0136661	-0.000732254	0.015	0.011			March4	3.62919e-06	0.0723332	0.482	0.386
Gm38387	0.0314117	-0.0109267	0.027	0.022			Gm38387	0.0567221	-0.0157421	0.026	0.021			Gm15843	0.156157	-0.00360399	0	0.001
Gm38162	0.0053029	-0.028198	0.063	0.053			Gm38162	0.000689392	-0.0236481	0.064	0.051			Smarcal1	0.00690989	0.000185661	0.139	0.108
Gm15789	9.17319e-06	0.00156295	0.02	0.012			Gm15789	2.31118e-05	-0.000267496	0.02	0.012			Gm39662	0.995222	-0.000420941	0.001	0.001
6820402A03Rik	0.0316786	-0.0128117	0.021	0.017			6820402A03Rik	0.00405333	-0.0108061	0.023	0.017			Ankar	0.659988	0.00015894	0.001	0.001
Gm37755	0.0295024	-0.000892885	0.006	0.004			Gm37285	0.946046	-0.000921274	0.001	0.001			Rpl37a	0.736371	-0.0542686	0.114	0.109
Gm38218	0.0109567	0.000539541	0.001	0			Gm37755	0.00272625	0.00145037	0.007	0.004			Igfbp2	0.266209	-0.0197901	0.004	0.006
Acadl	0.990898	-0.0472894	0.036	0.035			Gm38218	0.00219791	0.00225968	0.002	0			Igfbp5	0.463717	-0.00165321	0.016	0.013
Gm15793	0.00164074	0.00126372	0.001	0			Acadl	0.895908	-0.0503059	0.033	0.033			1700027A15Rik	0.649777	-0.00165562	0.001	0.001
Myl1	0.000766878	0.00156442	0.009	0.005			Gm15793	0.00247241	0.00125623	0.001	0			6030407O03Rik	0.220901	-0.0296463	0.023	0.029
Rpl31-ps14	0.0843591	0.00115455	0.001	0			Myl1	8.29141e-05	0.00195134	0.01	0.005			Tns1	0.324886	-0.0376929	0.021	0.026
Lancl1	4.01441e-51	0.0740732	0.311	0.206			Rpl31-ps14	0.0105318	0.00128142	0.001	0			Cxcr2	0.69894	-0.00301815	0.001	0.002
Erbb4	4.3557e-66	-0.28605	0.727	0.751			Lancl1	5.46815e-50	0.0844765	0.318	0.203			Arpc2	0.00512191	-0.0117836	0.246	0.198
Gm37100	0.0301668	-0.000360714	0.003	0.002			Erbb4	4.59615e-62	-0.267498	0.754	0.787			Aamp	0.0605691	-0.0721636	0.064	0.078
Gm15670	0.254491	-0.000214231	0.002	0.001			Gm37100	0.0250863	-0.000554968	0.004	0.002			Pnkd	0.00847654	0.00150887	0.336	0.283
Gm19335	0.137288	-0.00191563	0.006	0.004			Gm15670	0.195485	1.80205e-05	0.002	0.001			Gm37503	0.560064	-0.00247161	0	0.001
Gm37735	1.15421e-06	0.0115125	0.024	0.015			Gm19335	0.0662559	-0.00240706	0.007	0.005			Tmbim1	0.0656263	-0.0720066	0.061	0.074
Gm37769	2.07806e-06	0.00168432	0.021	0.012			Gm37735	2.89805e-08	0.0180869	0.029	0.016			Gm29358	0.00102488	0.0310304	0.051	0.031
Gm37061	0.0110291	-0.00269811	0.009	0.006			Gm37769	5.86881e-07	0.0031571	0.025	0.014			Gm37931	0.0657564	-0.00842483	0.034	0.024
Gm16076	0.170289	-0.00238363	0	0.001			Gm37061	0.0150402	-0.0040403	0.01	0.007			Slc11a1	0.0597936	0.00523228	0.003	0
Gm29113	0.125199	0.00114452	0.001	0			Gm16076	0.136402	-0.0029978	0	0.001			Ctdsp1	0.748444	-0.00446614	0.009	0.008
Gm29114	0.426346	-0.00161656	0.007	0.006			Gm29113	0.00247241	0.00261093	0.001	0			Vil1	0.600671	0.00171324	0.004	0.003
Ikzf2	0.176461	-0.15925	0.183	0.165			Gm29114	0.35576	-0.000961927	0.008	0.007			Usp37	0.0204414	-0.0359066	0.282	0.236
Gm29112	0.0302135	0.000685215	0.002	0.001			Ikzf2	0.153199	-0.176692	0.186	0.167			Gm37733	0.399964	-0.0131151	0.043	0.038
Gm28112	0.172686	-0.0134277	0.003	0.005			Gm29112	0.0233094	0.000282002	0.002	0.001			Cnot9	0.038614	-0.00948357	0.118	0.096
Spag16	0.454161	-0.0208231	0.02	0.019			Gm28112	0.249714	-0.0139704	0.004	0.005			Plcd4	0.866769	-0.0352709	0.049	0.05
Vwc2l	5.28666e-19	0.0947305	0.406	0.327			Spag16	0.0839269	-0.0172425	0.025	0.021			Zfp142	0.690201	-0.045811	0.063	0.065
Bard1	0.071906	-0.00761882	0.013	0.011			Vwc2l	3.92631e-24	0.134905	0.469	0.365			Bcs1l	0.933879	-0.0496338	0.09	0.088
Gm8870	0.0470492	-0.00477161	0.001	0.002			Bard1	0.0275139	-0.0048514	0.015	0.012			Rnf25	0.319331	-0.131227	0.21	0.213
Abca12	0.760227	0.00111187	0.001	0.001			Gm8870	0.354682	-0.00361576	0.001	0.001			Stk36	0.00129145	0.0206501	0.058	0.037
Atic	2.06566e-06	-0.0125239	0.086	0.067			Abca12	0.662481	0.001653	0.001	0.001			Ttll4	0.339182	-0.0652875	0.169	0.152
Fn1	0.00103157	0.00621616	0.014	0.009			Atic	2.07455e-09	-0.00300226	0.094	0.067			Cyp27a1	0.000361826	-0.136528	0.042	0.066
Apol7d	0.0567132	0.00122875	0.001	0			Fn1	0.0100816	0.0048065	0.015	0.01			Prkag3	0.312461	-0.00379453	0.001	0.003
4930556G22Rik	0.0747791	0.00115353	0.001	0			Apol7d	0.0478913	0.00158263	0.001	0			Wnt10a	0.0338673	-0.0087335	0.001	0.004
Mreg	8.53517e-12	0.00555033	0.127	0.095			Gm28818	0.0978538	0.00171452	0.001	0			Gm16582	0.841502	-0.00179331	0.007	0.007
D230017M19Rik	2.14625e-15	0.00976081	0.141	0.102			4930556G22Rik	0.173868	0.000971877	0.001	0			Cdk5r2	0.443695	-0.010198	0.032	0.027
Pecr	2.62739e-05	-0.0026028	0.041	0.03			Mreg	1.41486e-11	0.00641482	0.133	0.097			Cfap65	0.330752	-0.000621295	0.036	0.03
Tmem169	4.99454e-23	0.00244948	0.2	0.142			D230017M19Rik	6.9165e-15	0.00385834	0.141	0.099			Ihh	0.560437	-0.00237145	0	0.001
Xrcc5	8.55346e-56	0.0743259	0.247	0.152			Pecr	1.4518e-05	-0.00323211	0.042	0.029			Nhej1	0.150013	-0.00944302	0.034	0.026
March4	6.23065e-67	0.143073	0.387	0.255			Tmem169	3.32356e-25	0.00951894	0.207	0.14			Slc23a3	0.158544	0.00275559	0.001	0
Gm15843	0.02741	-0.00250934	0	0.001			Xrcc5	4.93135e-52	0.0757763	0.252	0.15			Cnppd1	0.514904	-0.0193898	0.056	0.05
Smarcal1	1.08592e-25	0.0219337	0.153	0.101			March4	1.90799e-59	0.140549	0.359	0.227			Retreg2	0.281716	-0.0370207	0.113	0.101
Gm39662	0.652233	-0.00164003	0.001	0.001			Gm15843	0.0784589	-0.00225533	0	0.001			Zfand2b	0.844308	-0.0565959	0.074	0.075
Ankar	0.900012	-0.00368692	0.003	0.003			Smarcal1	2.84803e-25	0.0288413	0.157	0.1			Abcb6	0.103834	0.00564984	0.002	0
Rpl37a	3.64566e-05	-0.0449709	0.111	0.091			Gm39662	0.545008	-0.00193917	0	0.001			Atg9a	0.0140373	0.0269687	0.055	0.038
Igfbp2	0.499467	-0.0124104	0.005	0.006			Ankar	0.879979	-0.00439919	0.003	0.003			Ankzf1	0.449525	-0.00282103	0.064	0.058
Igfbp5	5.46404e-06	0.00451697	0.023	0.014			Rpl37a	1.38916e-05	-0.0446701	0.11	0.087			Glb1l	0.0875029	-0.000467205	0.039	0.029
1700027A15Rik	0.80313	-0.00197442	0.002	0.001			Igfbp2	0.847712	-0.0105605	0.006	0.006			Stk16	0.130966	0.00327752	0.072	0.06
Gm29185	0.205609	0.000817439	0.001	0			Igfbp5	1.92656e-06	0.00710262	0.025	0.014			Tuba4a	0.0376234	-0.00534249	0.063	0.048
6030407O03Rik	0.763823	-0.0633097	0.031	0.031			1700027A15Rik	0.614143	-0.00192137	0.002	0.001			Dnajb2	0.0370489	-0.15132	0.12	0.136
Tns1	0.907581	-0.0583788	0.036	0.035			Gm29185	0.173845	0.00109454	0.001	0			Ptprn	0.0398712	-0.0218517	0.6	0.512
Rufy4	0.505479	0.000542091	0.001	0.001			6030407O03Rik	0.730433	-0.0692058	0.033	0.032			Gm28294	0.347875	0.00773973	0.029	0.024
Cxcr2	0.615723	-0.00235955	0.001	0.001			Tns1	0.435723	-0.0589993	0.04	0.037			Resp18	0.7749	-0.109878	0.378	0.345
Arpc2	2.7865e-20	-0.0270092	0.257	0.192			Rufy4	0.452387	0.00083573	0.001	0.001			Gm28902	0.0823564	-0.00538709	0	0.001
Aamp	0.00118251	-0.0216305	0.095	0.081			Cxcr2	0.434424	-0.00231797	0.001	0.001			Dnpep	0.469179	-0.0341913	0.019	0.022
Pnkd	9.0552e-48	0.0830098	0.404	0.285			Arpc2	4.69356e-19	-0.0294392	0.26	0.19			Gm15179	0.0354786	0.00737377	0.004	0.001
Tmbim1	0.314757	-0.0798505	0.076	0.078			Aamp	3.39375e-06	-0.00751997	0.103	0.081			Speg	0.502332	-0.0653034	0.262	0.242
Gm29358	4.32623e-22	0.0422262	0.061	0.033			Pnkd	1.06256e-51	0.107378	0.423	0.286			Gm15178	0.806546	-0.00286334	0.004	0.003
Gm37931	9.83955e-14	0.0169482	0.048	0.028			Tmbim1	0.915852	-0.0796581	0.08	0.079			Gmppa	0.00103238	0.0156114	0.072	0.047
Catip	0.087425	0.00126254	0.002	0.001			Gm29358	2.27935e-20	0.0448794	0.064	0.034			Asic4	0.105685	-0.00231562	0.032	0.024
Slc11a1	0.000292501	0.00639789	0.003	0.001			Gm37931	5.62311e-14	0.0238556	0.052	0.029			Chpf	0.156766	-0.00754178	0.043	0.034
Ctdsp1	0.171769	-0.00453104	0.011	0.009			Catip	0.0944022	0.0016274	0.002	0.001			Obsl1	0.796833	-0.0208401	0.063	0.061
Vil1	0.417391	-0.000286946	0.004	0.003			Slc11a1	0.00153856	0.00671149	0.003	0.001			Tmem198	0.00258733	0.0371641	0.041	0.024
Usp37	2.04267e-11	-0.087657	0.298	0.237			Ctdsp1	0.14904	-0.00419796	0.012	0.01			Inha	0.00547261	0.00986884	0.129	0.099
Gm37733	8.82707e-11	0.0113351	0.056	0.037			Vil1	0.507596	-0.000818753	0.004	0.003			Stk11ip	0.225959	-0.0018531	0.037	0.03
Cnot9	1.49307e-16	-0.00149066	0.127	0.089			Usp37	1.59841e-10	-0.0985167	0.303	0.237			Slc4a3	0.000207836	-0.00740011	0.388	0.305
Plcd4	0.000738553	-0.0344386	0.086	0.072			Gm37733	5.86323e-12	0.0182458	0.06	0.037			Gm816	9.25528e-06	-0.0690397	0.012	0.033
Zfp142	0.000110476	-0.0306937	0.078	0.063			Cnot9	2.29917e-16	0.000585022	0.13	0.088			Epha4	0.0818094	-0.00361957	0.21	0.183
Bcs1l	7.59666e-05	-0.0210832	0.097	0.08			Plcd4	3.62255e-05	-0.0301938	0.097	0.077			Pax3	0.554621	-0.00488261	0.002	0.003
Rnf25	7.7493e-05	-0.0781576	0.221	0.189			Zfp142	4.66081e-06	-0.025813	0.082	0.063			Sgpp2	0.000148752	0.0552771	0.216	0.164
Stk36	1.3055e-08	0.00742483	0.058	0.041			Bcs1l	1.22602e-05	-0.0151966	0.099	0.078			Gm28410	0.882087	-0.0161853	0.019	0.019
Ttll4	2.57586e-09	-0.0618025	0.172	0.136			Rnf25	1.18396e-06	-0.0665952	0.225	0.184			Gm37884	0.00483011	0.0154353	0.011	0.004
Cyp27a1	1.39185e-06	-0.155075	0.056	0.071			Stk36	1.81431e-06	0.00371881	0.058	0.042			Farsb	0.00242515	0.000211864	0.284	0.228
Prkag3	0.0641329	-0.00425948	0.001	0.002			Ttll4	9.03035e-10	-0.0622	0.173	0.132			4833412K13Rik	0.0301192	0.00337155	0.053	0.038
Wnt10a	0.999746	-0.00353341	0.002	0.002			Cyp27a1	0.000441143	-0.1566	0.06	0.072			BC035947	0.0202209	0.0246108	0.057	0.041
Gm16582	0.434922	-0.00125203	0.006	0.005			Prkag3	0.0980503	-0.00442394	0.001	0.002			Mogat1	0.984424	-0.0103971	0.007	0.007
Cdk5r2	0.158998	-0.0186923	0.027	0.024			Wnt6	0.0505684	-0.00185336	0	0.001			5730419F03Rik	0.418084	0.00248056	0.002	0.001
Cryba2	0.175477	-0.00107644	0	0.001			Wnt10a	0.252941	-0.00225958	0.003	0.002			Acsl3	0.0169066	-0.178322	0.296	0.309
Cfap65	2.91265e-11	0.024146	0.048	0.031			Gm16582	0.352056	-0.00129747	0.006	0.005			Utp14b	0.0869611	0.0106958	0.061	0.048
Gm15841	0.105871	-0.00159232	0	0.001			Cdk5r2	0.287499	-0.0217171	0.026	0.023			Gm29536	0.763899	0.00844004	0.01	0.009
Ihh	0.592399	-0.0030447	0.001	0.001			Cryba2	0.120935	-0.00135432	0	0.001			Kcne4	0.158544	0.00420504	0.001	0
Gm37744	0.0128115	0.00241097	0.001	0			Cfap65	2.51905e-12	0.0323653	0.052	0.031			Scg2	0.777409	-0.147308	0.443	0.407
Nhej1	3.3209e-16	0.0217926	0.052	0.03			Gm15841	0.187585	-0.00136842	0	0.001			Ap1s3	0.000475055	0.0549848	0.089	0.06
Slc23a3	0.766741	-0.00045955	0	0.001			Ihh	0.763296	-0.00314262	0.001	0.001			Wdfy1	0.0258746	-0.00375122	0.181	0.151
Cnppd1	9.72786e-10	0.0146478	0.067	0.047			Gm37744	0.0105318	0.00309525	0.001	0			Mrpl44	0.0159427	-0.0424399	0.011	0.02
Retreg2	3.01776e-17	0.00286204	0.132	0.093			Nhej1	2.16317e-17	0.0309333	0.057	0.03			Serpine2	0.690214	-0.0980653	0.181	0.18
Zfand2b	0.00543079	-0.0233762	0.093	0.081			Slc23a3	0.295556	-0.00127245	0	0.001			Gm37932	0.994839	-0.000907534	0.001	0.001
Abcb6	0.32517	-0.0018613	0.002	0.002			Cnppd1	5.9949e-11	0.023043	0.07	0.046			Cul3	0.0139875	-0.0135919	0.353	0.294
Atg9a	1.3784e-07	0.00984403	0.054	0.038			Retreg2	3.72586e-19	0.0136554	0.137	0.091			Gm37902	0.421964	0.0010095	0.01	0.008
Ankzf1	2.57488e-10	0.016183	0.079	0.056			Zfand2b	0.000861144	-0.0141543	0.098	0.082			Gm37262	0.607521	-0.00518152	0.003	0.004
Glb1l	0.000205994	-0.0136405	0.041	0.031			Abcb6	0.094943	-0.00365403	0.001	0.003			1700016L21Rik	0.0972763	0.00471685	0.003	0.001
Stk16	1.72174e-21	0.0421119	0.077	0.045			Atg9a	3.67322e-06	0.0046423	0.053	0.038			Gm45261	0.156157	-0.00398349	0	0.001
Tuba4a	3.17834e-05	-0.00357005	0.066	0.052			Ankzf1	1.48229e-11	0.0207733	0.083	0.056			Dock10	0.118123	-0.134493	0.818	0.767
Dnajb2	0.0915078	-0.0980022	0.149	0.136			Glb1l	0.000864575	-0.0170576	0.041	0.031			Gm37645	0.167514	0.00643533	0.017	0.012
Ptprn	4.61858e-86	0.184471	0.627	0.438			Stk16	4.98406e-23	0.0506227	0.078	0.042			Gm38062	0.00841418	0.032563	0.068	0.049
Gm28294	0.0192396	0.00147773	0.029	0.024			Tuba4a	0.000249603	-0.00353442	0.066	0.053			A630081D01Rik	0.757629	-0.0468794	0.064	0.065
Resp18	2.81551e-42	0.0431281	0.396	0.281			Dnajb2	0.00248587	-0.0829955	0.158	0.135			Nyap2	1.26335e-09	0.179408	0.891	0.805
Gm28902	0.821631	-0.00124852	0.001	0.001			Ptprn	1.97041e-95	0.23423	0.634	0.422			Irs1	0.000701141	0.029132	0.264	0.21
Dnpep	0.078802	-0.0113398	0.027	0.023			Gm28294	0.0320065	-0.00021192	0.029	0.024			Rhbdd1	3.65253e-07	0.0666857	0.12	0.071
Gm15179	0.0397309	0.00146008	0.002	0.001			Resp18	1.80674e-50	0.0781176	0.401	0.267			Gm19552	0.744799	0.000876381	0.002	0.002
Speg	9.97069e-24	0.0218953	0.215	0.154			Gm28902	0.590043	-0.00025415	0.001	0.001			Gm28940	0.31108	-0.00641086	0.003	0.005
Gm15178	0.332583	-0.00225144	0.002	0.003			Dnpep	0.0178148	-0.00561647	0.029	0.023			Col4a4	0.987321	-0.00575651	0.008	0.008
Gmppa	1.98688e-20	0.0346689	0.081	0.049			Gm15179	0.413236	-0.00015791	0.001	0.001			Col4a3	0.639489	-0.0176814	0.004	0.005
Asic4	0.000991019	-0.000634992	0.017	0.012			Speg	1.00252e-25	0.0333727	0.202	0.135			C430014B12Rik	0.158996	0.00552583	0.003	0.001
Chpf	5.76257e-12	0.0142873	0.046	0.028			Gm15178	0.166802	-0.00237541	0.002	0.003			Mff	0.00100498	-0.00150493	0.271	0.212
Obsl1	1.34586e-11	0.0147535	0.068	0.046			Gmppa	1.81488e-18	0.0395992	0.083	0.049			Gm28941	0.181932	0.0106014	0.006	0.003
Tmem198	4.18919e-09	0.0193741	0.042	0.027			Asic4	0.0203023	-0.00297579	0.013	0.009			Tm4sf20	0.00371866	-0.0171495	0	0.005
Inha	1.32916e-37	0.0714035	0.15	0.09			Chpf	3.01441e-12	0.0192169	0.047	0.026			Agfg1	0.000165133	0.0451845	0.336	0.272
Stk11ip	0.000424566	-0.0019982	0.037	0.028			Obsl1	1.10553e-13	0.0221174	0.069	0.043			A030005L19Rik	0.754935	-0.00281099	0.002	0.003
Slc4a3	9.64729e-58	0.103115	0.413	0.283			Tmem198	3.41401e-07	0.0146776	0.042	0.027			Slc19a3	0.0808161	-0.0112872	0.001	0.004
Gm816	5.65475e-27	-0.199373	0.023	0.052			Inha	1.58828e-38	0.0861251	0.155	0.088			Daw1	0.992563	-0.00168962	0.002	0.002
Epha4	3.59225e-18	-0.00607182	0.294	0.227			Stk11ip	0.000963198	-0.0028498	0.036	0.027			Sphkap	5.00262e-06	0.152592	0.44	0.361
Pax3	0.000170401	-0.0324628	0.004	0.008			Slc4a3	1.23573e-57	0.128458	0.42	0.278			Gm37517	0.0331494	0.0178664	0.019	0.011
Sgpp2	9.56722e-39	0.0657181	0.355	0.253			Gm29069	0.0505684	-0.00242264	0	0.001			4933436I20Rik	0.650033	0.00648676	0.011	0.012
Gm28410	0.423606	-0.019574	0.036	0.038			Gm816	1.60024e-21	-0.223182	0.027	0.056			Pid1	0.0152822	-0.0161212	0.612	0.531
Gm37884	1.8194e-10	0.017124	0.021	0.01			Epha4	1.57392e-20	0.00535338	0.318	0.236			Gm37058	0.995222	-0.000630774	0.001	0.001
Farsb	9.43892e-33	0.0123082	0.313	0.223			Pax3	0.000296371	-0.0380462	0.004	0.008			Dner	0.0407317	0.0283313	0.734	0.665
Gm28995	0.0274142	-0.00253253	0	0.001			Sgpp2	1.72924e-41	0.0859912	0.395	0.272			Gm37959	0.000468714	0.0438385	0.057	0.034
4833412K13Rik	4.17697e-17	0.00923445	0.067	0.041			Gm28410	0.689997	-0.017989	0.041	0.042			Gm37925	0.484563	-0.00147971	0.03	0.026
BC035947	1.48254e-05	-0.0119134	0.064	0.049			Gm37884	1.42549e-09	0.0186798	0.024	0.012			Trip12	0.00295545	0.0204751	0.636	0.54
Mogat1	0.161857	-0.00336447	0.008	0.006			Farsb	1.38036e-32	0.0177281	0.321	0.221			Gm38374	0.00531233	0.0257794	0.039	0.024
5730419F03Rik	0.00990527	0.00216028	0.004	0.002			Gm28995	0.0510995	-0.00278859	0	0.001			Gm37738	0.281691	-0.0293593	0.016	0.021
Acsl3	0.131231	-0.219375	0.279	0.265			4833412K13Rik	4.24802e-17	0.0120967	0.072	0.041			Fbxo36	0.1585	-0.0495258	0.147	0.128
Utp14b	0.0702395	-0.0580114	0.057	0.051			BC035947	0.000131404	-0.0186302	0.066	0.051			Slc16a14	0.0260363	0.00355851	0.096	0.075
Gm29536	0.93295	-0.0116191	0.008	0.008			Mogat1	0.112633	-0.00185859	0.008	0.006			C130026I21Rik	0.319691	0.004723	0.001	0
Kcne4	0.00106498	0.00304275	0.001	0			5730419F03Rik	0.00959517	0.00274915	0.005	0.003			Gm2619	0.158544	0.00207089	0.001	0
Scg2	7.83973e-28	-0.00676544	0.403	0.299			Acsl3	0.471725	-0.231631	0.274	0.256			Gm7609	0.319691	0.00382796	0.001	0
Ap1s3	7.3438e-22	0.0526824	0.086	0.052			Utp14b	0.244762	-0.073213	0.057	0.052			Gm16028	0.566787	0.00175315	0.001	0
Wdfy1	5.94747e-36	0.0486979	0.202	0.132			Gm29536	0.704922	-0.018081	0.007	0.007			Sp140	0.409588	-0.0028323	0.001	0.002
Mrpl44	0.950571	-0.0147752	0.016	0.016			Kcne4	0.00265437	0.00274993	0.001	0			Sp100	0.103834	0.00570734	0.002	0
Serpine2	3.08237e-06	-0.0643504	0.175	0.144			Scg2	1.6098e-32	0.018692	0.392	0.276			A630001G21Rik	0.64874	-0.00163321	0.005	0.004
9830004L10Rik	0.0128115	0.00138921	0.001	0			Ap1s3	4.90082e-19	0.0526913	0.085	0.05			Gm22906	0.996368	0.000831749	0.001	0.001
Gm37932	0.615097	-0.000317649	0.001	0.001			Wdfy1	4.94763e-38	0.0614372	0.207	0.128			Cab39	0.854809	-0.0638783	0.317	0.3
Cul3	2.33841e-14	-0.0868634	0.341	0.266			Mrpl44	0.255481	-0.00816702	0.017	0.015			Itm2c	0.39743	-0.0890357	0.292	0.264
Gm37902	0.0500318	-0.00194155	0.01	0.007			Serpine2	1.36579e-07	-0.0587492	0.173	0.136			4933407L21Rik	0.86909	-0.00475826	0.007	0.007
Gm37262	0.417389	-0.00680215	0.003	0.004			9830004L10Rik	0.0105318	0.00178367	0.001	0			Gpr55	0.15404	-0.00933374	0.001	0.003
1700016L21Rik	0.125199	0.00109717	0.001	0			Gm37932	0.567419	-0.000141358	0.001	0.001			Gm18180	0.567537	-0.000252914	0.001	0
Dock10	1.10975e-67	-0.456899	0.791	0.759			Cul3	1.02942e-12	-0.109751	0.337	0.259			2810459M11Rik	0.161012	-0.0173013	0.006	0.01
Gm37645	0.681514	-0.0213407	0.015	0.014			Gm37902	0.0760996	-0.00282782	0.01	0.007			Psmd1	0.000961174	0.00362546	0.417	0.341
Gm38062	3.61714e-06	-0.0314006	0.064	0.048			Gm37262	0.516246	-0.00727983	0.004	0.004			Htr2b	0.000395341	-0.0953676	0.028	0.049
A630081D01Rik	0.661727	-0.0703268	0.054	0.052			Dock10	1.81906e-76	-0.537198	0.783	0.757			Gm37914	0.113681	0.00709913	0.031	0.023
Nyap2	2.7324e-69	0.250322	0.765	0.603			Gm37645	0.796795	-0.0279631	0.014	0.014			Gm21972	0.0401749	0.013344	0.022	0.014
Irs1	8.74934e-24	-0.000417758	0.283	0.209			Gm38062	0.000135091	-0.0455157	0.062	0.048			Armc9	0.000635315	0.0118934	0.519	0.423
Rhbdd1	1.80721e-53	0.0860519	0.148	0.079			A630081D01Rik	0.65557	-0.0772674	0.051	0.049			Gm16341	0.177496	-0.00379377	0	0.002
Gm19552	0.00102941	0.000639956	0.005	0.002			Nyap2	1.83573e-52	0.223877	0.73	0.56			Ncl	0.00149367	0.0185388	0.187	0.145
Gm28940	0.926981	-0.00221908	0.006	0.006			Irs1	7.02522e-22	-0.00604551	0.288	0.209			C130036L24Rik	0.24598	0.00270464	0.027	0.022
Col4a4	0.0160106	0.0019287	0.014	0.01			Rhbdd1	9.58797e-50	0.0932431	0.155	0.08			Nmur1	0.474368	0.00338659	0.005	0.003
Col4a3	0.205078	-0.00940707	0.004	0.005			Gm19552	0.000489163	0.000858298	0.006	0.002			Ptma	0.290917	-0.105859	0.138	0.146
C430014B12Rik	0.0186695	0.00227596	0.002	0.001			Gm28940	0.545256	-0.000969331	0.007	0.006			Pde6d	0.069774	-0.0504988	0.144	0.12
Mff	2.55287e-28	-0.0176168	0.298	0.213			Col4a4	0.00575857	0.00467588	0.016	0.011			Cops7b	0.625075	-0.0387768	0.106	0.1
Gm28941	0.704522	-0.00906055	0.006	0.006			Col4a3	0.232694	-0.00758	0.004	0.005			Gm37022	0.0847402	0.00748318	0.004	0.001
Tm4sf20	0.0306248	-0.00561422	0.001	0.002			C430014B12Rik	0.0607807	0.00142338	0.002	0.001			Nppc	0.357668	-0.000525514	0.045	0.039
Agfg1	6.71331e-23	-0.0454247	0.343	0.258			Mff	3.75764e-27	-0.0181474	0.306	0.214			Dis3l2	0.000117406	0.0739532	0.592	0.495
A030005L19Rik	0.581858	-0.000254032	0.002	0.002			Gm28941	0.912287	-0.0135577	0.006	0.006			Gm29055	0.256134	0.00284249	0.006	0.003
Slc19a3	0.283307	-0.00207004	0.004	0.003			Tm4sf20	0.45903	-0.00306938	0.001	0.002			Gm37485	0.423126	0.000526427	0.007	0.005
Daw1	0.94928	-0.000859928	0.002	0.002			Agfg1	5.3335e-20	-0.0662704	0.345	0.254			Gm38142	0.163314	0.000484854	0.014	0.01
Sphkap	9.06483e-53	0.226784	0.421	0.3			A030005L19Rik	0.445118	0.000242951	0.002	0.002			Gm38010	0.989728	-0.00456727	0.003	0.003
Gm37517	3.89416e-12	0.0183134	0.02	0.009			Slc19a3	0.0490043	0.000331434	0.005	0.003			Gm37541	0.253095	-0.00738618	0.001	0.002
4933436I20Rik	0.736043	-0.0155659	0.013	0.013			Daw1	0.985314	-0.000549905	0.003	0.003			Gm38021	0.533142	-0.0174116	0.042	0.038
Pid1	5.34562e-13	0.00368505	0.614	0.505			Sphkap	1.69608e-48	0.246435	0.415	0.287			Gm37967	0.305827	0.00221865	0.02	0.015
Gm37058	0.658998	0.000267442	0.002	0.001			Gm37517	2.2253e-11	0.0183552	0.021	0.009			Gm28375	0.0912968	-0.121597	0.143	0.157
Dner	1.58193e-30	0.0816967	0.663	0.524			4933436I20Rik	0.918995	-0.0205654	0.013	0.013			Gm37017	0.110808	-0.0182564	0.006	0.01
Gm37959	2.94929e-13	0.0208345	0.044	0.026			Pid1	5.69612e-12	0.0122192	0.615	0.499			Gm37447	0.00173833	0.0381228	0.049	0.03
Gm37925	6.92223e-09	0.0142116	0.026	0.015			Gm37058	0.59018	0.000524767	0.002	0.002			Gm29374	0.380482	-0.00127702	0.009	0.006
Trip12	5.02178e-09	-0.0755695	0.648	0.523			Dner	4.29878e-28	0.072304	0.643	0.494			Ecel1	0.00554798	0.041724	0.081	0.058
Gm38374	2.26268e-07	-0.00795779	0.035	0.023			Gm37959	8.73114e-10	0.0132362	0.04	0.024			Prss56	0.40981	-0.00417266	0.001	0.002
Gm37738	0.684454	-0.0258558	0.017	0.018			Gm37925	8.86705e-10	0.0165938	0.025	0.012			Eif4e2	0.033709	0.00141915	0.132	0.109
Fbxo36	7.71984e-29	0.0371704	0.173	0.115			Trip12	3.094e-07	-0.0955022	0.651	0.519			Efhd1	0.288466	-0.0433889	0.03	0.035
Slc16a14	2.54984e-17	0.0197229	0.077	0.048			Gm38374	1.50895e-05	-0.01622	0.034	0.023			Gigyf2	0.16172	-0.0249604	0.59	0.519
C130026I21Rik	0.822953	0.00131844	0.001	0.001			Gm37738	0.947998	-0.02519	0.017	0.017			Kcnj13	0.023811	-0.0249704	0.011	0.02
Gm7609	0.351376	-0.000947921	0.001	0.001			Fbxo36	3.91136e-32	0.0587098	0.181	0.112			Snorc	0.475349	0.00114575	0.001	0.002
Sp110	0.189364	-0.00115242	0.002	0.001			Slc16a14	5.10975e-16	0.0178079	0.071	0.042			Ngef	8.03698e-08	0.101976	0.158	0.1
Sp140	0.732085	-0.00124727	0.003	0.002			C130026I21Rik	0.435108	0.000427269	0.001	0.001			Neu2	0.0969626	0.0210343	0.026	0.018
Sp100	0.0493865	-0.000120252	0.002	0.001			Gm7609	0.640936	-0.00212111	0.001	0.001			Inpp5d	0.00143539	0.0126456	0.036	0.02
A630001G21Rik	0.185675	-0.000894281	0.005	0.004			Sp110	0.139025	-0.00128972	0.003	0.002			Atg16l1	3.2724e-05	0.0300576	0.361	0.279
9930111H07Rik	0.336088	-0.00043155	0.002	0.001			Sp140	0.45142	-0.000648911	0.003	0.002			Gm25395	0.560064	-0.00273568	0	0.001
Cab39	1.91241e-21	-0.0241644	0.329	0.25			Sp100	0.140427	-0.00134559	0.002	0.001			Sag	0.79653	-0.0186217	0.026	0.027
Itm2c	6.20151e-15	-0.0559113	0.29	0.224			A630001G21Rik	0.214585	-0.000676838	0.005	0.004			Dgkd	0.00269424	-0.000965286	0.401	0.33
4933407L21Rik	0.00391148	0.00680524	0.006	0.003			9930111H07Rik	0.263321	-0.000358121	0.002	0.002			4833421G17Rik	0.196585	-0.0251595	0.013	0.018
Gpr55	0.478916	-0.00251072	0.001	0.001			Cab39	1.61184e-25	-0.0164865	0.332	0.239			Gm38365	0.466867	-0.00367645	0.06	0.055
Spata3	0.310287	0.00014195	0.001	0			Itm2c	3.27126e-16	-0.048697	0.289	0.215			Usp40	0.00167967	0.00295504	0.346	0.283
2810459M11Rik	0.710056	-0.0115902	0.011	0.012			4933407L21Rik	0.00149821	0.00936313	0.006	0.003			Gm20528	0.601742	-0.000224126	0.004	0.003
Psmd1	4.41823e-45	0.0554905	0.444	0.318			Gpr55	0.97316	-0.000994381	0.001	0.001			Dnajb3	0.177359	-0.00548028	0	0.002
Gm22786	0.0567334	0.00109636	0.001	0			Spata3	0.273642	0.000258352	0.001	0			Mroh2a	0.208577	0.00575103	0.003	0.001
Htr2b	0.0753167	-0.0301322	0.03	0.034			2810459M11Rik	0.760556	-0.00953585	0.013	0.012			Hjurp	0.098388	-0.038233	0.289	0.253
Gm37914	5.53728e-06	0.00622995	0.036	0.025			Psmd1	4.32802e-45	0.0684916	0.451	0.312			Trpm8	0.128748	-0.00894772	0.001	0.004
Gm21972	0.000937568	0.00226015	0.028	0.021			Gm22786	0.0221526	0.00124988	0.001	0			Glrp1	0.995222	-0.00112144	0.001	0.001
Armc9	1.928e-68	0.126102	0.568	0.396			Htr2b	0.824749	-0.0159847	0.03	0.03			Arl4c	0.846863	-0.0307486	0.061	0.059
Gm16341	0.216507	-0.00173373	0.004	0.003			Gm37914	1.28811e-05	0.00638657	0.037	0.025			Gm29335	0.560064	-0.00203232	0	0.001
B3gnt7	0.347789	0.000315993	0.001	0.001			Gm21972	0.00398833	-8.72616e-05	0.029	0.022			Sh3bp4	0.859785	-0.0272545	0.045	0.046
Ncl	1.62097e-17	-0.00542929	0.181	0.133			Armc9	1.24056e-71	0.157439	0.582	0.391			Gm38312	0.710779	0.0018362	0.002	0.001
C130036L24Rik	0.000136985	0.00810427	0.029	0.021			Gm16341	0.0684196	-0.000802312	0.004	0.003			C030007H22Rik	0.158544	0.00394255	0.001	0
Nmur1	5.31478e-06	0.0101531	0.008	0.004			B3gnt7	0.444003	1.47744e-05	0.001	0.001			Agap1	0.128439	-0.0113414	0.832	0.753
Ptma	0.0834473	-0.0917707	0.124	0.113			Ncl	4.97367e-15	-0.0126027	0.18	0.13			Gm37297	0.306026	-0.0250192	0.067	0.059
Pde6d	3.24302e-21	-0.00651295	0.169	0.119			C130036L24Rik	0.000227627	0.00929099	0.029	0.02			4933400F21Rik	0.793829	-0.0325897	0.03	0.031
Cops7b	9.19434e-11	0.00103685	0.115	0.087			Nmur1	2.26342e-06	0.0122913	0.009	0.004			Gm37521	0.5457	-0.0080362	0.021	0.019
Gm37022	0.0178908	0.000402098	0.003	0.001			Ptma	0.0246801	-0.0912936	0.121	0.106			Gbx2	0.994839	-0.00345299	0.001	0.001
Nppc	0.700446	-0.0251191	0.027	0.026			Pde6d	1.82363e-22	0.00607455	0.177	0.118			D130058E05Rik	0.111305	0.00760488	0.005	0.002
Dis3l2	8.17036e-45	0.0595449	0.591	0.435			Cops7b	2.92537e-12	0.00994956	0.118	0.084			Asb18	0.0899019	-0.00688414	0.046	0.036
Gm29055	0.17481	-0.000242239	0.005	0.004			Gm37022	0.0988498	-0.00154754	0.003	0.001			Iqca	0.649777	-0.0031723	0.001	0.001
Gm37485	0.166527	-0.00440278	0.007	0.005			Nppc	0.513942	-0.033901	0.021	0.023			Ackr3	0.0763575	-5.49138e-05	0.007	0.003
Gm38142	0.138611	-0.000460172	0.009	0.007			Dis3l2	3.95304e-42	0.0526139	0.59	0.422			Cops8	0.240974	-0.0857736	0.089	0.097
Gm38010	0.69979	-0.00691276	0.003	0.004			Gm29055	0.345024	-0.00102374	0.005	0.004			Col6a3	0.0498777	0.0107594	0.013	0.007
Gm37541	0.295814	-0.00184131	0.001	0.001			Gm37485	0.242798	-0.00546703	0.007	0.005			Mlph	0.0257139	0.00587999	0.002	0
Gm38021	1.66452e-12	0.0143111	0.047	0.028			Gm38142	0.510961	-0.00143153	0.008	0.007			Lrrfip1	0.000374659	0.0466087	0.53	0.447
Gm37967	2.62152e-05	0.00207404	0.023	0.015			Gm38010	0.707469	-0.00739684	0.003	0.004			Ramp1	0.789319	-0.0227763	0.021	0.023
Gm28375	0.0675513	-0.0596973	0.145	0.132			Gm37541	0.565536	-0.00068041	0.001	0.001			Ube2f	0.318486	-0.0396942	0.207	0.188
Gm37017	0.500561	-0.01168	0.008	0.009			Gm38021	3.35263e-14	0.0217318	0.049	0.026			Gm7785	0.319924	0.00208988	0.001	0
Gm37447	1.68913e-12	0.0132606	0.044	0.026			Gm37967	2.43e-05	0.00200571	0.024	0.015			Gm26683	0.314592	-0.00188508	0	0.001
Gm29374	0.0169613	0.00348737	0.006	0.003			Gm28375	0.0052169	-0.0473086	0.145	0.127			Scly	0.00382855	0.0273779	0.087	0.063
Ecel1	1.50346e-24	0.0531464	0.065	0.034			Gm37017	0.965641	-0.00993332	0.008	0.008			Gm17090	0.984684	-0.00140498	0.009	0.009
Prss56	0.785916	-0.00104927	0.001	0.001			Gm37447	4.92725e-10	0.0065928	0.043	0.025			Ilkap	0.0100162	-0.00846563	0.173	0.138
Chrng	0.734015	0.000987942	0.001	0			Gm29374	0.0366944	0.00386724	0.005	0.003			Hes6	0.00795891	0.0271355	0.023	0.012
Eif4e2	1.09155e-14	-0.00897854	0.145	0.106			Ecel1	4.14113e-23	0.0496848	0.06	0.029			Per2	0.218753	-0.00792594	0.113	0.099
Efhd1	0.312689	-0.0649496	0.03	0.032			Prss56	0.433811	-0.000408243	0.001	0.001			Traf3ip1	0.00803235	0.0136015	0.132	0.103
Gigyf2	0.000178224	-0.107319	0.604	0.498			Chrng	0.945479	0.000751761	0.001	0.001			Asb1	0.904536	-0.0142774	0.03	0.029
Kcnj13	0.0232332	-0.0220328	0.015	0.019			Eif4e2	2.29431e-14	-0.0107626	0.149	0.106			Gm28380	0.312002	-0.00857909	0.001	0.003
Snorc	0.377186	-0.00112225	0.001	0.001			Efhd1	0.534642	-0.0699456	0.03	0.031			Twist2	0.900401	-0.00758448	0.011	0.01
Ngef	1.40893e-17	0.0287215	0.084	0.053			Gigyf2	0.000401847	-0.124721	0.608	0.493			Gm29101	0.0199424	0.00980476	0.004	0
Neu2	5.91336e-05	0.0105297	0.014	0.009			Kcnj13	0.163391	-0.0209968	0.016	0.019			Hdac4	0.000519375	0.0566867	0.545	0.452
Inpp5d	1.05073e-07	-0.0184133	0.039	0.026			Snorc	0.430665	-0.00192586	0	0.001			Gm37048	0.472732	-0.006829	0.001	0.002
Atg16l1	4.23598e-47	0.053256	0.38	0.263			Ngef	3.6041e-08	-0.00489924	0.063	0.043			Gm26720	0.22924	-0.02662	0.01	0.013
Gm25395	0.94854	-0.000196979	0.002	0.002			Neu2	0.000959387	0.00509827	0.011	0.006			Gm37036	0.485044	0.000989259	0.002	0.001
Scarna6	0.184396	-0.000129093	0.001	0			Inpp5d	7.01596e-06	-0.023919	0.04	0.027			Ndufa10	0.212015	-0.0637103	0.238	0.209
Sag	0.300545	-0.0157898	0.029	0.027			Atg16l1	1.25828e-44	0.0587084	0.385	0.259			Cops9	0.44424	-0.0353583	0.046	0.04
Dgkd	1.36867e-30	0.00594436	0.404	0.299			Gm25395	0.835893	0.000534792	0.002	0.002			Otos	0.158544	0.00284936	0.001	0
Gm19582	0.0289008	0.00113607	0.001	0			Scarna6	0.157639	-9.19011e-05	0.001	0			Gm29481	0.338706	-0.00739197	0.003	0.005
4833421G17Rik	0.423997	-0.0194288	0.013	0.015			Sag	0.190869	-0.015219	0.03	0.027			Gpc1	0.118136	-0.0126217	0.142	0.122
Gm38365	1.16604e-08	0.0038537	0.066	0.047			Dgkd	3.1954e-29	0.00516924	0.405	0.292			Gm29480	0.561993	-0.00616367	0.017	0.014
Usp40	1.59841e-45	0.0562325	0.365	0.255			Gm19582	0.0105318	0.00125906	0.001	0			Ankmy1	0.398339	-0.0219258	0.012	0.015
Gm20528	0.967319	-0.00146083	0.002	0.002			4833421G17Rik	0.786336	-0.0187402	0.014	0.014			Dusp28	0.121177	-0.0180772	0.006	0.011
Dnajb3	0.464408	-0.00246418	0.001	0.002			Gm38365	1.81528e-09	0.00444968	0.067	0.046			5033417F24Rik	0.560638	-0.012723	0.006	0.008
Mroh2a	0.384839	-0.00204221	0.003	0.003			Usp40	7.4016e-46	0.0686341	0.371	0.248			Rnpepl1	0.100195	-0.0334436	0.13	0.11
Hjurp	1.67631e-31	0.0376647	0.296	0.212			Gm20528	0.616109	-0.00209587	0.001	0.002			9430060I03Rik	0.186694	-0.03292	0.016	0.021
Trpm8	0.530562	-0.00624353	0.004	0.005			Dnajb3	0.868762	-0.00174575	0.001	0.001			Capn10	0.0519635	-0.00366441	0.075	0.059
Gm29538	0.493811	-0.00164324	0	0.001			Mroh2a	0.64183	-0.00389975	0.004	0.003			Gpr35	0.859862	-0.0121714	0.012	0.013
Glrp1	0.352485	0.000444822	0.001	0.001			Hjurp	1.07825e-33	0.0537337	0.298	0.204			Kif1a	0.00112438	0.0376303	0.713	0.594
Arl4c	0.274183	-0.0329173	0.063	0.059			Trpm8	0.997573	-0.0052934	0.005	0.005			Crocc2	0.99039	-0.00306113	0.003	0.003
Gm29335	0.812773	-0.00197742	0.002	0.002			Gm29538	0.739454	-0.0013711	0	0.001			Sned1	0.801349	-0.0340291	0.059	0.061
Sh3bp4	3.54385e-06	0.00396871	0.054	0.04			Glrp1	0.296449	0.000820424	0.001	0.001			Mterf4	0.666957	0.00618498	0.031	0.029
Gm38312	0.977071	-0.00274275	0.002	0.002			Arl4c	0.25675	-0.0339168	0.063	0.059			Gm28535	0.0916096	-0.0076126	0.005	0.009
C030007H22Rik	0.505513	0.00143679	0.001	0.001			Gm29335	0.973558	-0.00169007	0.002	0.002			Gm7867	0.159498	0.00501175	0.003	0.001
Agap1	0.137882	-0.0832371	0.835	0.723			Sh3bp4	1.22878e-07	0.0123508	0.057	0.039			Pask	0.326112	-0.0264601	0.032	0.037
Gm37297	8.20224e-09	-0.0170215	0.087	0.064			Gm38312	0.830886	-0.00383397	0.002	0.002			Ppp1r7	0.371948	-0.0389976	0.12	0.109
4933400F21Rik	0.373972	-0.0221932	0.036	0.033			C030007H22Rik	0.88657	0.000880772	0.001	0.001			Hdlbp	0.112639	-0.0237419	0.266	0.234
Gm26037	0.351008	0.00109672	0.001	0.001			Agap1	0.262254	-0.0922417	0.836	0.716			Gm17415	0.0460714	0.00585482	0.002	0
Gm37521	0.000207067	-0.00215864	0.027	0.02			Gm37297	1.34902e-09	-0.0131683	0.092	0.065			Sept2	0.595936	-0.0163374	0.025	0.027
Gbx2	0.688191	-0.00120493	0.001	0.001			Gm28499	0.430822	-0.00124619	0	0.001			Farp2	0.002534	0.00812421	0.168	0.13
D130058E05Rik	0.0627436	0.00244026	0.004	0.003			4933400F21Rik	0.234987	-0.019841	0.037	0.034			Stk25	0.825223	-0.0931909	0.16	0.157
Asb18	6.14206e-06	0.00459111	0.039	0.028			Gm26037	0.433559	0.00109878	0.001	0.001			Bok	0.515044	-0.0122327	0.019	0.016
Iqca	0.626636	-0.00077479	0.002	0.002			Gm37521	9.67743e-05	-9.85748e-05	0.029	0.02			Thap4	0.00240341	0.0314823	0.119	0.089
Ackr3	0.0619518	0.000687286	0.005	0.003			Gbx2	0.669808	-0.000778783	0.001	0.001			Gm10550	0.157373	-0.045967	0.036	0.045
Gm28723	0.0843833	0.00055891	0.001	0			D130058E05Rik	0.206224	0.000881341	0.004	0.003			Atg4b	0.0566765	-0.0157001	0.184	0.157
Cops8	0.0234847	-0.0433287	0.087	0.077			Asb18	5.5353e-05	0.00467457	0.037	0.026			Dtymk	0.991256	-0.0674685	0.095	0.092
Col6a3	0.0105413	0.000605319	0.007	0.004			Iqca	0.446019	-0.000174393	0.002	0.002			Ing5	0.259892	-0.00456126	0.041	0.034
Mlph	0.848853	-0.00589649	0.002	0.003			Ackr3	0.259099	0.000552276	0.005	0.004			D2hgdh	0.360502	-0.0210912	0.032	0.026
Lrrfip1	2.35055e-33	0.0522168	0.542	0.408			Gm28723	0.133473	0.000392051	0.001	0			Gal3st2c	0.746251	0.000156489	0.002	0.002
Rbm44	0.184186	0.000785487	0.001	0			Cops8	0.00256963	-0.0348652	0.087	0.073			Neu4	0.817009	-0.00797806	0.005	0.006
Ramp1	0.843866	-0.0351167	0.022	0.023			Col6a3	0.176577	-0.00321353	0.005	0.003			Fam174a	0.0804461	-0.00620181	0.089	0.073
Ube2f	5.77182e-16	-0.0204467	0.232	0.178			Mlph	0.41231	-0.0084243	0.002	0.003			BC055308	0.554765	-0.00587616	0.031	0.028
Gm7785	0.244968	-0.00112057	0.002	0.002			Lrrfip1	4.36813e-31	0.0511628	0.545	0.4			Gm15427	0.0248734	-0.0091007	0	0.002
Gm26683	0.882657	-0.00191001	0.001	0.001			Rbm44	0.157406	0.00103878	0.001	0			St8sia4	0.209817	-0.00156333	0.096	0.084
Scly	2.99375e-13	-0.00806824	0.117	0.084			Ramp1	0.9393	-0.0377214	0.023	0.023			Gm37642	0.174315	0.00825831	0.01	0.006
Gm17090	0.122548	-0.0109017	0.01	0.012			Ube2f	7.97093e-18	-0.0153209	0.239	0.175			Slco4c1	0.00205381	0.0409368	0.077	0.053
Ilkap	1.92963e-14	-0.0338142	0.181	0.136			Gm7785	0.316412	-0.00166114	0.003	0.002			Panct2	0.784819	-0.0157789	0.021	0.02
Hes6	7.98517e-05	0.00210545	0.018	0.011			Gm26683	0.771373	-0.00174794	0.002	0.001			Slco6b1	0.0109831	-0.0209047	0.002	0.007
Per2	3.78839e-22	0.0431455	0.123	0.081			Scly	1.91156e-12	-0.0123995	0.125	0.089			Slco6c1	0.0223831	0.0129213	0.008	0.003
Traf3ip1	3.03004e-19	0.0044232	0.138	0.095			Gm17090	0.111102	-0.0130824	0.01	0.013			Gm7133	0.677464	-0.0104649	0.006	0.007
Asb1	2.03076e-05	0.00301066	0.037	0.026			Ilkap	3.39133e-13	-0.0396245	0.183	0.135			Gm7135	0.103932	-0.0438691	0.019	0.026
Gm28380	0.279898	-0.00284168	0.001	0.001			Hes6	0.00402607	-0.00499886	0.016	0.011			D1Ertd622e	0.039999	-0.010563	0.133	0.109
Twist2	0.00684085	-0.00236502	0.01	0.007			Per2	2.21938e-24	0.0551634	0.126	0.077			Ppip5k2	0.455854	-0.0512494	0.291	0.265
Gm29101	0.021413	0.00252482	0.002	0.001			Traf3ip1	4.04602e-18	0.000726424	0.139	0.094			Gin1	0.640483	-0.0554265	0.079	0.082
Hdac4	2.53658e-42	0.0543118	0.522	0.381			Asb1	2.26852e-06	0.00726024	0.039	0.026			Pam	1.64414e-07	0.151002	0.817	0.725
Gm37048	0.0966417	-0.00297251	0.001	0.002			Gm28380	0.430717	-0.00176094	0	0.001			Gm37140	1.33744e-10	0.105685	0.078	0.032
Gm26720	0.694295	-0.0131781	0.011	0.012			Twist2	0.00316665	-0.00168748	0.01	0.006			Gm25413	0.00426356	-0.0182409	0.001	0.006
Gm37036	0.39183	-0.00152598	0.002	0.002			Gm29101	0.294814	0.000559413	0.001	0.001			Gm3531	0.104	1.737e-05	0.002	0
Ndufa10	7.39846e-24	0.00882395	0.269	0.198			Hdac4	1.28176e-39	0.0449732	0.515	0.365			B230216N24Rik	2.65366e-06	0.0777773	0.164	0.111
Cops9	0.000434353	-0.0188166	0.048	0.038			Gm37048	0.121883	-0.00216935	0.001	0.002			1810006J02Rik	0.659057	0.00247605	0.001	0.001
Otos	0.151235	0.000910759	0.001	0.001			Gm26720	0.870237	-0.0100538	0.012	0.012			Gm7967	0.982687	-0.00357813	0.011	0.011
Gm29481	0.450765	-0.00185095	0.006	0.005			Gm37036	0.5312	-0.00210399	0.002	0.002			Gm29460	0.314592	-0.00273156	0	0.001
Gpc1	1.37466e-15	-0.00407712	0.154	0.113			Ndufa10	1.27058e-26	0.0274548	0.278	0.195			Cntnap5b	3.6975e-07	0.196509	0.566	0.466
Gm29480	0.198728	-0.0093539	0.024	0.021			Cops9	0.000403809	-0.0146334	0.048	0.037			Tdpx-ps1	0.205794	-0.0460872	0.025	0.032
Ankmy1	0.0274416	-0.0238206	0.012	0.016			Otos	0.296627	0.000461648	0.001	0.001			Gm37877	0.584432	-0.0117849	0.007	0.009
Dusp28	0.162956	-0.00326083	0.009	0.007			Gm29483	0.248622	-0.000376766	0.001	0			Gm19029	0.0078441	0.01166	0.007	0.001
5033417F24Rik	0.335667	0.000801835	0.008	0.006			Gm29481	0.191276	-0.000373795	0.006	0.005			Gm28187	0.156157	-0.000817352	0	0.001
Rnpepl1	9.3614e-16	0.0133726	0.149	0.109			Gpc1	3.40954e-16	-0.00250747	0.158	0.111			Gm18728	0.567537	-0.00141565	0.001	0
9430060I03Rik	0.176866	-0.0100986	0.022	0.02			Gm29480	0.177929	-0.00890303	0.026	0.023			Gm29141	0.996368	0.000900743	0.001	0.001
Capn10	1.41267e-14	0.017569	0.086	0.058			Ankmy1	0.0431791	-0.0245539	0.012	0.016			Cdh20	0.00322159	-0.212021	0.46	0.472
Gpr35	0.000162023	0.00215875	0.017	0.011			Dusp28	0.0187873	0.000419965	0.01	0.007			Gm38031	0.370349	-0.0193359	0.02	0.024
Kif1a	2.61816e-34	0.0716604	0.701	0.533			5033417F24Rik	0.171285	0.00403922	0.008	0.006			Gm36969	0.970521	-0.00933174	0.016	0.016
Crocc2	0.0633496	-0.000395192	0.004	0.003			Rnpepl1	2.05122e-16	0.0246293	0.154	0.108			Gm29013	0.181525	0.0039231	0.002	0
Sned1	6.25268e-10	-0.00876553	0.102	0.076			9430060I03Rik	0.0294149	-0.00416568	0.024	0.019			Rnf152	0.15707	-0.028829	0.388	0.346
Mterf4	2.99895e-05	0.0107508	0.038	0.028			Capn10	1.63136e-14	0.0229296	0.09	0.058			Gm17634	0.539294	0.00404139	0.006	0.005
Gm28535	0.0205319	0.00574482	0.009	0.006			Gpr35	1.63279e-05	0.00576394	0.019	0.011			AC124553.1	0.0278272	0.013704	0.05	0.036
Gm7867	0.00820093	0.00249673	0.003	0.001			Kif1a	3.10163e-32	0.0792546	0.697	0.52			Gm3608	0.0257139	0.00488573	0.002	0
Pask	0.0117519	-0.00360995	0.036	0.03			Crocc2	0.037018	0.000371977	0.005	0.003			Pign	0.00347026	0.0174016	0.245	0.198
Ppp1r7	9.36743e-12	-0.0228659	0.125	0.093			Sned1	5.79517e-13	0.00134302	0.115	0.08			Gm28404	0.151069	-0.0137562	0.003	0.006
Ano7	0.0303679	0.00269947	0.002	0.001			Mterf4	7.23469e-06	0.0118757	0.04	0.027			Relch	0.588839	-0.125441	0.411	0.385
Hdlbp	3.24629e-29	0.0162379	0.311	0.226			Gm28535	0.000657842	0.00911274	0.01	0.006			Gm37566	0.0208338	0.0222086	0.038	0.025
Gm17415	0.0833907	0.0014676	0.002	0.001			Gm7867	0.0216507	0.00188999	0.003	0.002			Tnfrsf11a	0.777355	-0.0217461	0.059	0.057
Sept2	0.138982	-0.0128684	0.028	0.024			Pask	0.000936304	0.00127408	0.038	0.029			Gm7160	0.16344	-0.0106585	0.006	0.01
Farp2	1.28641e-15	-0.0425092	0.202	0.152			Ppp1r7	9.37195e-13	-0.0199088	0.127	0.09			Zcchc2	0.319672	-0.04138	0.104	0.092
Gm37250	0.350827	0.000605866	0.001	0.001			Ano7	0.0299301	0.00355785	0.003	0.001			Gm37372	0.9925	-0.00156779	0.002	0.002
Stk25	3.7221e-10	-0.0288301	0.188	0.149			Hdlbp	1.70853e-32	0.0293442	0.324	0.224			Gm26509	0.156157	-0.00388108	0	0.001
Bok	5.35717e-05	0.00402176	0.028	0.02			Gm17415	0.287958	0.000415877	0.002	0.001			Gm20753	0.430167	-0.0077306	0.003	0.004
Thap4	1.28958e-19	0.00683781	0.136	0.094			Sept2	0.0550491	-0.0115953	0.028	0.024			Phlpp1	1.02271e-10	-0.333287	0.698	0.692
Gm10550	0.267003	-0.0140741	0.043	0.04			Farp2	1.34709e-14	-0.0493151	0.212	0.156			Gm38235	0.723989	-0.0251398	0.027	0.029
Atg4b	5.02113e-25	0.0179839	0.205	0.144			Gm37250	0.200806	0.00100659	0.002	0.001			Bcl2	5.90946e-05	0.028228	0.396	0.318
Dtymk	0.00584228	-0.0392691	0.094	0.082			Stk25	6.77497e-13	-0.0126201	0.196	0.148			D630008O14Rik	0.22149	-0.00491494	0.003	0.005
Ing5	1.33896e-09	0.00256665	0.043	0.027			Bok	1.86329e-05	0.0094842	0.031	0.02			Gm37053	0.0460714	0.00490998	0.002	0
D2hgdh	0.0775757	-0.0229757	0.031	0.027			Thap4	2.61967e-18	0.00302932	0.141	0.095			Kdsr	0.00106658	0.0442447	0.127	0.093
Gal3st2c	0.958283	-0.000103267	0.001	0.001			Gm10550	0.050064	-0.0069169	0.045	0.039			Vps4b	0.0266772	0.0115102	0.175	0.147
Neu4	0.218092	-0.0098612	0.011	0.009			Atg4b	2.29192e-26	0.0260946	0.211	0.142			Serpinb3b	0.5323	0.00402523	0.003	0.002
Fam174a	1.21126e-08	-0.0170187	0.089	0.067			Dtymk	0.00267018	-0.033937	0.094	0.08			Serpinb3c	0.567537	0.00048391	0.001	0
BC055308	2.52405e-07	0.00430494	0.033	0.021			Ing5	5.92586e-10	0.00391933	0.043	0.026			Gm8089	0.0841285	0.0026059	0.001	0
Gm15427	0.280236	-0.00205711	0.001	0.001			D2hgdh	0.129036	-0.0236388	0.031	0.027			Serpinb7	0.560064	-0.0023636	0	0.001
St8sia4	1.40796e-16	-0.00688507	0.123	0.085			Neu4	0.116192	-0.00896725	0.012	0.01			Cdh7	0.000270927	0.0259008	0.394	0.316
Gm37642	8.26207e-06	0.0100161	0.012	0.006			Pdcd1	0.0978754	0.00128233	0.001	0			Cdh19	0.000308079	-0.193411	0.118	0.152
Slco4c1	4.00326e-19	0.0279632	0.076	0.046			Fam174a	4.99411e-08	-0.0206755	0.09	0.066			Gm38255	0.714577	-0.00950921	0.008	0.009
Panct2	5.87207e-06	-0.000604664	0.027	0.017			BC055308	4.68397e-08	0.00620212	0.034	0.02			Gm36944	0.701571	0.00211864	0.023	0.021
Slco6b1	0.992511	-0.00495534	0.005	0.005			Gm15427	0.886457	-0.000427763	0.001	0.001			Gm29088	0.160716	-0.0211232	0.006	0.01
Slco6c1	0.243368	-0.00184302	0.013	0.012			St8sia4	2.71726e-18	-0.00540879	0.131	0.086			Gm8173	0.353059	-0.000352615	0.005	0.003
Gm7133	0.00138937	-0.0227709	0.012	0.018			Gm37642	1.56708e-05	0.0107098	0.012	0.006			Dsel	0.0045389	-0.0960296	0.033	0.05
Gm7135	0.028548	-0.0306427	0.02	0.024			Slco4c1	4.62834e-17	0.0228947	0.076	0.045			Gm18406	0.459992	0.00144303	0.008	0.006
D1Ertd622e	0.00681372	-0.10077	0.136	0.119			Panct2	7.72211e-07	0.0030193	0.028	0.017			9330185C12Rik	0.737228	-0.0035533	0.023	0.024
Ppip5k2	0.000527892	-0.137023	0.322	0.275			Slco6b1	0.21786	-0.00121746	0.006	0.004			Gm17916	0.0982083	0.0120938	0.018	0.012
Gin1	3.77564e-07	-0.014347	0.1	0.079			Slco6c1	0.446978	-0.00448943	0.015	0.013			Cntnap5a	0.000445526	0.0856839	0.888	0.802
Pam	4.46988e-54	0.197286	0.833	0.693			Gm7133	0.00348472	-0.0247643	0.014	0.02			Gm19965	0.560064	-0.00194951	0	0.001
Gm37140	9.01299e-38	0.0598098	0.084	0.041			Gm7135	0.0990557	-0.0279982	0.02	0.024			Tsn	0.11567	-0.0492648	0.173	0.15
Gm25413	0.0310542	-0.00582869	0.002	0.003			D1Ertd622e	0.0377265	-0.119982	0.137	0.121			Nifk	0.801674	-0.0207761	0.026	0.027
Gm3531	1.3978e-05	0.00478908	0.004	0.001			Ppip5k2	0.000248848	-0.151383	0.331	0.277			Clasp1	9.7985e-06	0.0678209	0.683	0.559
B230216N24Rik	1.65009e-51	0.0982658	0.195	0.115			Gin1	2.2014e-09	-0.00402061	0.106	0.078			2900060B14Rik	0.402274	-0.0224882	0.017	0.021
Gm7967	0.791481	-0.0150268	0.008	0.008			Pam	2.33328e-49	0.212606	0.837	0.686			Tfcp2l1	0.410033	-0.00229193	0.001	0.002
Gm29460	0.0396442	0.00131508	0.002	0.001			Gm37140	1.5361e-29	0.0509088	0.086	0.043			Gli2	0.877682	-0.000812016	0.008	0.008
Cntnap5b	1.28017e-41	0.302638	0.674	0.569			Gm25413	0.384137	-0.00290052	0.002	0.003			Gm29455	0.805925	-0.0124569	0.025	0.026
Tdpx-ps1	0.731241	-0.0316758	0.038	0.039			Gm3531	3.84477e-05	0.00607385	0.004	0.001			Inhbb	0.988439	0.000114004	0.005	0.005
Gm37877	2.47525e-06	0.00497488	0.017	0.009			B230216N24Rik	8.07346e-49	0.109866	0.204	0.116			Ralb	0.098207	-0.00591741	0.079	0.065
Gm19029	0.000428789	0.00404004	0.006	0.003			Slco6d1	0.703494	-0.00106163	0.001	0			Gm27184	0.519888	-0.00870554	0.005	0.006
Gm29668	0.00831629	0.00310075	0.001	0			Gm7967	0.68639	-0.0181613	0.007	0.008			Tmem185b	0.583052	-0.0109522	0.007	0.009
Gm28187	0.772754	0.0002226	0.001	0.001			Gm29460	0.00765548	0.00248945	0.002	0.001			3830432H09Rik	0.0841285	0.00412931	0.001	0
Gm18728	0.843245	-0.001059	0.001	0.001			Cntnap5b	3.89077e-44	0.345359	0.704	0.591			Epb41l5	0.021188	0.0086387	0.146	0.119
Gm29141	0.91382	0.000319557	0.001	0.001			Tdpx-ps1	0.705568	-0.0277268	0.042	0.04			Gm37219	0.602635	-0.00383304	0.004	0.003
Cdh20	2.10168e-71	-0.589426	0.447	0.501			Gm37877	5.45994e-08	0.00992945	0.019	0.01			Ptpn4	8.58674e-08	0.091429	0.596	0.469
Gm38031	0.945944	-0.0339786	0.018	0.018			Gm19029	0.0073804	0.00226074	0.006	0.003			Gm37745	0.310093	0.000155825	0.02	0.015
Gm36969	0.753607	-0.0308366	0.014	0.014			Gm29668	0.00218878	0.00429023	0.002	0			Tmem177	0.0726368	0.0139193	0.008	0.004
Gm29013	0.919678	-0.00443565	0.002	0.002			Gm28187	0.79326	0.00058527	0.001	0.001			Cfap221	0.158544	0.00236395	0.001	0
Rnf152	5.89189e-24	0.0226517	0.351	0.267			Gm18728	0.971587	-0.00100913	0.001	0.001			Sctr	0.103834	0.00935501	0.002	0
Gm17634	0.0786049	0.00130764	0.005	0.003			Gm29141	0.945794	0.000140739	0.001	0.001			Tmem37	0.0597936	0.00867363	0.003	0
AC124553.1	4.91431e-30	0.0619795	0.084	0.046			Cdh20	1.76678e-75	-0.687204	0.443	0.507			Dbi	0.00308046	-0.166196	0.106	0.132
Gm3608	0.0245725	0.00145974	0.001	0			Gm38031	0.753102	-0.0380084	0.018	0.017			3110009E18Rik	0.482031	-0.00265112	0.03	0.026
Pign	8.40783e-14	-0.0582278	0.263	0.205			Gm36969	0.684973	-0.0358968	0.013	0.014			Steap3	0.268377	-0.0068241	0.004	0.006
Gm28404	0.803387	-0.00693914	0.005	0.005			Gm29013	0.589217	-0.00627506	0.002	0.002			C1ql2	0.409366	-0.00777315	0.001	0.002
Gm8004	0.105825	-0.00181475	0	0.001			Rnf152	2.73098e-24	0.0241772	0.341	0.249			En1	0.567537	-0.000281473	0.001	0
Relch	9.25704e-05	-0.148686	0.432	0.358			Gm17634	0.111708	0.000322558	0.005	0.003			Celrr	0.0393964	-0.0222864	0.007	0.013
Gm37566	1.1327e-07	0.00387356	0.043	0.029			AC124553.1	5.2124e-32	0.076907	0.094	0.048			Gm38283	0.995986	0.000516309	0.001	0.001
Tnfrsf11a	2.94366e-09	-0.000660056	0.087	0.064			Pign	2.75523e-12	-0.0730107	0.268	0.206			Insig2	0.894911	-0.0932443	0.146	0.142
Gm7160	0.915831	-0.0189292	0.011	0.011			Gm28404	0.673016	-0.00496333	0.006	0.005			Gm37174	0.558433	-0.014602	0.011	0.013
Zcchc2	1.64388e-07	-0.0414311	0.132	0.105			Gm20302	0.0221526	0.00123746	0.001	0			2210011K15Rik	0.031301	-0.0136758	0.001	0.005
Gm37372	0.164375	-0.00326829	0.004	0.005			Gm8004	0.120935	-0.00219893	0	0.001			Ccdc93	0.0407844	-0.00252313	0.229	0.195
Gm26509	0.0509893	-0.00182316	0	0.001			Relch	3.54494e-06	-0.152954	0.438	0.352			Gm15392	0.409144	-0.00419713	0.001	0.002
Gm20753	0.30418	0.000499491	0.005	0.004			Gm37566	1.12848e-06	-0.000260091	0.045	0.03			Htr5b	0.663149	0.00141651	0.005	0.004
Phlpp1	1.9748e-161	-0.718708	0.737	0.744			Tnfrsf11a	3.31438e-11	0.00681349	0.095	0.066			Ddx18	0.0893335	-0.0241093	0.119	0.099
Gm38235	0.0822353	-0.0743315	0.028	0.032			Gm7160	0.558863	-0.0202939	0.012	0.011			Dpp10	0.00664475	0.0908243	0.82	0.773
A530053M12Rik	0.914572	-0.000694313	0.001	0.001			Zcchc2	2.72662e-08	-0.0377288	0.14	0.108			Gm37478	0.000150568	0.0503746	0.056	0.032
Bcl2	5.13577e-47	0.122972	0.548	0.408			Gm37372	0.187483	-0.00330963	0.005	0.006			Gm37221	0.180736	0.00986	0.015	0.011
D630008O14Rik	0.773144	-0.0060153	0.006	0.007			Gm26509	0.13658	-0.00134887	0	0.001			Gm24791	0.158544	0.00281295	0.001	0
Gm37053	0.461067	-0.000938251	0.001	0.001			Gm20753	0.126494	0.00255403	0.005	0.004			Gm37066	0.108183	0.00807588	0.011	0.007
Kdsr	5.30747e-17	0.0099901	0.129	0.09			Phlpp1	2.89791e-154	-0.778207	0.748	0.756			Gm37781	0.27064	0.000411716	0.021	0.016
Vps4b	1.37813e-20	0.0131451	0.19	0.138			Gm38235	0.087357	-0.0846025	0.028	0.032			Gm37396	0.298381	0.000586003	0.028	0.023
Serpinb5	0.154292	0.00101634	0.001	0			A530053M12Rik	0.907444	-0.000881752	0.001	0.001			Gm38263	0.196359	0.0154	0.044	0.036
Serpinb3b	0.566642	-0.000901041	0.001	0.001			Bcl2	1.14356e-51	0.167947	0.591	0.428			Gm28929	0.158544	0.00144123	0.001	0
Serpinb7	0.493691	-0.00173723	0	0.001			D630008O14Rik	0.778293	-0.00585388	0.007	0.007			Gm18875	0.158544	0.00336205	0.001	0
Serpinb10	0.00639908	0.00116167	0.001	0			Gm37053	0.96494	-0.00231284	0.001	0.001			Gm37551	0.0130805	0.0142022	0.036	0.023
Serpinb8	0.58418	-2.96922e-05	0.001	0.001			Kdsr	1.1054e-14	0.00172188	0.13	0.09			Gm38073	0.000970421	0.0530435	0.065	0.042
Cdh7	7.12331e-28	0.0209992	0.345	0.255			Vps4b	1.24561e-20	0.0135861	0.195	0.136			Gm28928	0.145172	0.10532	0.492	0.436
Cdh19	4.54422e-13	-0.324732	0.138	0.165			Serpinb5	0.248383	0.0011301	0.001	0			Gm37717	0.281706	0.00154782	0.03	0.024
Gm38255	0.250644	-0.0319005	0.01	0.012			Serpinb3b	0.182719	-0.00238876	0.001	0.001			Actr3	0.721174	-0.0659232	0.197	0.186
Gm36944	0.0162428	-0.0775666	0.026	0.031			Serpinb10	0.0050773	0.00149156	0.001	0			Slc35f5	0.0656412	-0.0146095	0.098	0.08
Gm29088	0.155751	-0.00540751	0.014	0.012			Serpinb8	0.508832	0.000205687	0.002	0.001			Gpr39	0.445526	-0.0014655	0.004	0.003
Gm8173	0.0744868	-0.00253909	0.008	0.006			D830032E09Rik	0.0978969	0.000789243	0.001	0			Lypd1	0.323638	0.0120685	0.08	0.072
Dsel	0.149428	-0.042722	0.058	0.052			Cdh7	4.20312e-23	0.00708587	0.331	0.242			Nckap5	0.155399	0.0105619	0.236	0.214
Gm18406	0.14671	0.00128437	0.012	0.01			Cdh19	1.08051e-09	-0.3457	0.144	0.168			Gm37161	0.658437	0.00350481	0.001	0.001
9330185C12Rik	0.300041	0.00247755	0.014	0.012			Gm38255	0.324362	-0.0361242	0.011	0.012			Gm37936	0.111305	0.00423681	0.005	0.002
Gm17916	5.47733e-07	0.00720077	0.024	0.015			Gm36944	0.00920976	-0.0942836	0.027	0.033			Gm38177	0.159397	0.00595722	0.003	0.001
Cntnap5a	3.75738e-34	0.193837	0.928	0.861			Gm29088	0.0253225	-0.000576401	0.017	0.013			Mgat5	0.000709907	0.0519016	0.628	0.545
Gm28358	0.0567435	0.000774538	0.001	0			Gm8173	0.0918301	-0.00264361	0.009	0.006			Gm37772	0.181385	0.00307052	0.002	0
Tsn	3.15686e-10	-0.0370951	0.183	0.146			Dsel	0.00243903	-0.0270954	0.065	0.053			Gm37510	0.000514479	0.0400247	0.054	0.032
Nifk	0.0542795	-0.0120931	0.031	0.027			Gm18406	0.146804	0.00185244	0.013	0.011			Gm8451	0.743432	-0.0112502	0.01	0.011
Clasp1	8.2899e-47	0.0928914	0.698	0.524			9330185C12Rik	0.277787	-0.00167096	0.011	0.01			Tmem163	0.0253889	-0.00702029	0.129	0.104
2900060B14Rik	0.922352	-0.0134453	0.017	0.017			Gm17916	1.00428e-06	0.00706843	0.026	0.016			Acmsd	0.245055	-0.00811089	0.003	0.006
Tfcp2l1	0.139281	-0.00311493	0.001	0.002			Cntnap5a	3.36397e-42	0.2326	0.939	0.874			2900009J06Rik	0.377916	-0.00726499	0.035	0.03
Gli2	0.0583042	-0.0124113	0.015	0.012			Gm28359	0.248502	0.000422631	0.001	0			Ccnt2	0.442175	-0.0451377	0.446	0.405
Gm29455	0.0759121	-0.0561172	0.024	0.028			Gm28358	0.047924	0.00100702	0.001	0			Map3k19	0.575405	0.00189625	0.012	0.011
Inhbb	0.849889	-0.00739971	0.008	0.008			Tsn	3.92585e-10	-0.0340003	0.186	0.145			Rab3gap1	0.6419	-0.124958	0.433	0.403
Ralb	9.96504e-10	-0.0157092	0.096	0.071			Nifk	0.0205858	-0.00971531	0.033	0.027			Zranb3	0.0523711	0.0114369	0.063	0.049
Gm27184	0.564818	-0.00380649	0.006	0.005			Clasp1	1.46682e-43	0.101888	0.702	0.517			Gm38248	0.749882	-0.00683361	0.009	0.008
Tmem185b	0.678154	-0.00836669	0.009	0.008			2900060B14Rik	0.783427	-0.0119047	0.017	0.016			Gm37625	0.044831	-0.00738059	0	0.002
3830432H09Rik	0.250044	0.000514108	0.001	0.001			Tfcp2l1	0.211618	-0.00335647	0.001	0.002			Gm38026	0.181805	0.0035174	0.002	0
Epb41l5	1.06021e-13	-0.0146273	0.15	0.112			Gli2	0.0305142	-0.0135229	0.017	0.013			R3hdm1	0.0768154	0.0206882	0.8	0.734
Gm37219	0.107624	-0.00232041	0.003	0.002			Gm29455	0.0652086	-0.0653936	0.024	0.028			Gm37588	0.990908	-0.0018393	0.004	0.004
Ptpn4	2.68076e-62	0.0972745	0.59	0.418			Inhbb	0.725839	-0.00853429	0.009	0.008			Gm37868	0.492049	0.000146104	0.009	0.007
Gm37745	0.0980681	-0.00972958	0.019	0.016			Ralb	8.35897e-10	-0.0164252	0.101	0.072			Gm37407	0.0547964	-0.0124377	0.08	0.063
Gm3551	0.958055	-0.000435289	0.001	0.001			Gm27184	0.334211	-0.00276508	0.006	0.005			Ubxn4	0.367332	-0.0521045	0.416	0.371
Gm28209	0.511359	-0.000102683	0.001	0			Tmem185b	0.455452	-0.00762734	0.009	0.008			Lct	0.0536375	0.00409459	0.005	0.001
Tmem177	0.0139491	-0.000340006	0.008	0.005			3830432H09Rik	0.567685	-0.000333034	0.001	0.001			Mcm6	0.079875	0.0121387	0.014	0.008
Cfap221	0.649719	-0.00102559	0.001	0.001			Epb41l5	9.21369e-13	-0.0221002	0.152	0.111			Dars	0.020492	0.00560341	0.142	0.115
Sctr	0.0604651	0.00160411	0.001	0.001			Gm37219	0.139099	-0.00213493	0.003	0.002			Thsd7b	0.00185672	0.0272374	0.373	0.313
Tmem37	0.0470461	0.00292966	0.002	0.001			Ptpn4	8.34323e-56	0.0961611	0.588	0.407			Gm38240	0.983915	-0.00232473	0.01	0.01
Dbi	0.00606167	-0.0776861	0.122	0.106			Gm37745	0.183717	-0.0125625	0.019	0.016			Gm38330	0.995604	0.00083177	0.001	0.001
3110009E18Rik	1.73282e-08	0.00443972	0.038	0.025			Gm3551	0.669753	9.381e-05	0.001	0.001			Gm36951	0.0420508	0.0136475	0.01	0.004
Steap3	0.25035	-0.00202222	0.006	0.005			Gm28209	0.703432	-0.000242514	0.001	0			Gm37479	0.000256683	0.023839	0.011	0.002
C1ql2	0.943399	-0.00494675	0.002	0.002			Tmem177	0.0592254	-0.00365769	0.008	0.005			Gm37064	0.0552017	0.0169996	0.011	0.005
En1	0.371085	-0.000304855	0.003	0.002			Cfap221	0.973349	-0.00176215	0.001	0.001			Cd55b	0.156157	-0.00228282	0	0.001
2610027F03Rik	0.240097	0.00106174	0.001	0.001			Sctr	0.29422	-0.000588391	0.001	0.001			Gm15675	0.0315783	-0.0210923	0.005	0.011
Celrr	0.0058505	-0.0326563	0.011	0.015			Tmem37	0.197629	0.00138453	0.002	0.001			Cd55	0.227376	-0.0194434	0.015	0.02
Gm38283	0.250266	-0.000612905	0.001	0.001			Dbi	5.63441e-06	-0.0564196	0.126	0.1			Gm16083	0.000661179	0.0416203	0.245	0.196
Insig2	3.43819e-08	-0.0415721	0.173	0.14			3110009E18Rik	2.16012e-09	0.00688606	0.041	0.024			Gm37109	0.0419057	0.0153951	0.021	0.012
Gm37174	0.195265	-0.00484992	0.015	0.013			Steap3	0.0677461	-0.000668389	0.007	0.005			Gm37283	0.0367072	0.00854415	0.024	0.015
2210011K15Rik	0.389469	-0.00454475	0.002	0.002			C1ql2	0.638745	-0.0041684	0.002	0.002			Zp3r	0.181525	0.0048708	0.002	0
Ccdc93	3.19631e-20	0.00413249	0.272	0.205			En1	0.36064	-8.84352e-05	0.003	0.002			Gm29427	0.981933	-0.0131245	0.006	0.006
Gm15392	0.333153	-0.00107738	0.001	0.001			2610027F03Rik	0.12136	0.00171609	0.001	0.001			Pfkfb2	1.1124e-05	0.0320939	0.053	0.026
Htr5b	0.00310455	0.00553464	0.004	0.002			Celrr	0.0454115	-0.0343248	0.012	0.016			Yod1	0.208388	-0.00125034	0.031	0.024
Ddx18	4.70281e-14	-0.00117766	0.13	0.095			Gm38283	0.197355	-0.000821542	0.001	0.001			AA986860	0.00247254	0.0167043	0.019	0.008
Dpp10	1.54166e-05	0.0789749	0.828	0.777			Insig2	2.55736e-10	-0.0279352	0.181	0.14			Mapkapk2	0.0320032	-0.0218465	0.111	0.088
Gm37478	2.13109e-19	0.0332569	0.052	0.028			Gm37174	0.0785016	-0.0023695	0.016	0.013			Gm37084	0.643829	-0.017341	0.016	0.014
Gm37221	0.00154741	0.00190303	0.015	0.01			2210011K15Rik	0.742119	-0.00250677	0.002	0.002			Dyrk3	0.00152562	-0.0466583	0.011	0.023
Gm24791	0.0147885	0.00150756	0.001	0			Ccdc93	3.09775e-21	0.00932488	0.284	0.207			Eif2d	0.000481453	0.0468596	0.139	0.102
Gm37066	0.000349299	0.00556927	0.01	0.006			Gm15392	0.484817	-0.000459359	0.001	0.001			Rassf5	0.00458191	0.0243219	0.092	0.067
Gm37781	1.44886e-07	0.00998762	0.026	0.015			Htr5b	0.00154486	0.00636618	0.003	0.001			Ikbke	0.852653	-0.00220147	0.008	0.009
Gm37396	5.27806e-06	0.0097711	0.03	0.02			Ddx18	2.89904e-14	0.00355622	0.133	0.094			Gm28913	0.651011	-0.000321802	0.001	0.001
Gm38263	2.046e-11	0.0210242	0.056	0.037			Dpp10	0.000469683	0.0722447	0.83	0.778			Srgap2	0.266871	-0.0118922	0.788	0.714
Gm18875	0.347398	0.000962015	0.001	0.001			Gm37478	6.38806e-16	0.0272364	0.051	0.027			Gm38262	0.0296818	0.0101981	0.015	0.008
Gm37551	2.07821e-10	0.00976422	0.038	0.023			Gm37221	0.00420629	-0.000213411	0.015	0.01			Gm37954	0.710921	-0.0168035	0.019	0.021
Gm38073	5.24276e-24	0.0808415	0.123	0.08			Gm24791	0.0478913	0.00114015	0.001	0			Gm29488	0.0298363	0.0109179	0.036	0.024
Gm28928	5.03789e-18	0.087688	0.598	0.618			Gm37066	0.00167957	0.00454081	0.01	0.006			Gm24273	0.158544	0.00324882	0.001	0
Gm28299	0.188875	-0.0011594	0.002	0.002			Gm37781	8.50338e-08	0.012358	0.027	0.015			Fam72a	0.805012	0.000379403	0.004	0.003
Gm37717	2.04905e-14	0.0207521	0.065	0.041			Gm37396	4.84174e-06	0.0116853	0.031	0.02			Ctse	0.158544	0.00197161	0.001	0
Actr3	4.82347e-10	-0.0725003	0.217	0.172			Gm38263	4.51831e-12	0.0233701	0.06	0.037			Rab7b	0.10362	-0.0193066	0.003	0.006
Slc35f5	7.00581e-18	0.0154962	0.106	0.071			Gm18875	0.640445	0.00033449	0.001	0.001			Slc26a9	0.158544	0.00162003	0.001	0
Gpr39	0.141746	0.000364767	0.003	0.002			Gm37551	4.47867e-09	0.00841953	0.038	0.023			Pm20d1	0.0248734	-0.00847111	0	0.002
Lypd1	7.68902e-11	0.024461	0.063	0.043			Gm38073	1.57974e-24	0.0993004	0.139	0.088			Slc41a1	0.61994	-0.00859678	0.039	0.036
Nckap5	4.42282e-06	-0.0839799	0.275	0.231			Gm28928	6.54162e-17	0.129049	0.628	0.657			Rab29	0.991937	-0.000252436	0.003	0.003
Gm37161	0.00970699	0.00365324	0.002	0.001			Gm28299	0.136763	-0.0011637	0.003	0.002			Nucks1	0.00149802	-0.00619131	0.184	0.142
Gm37936	0.37814	-0.0041191	0.004	0.003			Gm37717	2.42919e-16	0.031383	0.075	0.044			Gm38067	0.984684	-0.0032087	0.009	0.009
Gm38177	0.0440123	0.00536958	0.003	0.002			Actr3	9.33484e-12	-0.0733345	0.222	0.169			Gm37676	0.649777	-0.00160851	0.001	0.001
Mgat5	4.66016e-47	0.1048	0.65	0.49			Slc35f5	3.31427e-18	0.0223324	0.109	0.069			Gm29103	0.0968257	0.00632819	0.003	0.001
Gm37772	0.612225	-0.00253462	0.002	0.002			Gpr39	0.262927	0.000560453	0.002	0.002			Slc45a3	0.839686	-0.00374062	0.005	0.005
Gm37510	3.86973e-18	0.0304687	0.057	0.032			Lypd1	3.79516e-11	0.021793	0.058	0.037			Elk4	0.646392	-0.0192119	0.043	0.04
Gm8451	0.0839587	-0.00803441	0.01	0.012			Nckap5	3.30642e-06	-0.0989439	0.285	0.235			Mfsd4a	0.0163184	-0.0271295	0.221	0.182
Tmem163	1.16552e-22	0.0854798	0.447	0.356			Gm37161	0.00764911	0.0037413	0.002	0.001			Gm26892	0.950988	-0.026637	0.056	0.055
Acmsd	0.759936	-0.00451843	0.005	0.005			Gm37936	0.870881	-0.00617508	0.003	0.003			Gm37120	0.756913	-0.000518849	0.002	0.003
2900009J06Rik	0.00479604	-0.0114492	0.039	0.032			Gm38177	0.0950954	0.00533581	0.004	0.002			Cdk18	0.845577	-0.0282433	0.054	0.052
Ccnt2	3.09038e-27	0.0012607	0.474	0.358			Mgat5	4.94015e-46	0.112676	0.657	0.478			Gm29629	0.649777	-0.00470914	0.001	0.001
Map3k19	0.428356	-0.00535747	0.011	0.01			Gm37772	0.927794	-0.00375874	0.002	0.002			Lemd1	0.349661	-0.0272433	0.018	0.022
Rab3gap1	3.12919e-13	-0.0660291	0.435	0.345			Gm37510	1.44005e-15	0.0271365	0.058	0.032			AC124108.1	0.12904	-0.00599106	0.001	0.004
Zranb3	8.5869e-06	-0.0211353	0.061	0.046			Gm8451	0.0806135	-0.00756229	0.009	0.012			1700037F24Rik	0.567162	0.00116282	0.001	0
Gm38248	0.0130023	-0.00449465	0.01	0.007			Tmem163	8.10777e-33	0.142737	0.538	0.41			Klhdc8a	0.522059	-0.0188949	0.015	0.018
Gm37625	0.600261	-0.00196868	0.001	0.001			Acmsd	0.811614	-0.00362318	0.006	0.005			Nuak2	0.0513782	0.00911094	0.009	0.004
Gm38026	0.000928561	0.00478133	0.002	0.001			2900009J06Rik	0.00554455	-0.0122644	0.041	0.032			Tmcc2	0.873586	-0.0428197	0.1	0.099
R3hdm1	1.31564e-12	0.0134856	0.792	0.653			Ccnt2	2.10325e-31	0.0128164	0.482	0.347			Dstyk	0.0528473	-0.0260881	0.242	0.208
Gm37588	0.107769	-0.00216642	0.006	0.005			Map3k19	0.574096	-0.00720191	0.011	0.01			6030442K20Rik	0.00305039	0.0334443	0.07	0.048
Gm37868	0.125548	-0.00139376	0.008	0.006			Rab3gap1	2.63555e-16	-0.0534977	0.435	0.333			Rbbp5	0.98937	-0.0412825	0.101	0.099
Gm37407	1.14567e-11	-0.00542323	0.074	0.051			Zranb3	7.87563e-05	-0.0308093	0.06	0.046			Tmem81	0.410957	0.00237818	0.004	0.002
Ubxn4	5.78244e-14	-0.0747081	0.432	0.339			Gm28800	0.460673	5.6234e-05	0.001	0			Cntn2	0.142612	-0.0323674	0.323	0.289
Lct	0.0303728	0.000864371	0.002	0.001			Gm38248	0.00848204	-0.00373274	0.011	0.007			Nfasc	0.0719992	0.00489241	0.761	0.664
Mcm6	0.00872047	-0.000597559	0.009	0.006			Gm37625	0.132547	-0.000598921	0.002	0.001			Gm10538	0.302202	-0.0169116	0.01	0.013
Dars	8.48714e-20	-0.0146859	0.172	0.122			Gm38026	0.00234426	0.00510413	0.002	0.001			Lrrn2	0.544288	-0.137571	0.341	0.325
Thsd7b	4.18491e-20	0.0518357	0.454	0.364			R3hdm1	1.66101e-11	0.00397108	0.789	0.636			Gm38308	0.158544	0.00264413	0.001	0
Gm38240	2.17463e-05	0.00573694	0.015	0.009			Gm37588	0.0665956	-0.00200385	0.007	0.005			Mdm4	0.00165096	0.0165779	0.477	0.395
Gm38330	0.163983	-0.00328225	0.001	0.002			Gm37868	0.186161	-0.00212774	0.007	0.006			Gm29257	0.792357	-0.00711551	0.003	0.003
Gm36951	3.08081e-07	0.00761477	0.012	0.006			Gm37407	7.7676e-11	-0.00580891	0.073	0.048			Pik3c2b	0.233393	-0.158683	0.235	0.236
Gm37479	6.46425e-08	0.012453	0.013	0.006			Ubxn4	3.02761e-15	-0.0797547	0.436	0.332			Gm28609	0.308708	-0.0372631	0.015	0.019
Gm37064	1.27713e-07	0.0146504	0.014	0.007			Lct	0.288348	-0.0003112	0.002	0.001			Ppp1r15b	0.0490087	0.0159078	0.032	0.022
Gm37278	0.89117	-0.00119856	0.001	0.001			Mcm6	0.0733038	-0.00449872	0.008	0.005			Plekha6	2.18926e-08	0.0994618	0.671	0.536
Cd55b	0.245851	-0.00105923	0	0.001			Dars	4.02813e-20	-0.0171302	0.181	0.124			Gm19461	0.457595	-0.0694831	0.1	0.105
Gm15674	0.0553221	-0.00290081	0	0.001			Thsd7b	1.99872e-20	0.07195	0.477	0.375			Etnk2	0.116103	-0.0122829	0.054	0.043
Gm15675	0.465605	-0.00981313	0.008	0.009			Gm38240	2.05971e-06	0.00805725	0.017	0.009			Sox13	0.510489	-0.0379103	0.05	0.045
Cd55	9.99405e-06	0.0024028	0.022	0.014			Gm38330	0.150336	-0.00424468	0.001	0.002			Snrpe	0.407558	-0.0427424	0.036	0.041
Gm16083	3.0408e-20	0.00969251	0.232	0.172			Gm36951	1.73928e-06	0.00625036	0.013	0.006			Gm26706	0.993444	-0.00215228	0.001	0.001
Gm37109	2.41614e-05	0.0064341	0.021	0.013			Gm37479	7.20242e-06	0.0101468	0.014	0.007			Zc3h11a	0.324661	-0.021931	0.011	0.015
Gm37283	1.0618e-06	0.0116659	0.025	0.015			Gm37064	4.63726e-07	0.0145657	0.016	0.007			Gm38394	0.349612	-0.0145372	0.009	0.012
Zp3r	0.242661	-0.00329304	0.001	0.002			Gm37278	0.837407	-0.00115032	0.001	0.001			Lax1	0.485256	0.00138699	0.002	0.001
C4bp	0.205712	0.000634966	0.001	0			Cd55b	0.545376	-0.000736501	0	0.001			Atp2b4	4.35139e-05	0.062996	0.275	0.212
Gm29427	0.213092	0.000727351	0.006	0.005			Gm15674	0.0993499	-0.00341294	0.001	0.001			Gm37368	0.340076	0.00447397	0.011	0.008
Pfkfb2	3.37604e-11	0.00802646	0.051	0.032			Gm15675	0.805357	-0.00689199	0.009	0.008			Optc	0.0400277	0.0100073	0.007	0.002
Yod1	0.0354136	-0.0200965	0.029	0.024			Cd55	2.58953e-08	0.00763723	0.023	0.012			Prelp	0.181945	0.00308455	0.002	0
AA986860	2.52822e-11	0.0190804	0.017	0.007			Gm16083	4.07038e-17	-0.00462356	0.228	0.167			Fmod	0.0257139	0.00695723	0.002	0
Mapkapk2	1.58094e-25	0.033052	0.146	0.096			Gm37109	0.000204915	0.00382681	0.021	0.013			Btg2	0.473406	-0.00534523	0.017	0.014
Gm37084	0.000216189	-0.000409506	0.023	0.016			Gm37283	9.81246e-06	0.0117692	0.025	0.015			Chil1	0.986742	-0.00113085	0.007	0.007
Dyrk3	0.165465	-0.0235052	0.015	0.018			Zp3r	0.0821703	-0.00525174	0.001	0.002			Mybph	0.994839	-0.00116539	0.001	0.001
Eif2d	1.14102e-17	0.0131371	0.148	0.106			C4bp	0.157615	0.000808621	0.001	0			Adora1	0.103116	-0.0409162	0.153	0.13
Rassf5	1.14502e-12	-0.00667127	0.139	0.104			Gm29427	0.162548	0.00400922	0.006	0.005			Ppfia4	0.0600656	-0.0378589	0.281	0.239
Gm17796	0.0186859	-0.00213207	0.001	0.002			Pfkfb2	1.5344e-07	0.00229753	0.05	0.034			Tmem183a	0.0594681	-0.00866125	0.078	0.062
Ikbke	0.0430032	0.00196698	0.011	0.008			Yod1	0.0928372	-0.0246472	0.028	0.024			Cyb5r1	0.613078	-0.00176017	0.03	0.027
Gm28913	0.398735	0.000244213	0.003	0.003			AA986860	4.01087e-09	0.0195036	0.017	0.007			Adipor1	0.0261235	0.0171417	0.114	0.091
Srgap2	1.76121e-05	-0.0272914	0.764	0.636			Mapkapk2	5.18658e-27	0.0479865	0.156	0.098			Gm37935	0.177359	-0.004578	0	0.002
Gm38262	0.00602176	-0.00348514	0.013	0.009			Gm37084	7.16544e-05	0.00455711	0.025	0.016			Klhl12	0.00403049	0.015236	0.194	0.156
Gm37954	0.00180564	0.00381446	0.024	0.018			Dyrk3	0.973862	-0.0177046	0.017	0.017			Rabif	0.386184	-0.0434051	0.047	0.053
Gm29488	7.237e-10	0.00713503	0.036	0.022			Eif2d	3.37302e-15	0.0043672	0.15	0.106			Kdm5b	2.09398e-05	0.0253752	0.432	0.334
Gm29487	0.105825	-0.00231261	0	0.001			Rassf5	1.87158e-12	-0.00718119	0.153	0.112			Gm26783	0.996368	0.000726738	0.001	0.001
Gm24273	0.154333	0.000924855	0.001	0			Gm17796	0.0193034	-0.00239511	0.001	0.002			Syt2	0.0821258	-0.0205566	0.431	0.377
Fam72a	0.336428	0.00276349	0.006	0.005			Ikbke	0.0177327	0.00301028	0.012	0.008			Ppp1r12b	1.30858e-05	0.0917285	0.654	0.535
Ctse	0.0010535	0.00321116	0.001	0			Gm28913	0.249993	0.000614954	0.004	0.003			Gm37949	0.0283408	0.0168695	0.036	0.024
Rab7b	0.0667384	-0.0113914	0.003	0.005			Srgap2	9.132e-05	-0.0379234	0.757	0.619			Gm37677	0.00193878	0.0287587	0.089	0.063
Pm20d1	0.049829	-0.00493655	0.001	0.002			Gm38262	0.0496254	-0.00690807	0.013	0.009			Gm28892	0.556849	-0.00250572	0.002	0.003
Slc41a1	0.000130121	-0.0043945	0.04	0.03			Gm37954	0.00022802	0.0087739	0.026	0.017			Ube2t	0.359423	-0.00716674	0.002	0.003
Rab29	0.399271	-0.00869724	0.003	0.003			Gm29488	8.04827e-09	0.00578023	0.036	0.021			Lgr6	0.359878	-0.00521023	0.002	0.003
Nucks1	1.37197e-27	0.0134552	0.19	0.129			Gm29487	0.187487	-0.00258131	0	0.001			Ptprv	0.399548	-0.003336	0.002	0.004
Gm38067	0.00394179	-0.00571937	0.014	0.01			Fam72a	0.297276	0.00354624	0.007	0.005			Ptpn7	0.156157	-0.00389176	0	0.001
Gm37676	0.263705	-0.00186672	0.001	0.001			Ctse	0.00288529	0.00357627	0.001	0			Arl8a	0.918926	-0.0672314	0.111	0.109
Gm29103	0.0371165	0.00203645	0.003	0.001			Rab7b	0.214293	-0.00948945	0.004	0.005			Gm15445	0.139092	-0.0122495	0.004	0.007
Slc45a3	0.895398	-0.00451787	0.005	0.005			Pm20d1	0.275281	-0.00409493	0.001	0.002			Gpr37l1	0.711981	-0.0352045	0.024	0.026
Elk4	5.19149e-05	-0.0151677	0.047	0.035			Slc41a1	6.07221e-05	-0.00397948	0.041	0.029			Gm4204	0.358212	-0.0132093	0.002	0.003
Mfsd4a	4.00134e-26	0.0154906	0.222	0.157			Rab29	0.348532	-0.010661	0.002	0.003			Rnpep	1.00425e-05	0.0614322	0.234	0.171
Gm26892	0.112332	-0.0246105	0.057	0.052			Nucks1	5.38224e-26	0.0180692	0.191	0.126			Timm17a	0.577209	-0.032967	0.128	0.12
Gm37120	0.731485	-0.000154508	0.003	0.002			Gm38067	0.00114219	-0.00563345	0.015	0.01			Lmod1	0.307964	-0.00860854	0.005	0.007
Cdk18	2.40193e-08	-0.00900996	0.061	0.044			Gm37676	0.3013	-0.00192192	0.001	0.001			Shisa4	0.0242466	-0.129802	0.127	0.147
Gm29629	0.139068	-9.72839e-05	0.002	0.001			Gm29103	0.139467	0.00110259	0.003	0.002			Ipo9	0.0480324	-0.0305781	0.256	0.22
Lemd1	7.68206e-10	0.0278363	0.054	0.036			Slc45a3	0.990229	-0.00474475	0.004	0.004			Gm28277	0.156157	-0.002356	0	0.001
AC124108.1	0.00798721	0.00594376	0.007	0.004			Elk4	1.78787e-05	-0.0140925	0.048	0.034			Nav1	0.0012256	0.0403983	0.749	0.645
1700037F24Rik	0.173637	0.000684493	0.001	0.001			Mfsd4a	7.95159e-26	0.0237202	0.223	0.152			2610012C04Rik	0.0774607	0.0168325	0.035	0.025
Klhdc8a	0.121723	-0.00264558	0.019	0.016			Gm26892	0.0849134	-0.0251494	0.057	0.051			Gm37333	0.210476	-0.0317701	0.092	0.079
Nuak2	0.000329573	0.00757788	0.012	0.007			Gm37120	0.594504	-5.50833e-05	0.003	0.002			Gm4793	0.692755	-0.00650893	0.028	0.03
Tmcc2	0.0763802	-0.0822414	0.118	0.107			Cdk18	8.22752e-10	-0.00378401	0.064	0.042			Gm38399	0.261207	-0.0195913	0.101	0.089
Dstyk	2.23451e-16	-0.0524283	0.27	0.207			Gm29629	0.066781	0.00106162	0.003	0.001			Csrp1	0.650821	-0.0632254	0.111	0.103
6030442K20Rik	1.04266e-13	0.0171133	0.064	0.041			Lemd1	4.07772e-13	0.0472609	0.064	0.039			Phlda3	0.893192	-0.00913132	0.027	0.026
Rbbp5	9.41502e-06	-0.0527696	0.118	0.096			AC124108.1	0.00055966	0.00961821	0.009	0.004			Tnni1	0.460073	-0.00660315	0.026	0.023
Tmem81	0.0077565	0.00217233	0.005	0.003			1700037F24Rik	0.200022	0.000649676	0.001	0.001			Lad1	0.40981	-0.00435747	0.001	0.002
Cntn2	0.00033391	-0.132985	0.36	0.306			Klhdc8a	0.0387717	0.00130072	0.02	0.016			Tnnt2	0.110253	0.0202443	0.016	0.011
Nfasc	2.77066e-06	-0.00472031	0.782	0.651			Nuak2	0.00121338	0.00800281	0.013	0.008			Pkp1	0.358968	-0.0428713	0.002	0.003
Gm10538	0.2068	-0.00639966	0.012	0.013			Tmcc2	0.0279081	-0.0885598	0.123	0.108			Tmem9	0.0626281	-0.0202263	0.096	0.077
Lrrn2	4.43411e-23	-0.00177471	0.326	0.245			Dstyk	9.01528e-17	-0.0561573	0.279	0.207			Cacna1s	0.0841285	0.00306496	0.001	0
Gm38308	0.843173	-0.00146387	0.001	0.001			6030442K20Rik	1.94681e-11	0.0118268	0.063	0.039			Kif21b	0.142508	-0.0152418	0.176	0.156
Mdm4	2.33696e-30	0.000768023	0.505	0.378			Rbbp5	4.95994e-07	-0.0544062	0.123	0.095			Mroh3	0.136479	0.00604849	0.005	0.002
Gm29257	0.357818	-0.00231856	0.004	0.003			Tmem81	0.00950404	0.00220025	0.005	0.003			Inava	0.0504398	0.0109651	0.007	0.003
Pik3c2b	0.0161647	-0.263342	0.262	0.253			Cntn2	0.000445859	-0.149675	0.371	0.309			A430034D21Rik	0.201319	-0.0144556	0.001	0.003
Gm28609	0.0208125	-0.0329187	0.018	0.023			Nfasc	2.96435e-06	0.000981039	0.788	0.649			Gm26781	0.825357	0.00477308	0.017	0.016
Ppp1r15b	0.179068	-0.024459	0.027	0.024			Gm10538	0.382395	-0.00410747	0.012	0.013			Gpr25	0.158544	0.00201353	0.001	0
Plekha6	7.51432e-56	0.116592	0.671	0.493			Lrrn2	2.13386e-28	0.0248702	0.321	0.228			Camsap2	0.0331866	-0.0282918	0.35	0.298
Gm19461	1.90729e-05	-0.00815323	0.127	0.106			Gm38308	0.794536	-0.00240152	0.001	0.001			9230116N13Rik	0.710509	0.00135387	0.002	0.001
Etnk2	1.67961e-12	0.0166233	0.06	0.039			Mdm4	2.0425e-29	-6.89557e-05	0.513	0.375			Ddx59	0.000417654	0.0358975	0.026	0.011
Sox13	0.00673261	-0.0255958	0.032	0.026			Gm29257	0.35708	-0.00119373	0.004	0.003			Kif14	0.100874	-0.00811029	0	0.002
Snrpe	0.000322558	-0.0143548	0.043	0.033			Pik3c2b	0.0590379	-0.282786	0.269	0.257			Zfp281	0.926887	-0.0255387	0.048	0.047
Gm26706	0.891645	-0.000726594	0.002	0.002			Gm28609	0.0490174	-0.0315996	0.019	0.023			Gm19705	0.723888	-0.0186132	0.023	0.022
Zc3h11a	0.265085	-0.00879681	0.014	0.012			Ppp1r15b	0.653943	-0.0345135	0.025	0.024			Nr5a2	0.208907	0.00448037	0.003	0.001
Gm38394	0.751802	-0.0140183	0.01	0.011			Plekha6	5.25888e-49	0.121113	0.671	0.484			Gm4258	0.0429119	-0.161674	0.428	0.425
Lax1	0.0340009	0.00187748	0.003	0.001			Gm19461	1.50556e-07	0.00677754	0.135	0.107			Gm37298	0.612187	-0.0526805	0.053	0.056
Atp2b4	1.51671e-38	0.0907684	0.26	0.175			Etnk2	1.14734e-12	0.0232796	0.062	0.038			Gm26979	0.017275	-0.0389775	0.009	0.017
Gm37368	0.00533003	-0.000364565	0.012	0.008			Sox13	0.0217974	-0.0268246	0.027	0.021			Gm37124	0.603834	-0.0242969	0.041	0.037
Optc	0.062501	0.000961895	0.005	0.003			Snrpe	8.99076e-06	-0.00730375	0.045	0.031			A130050O07Rik	0.11934	-0.0165261	0.051	0.04
Gm15851	0.734558	-0.00121035	0.001	0			Gm26706	0.916358	-0.000399245	0.002	0.002			Gm26936	0.0414298	-0.0871916	0.054	0.069
Prelp	0.346429	0.000201301	0.001	0.001			Zc3h11a	0.0821121	-0.00576187	0.014	0.011			Gm26930	0.0440699	0.0127155	0.03	0.02
Fmod	0.433215	-0.00136863	0.001	0.001			Gm38394	0.909753	-0.0139926	0.011	0.01			D130019J16Rik	0.566406	-0.0321838	0.043	0.038
Btg2	4.63989e-05	0.00483424	0.017	0.01			Lax1	0.0433931	0.00194054	0.003	0.001			Gm37534	0.249432	0.0062003	0.041	0.034
Chil1	0.0617396	-0.00389124	0.01	0.007			Atp2b4	1.38673e-34	0.0943409	0.255	0.167			A430106G13Rik	0.0305566	0.00209472	0.064	0.048
Mybph	0.984051	-0.00201332	0.001	0.001			Gm37368	0.00783858	-0.00134959	0.012	0.008			Gm37632	0.981761	-0.00418455	0.011	0.011
Adora1	6.15904e-15	-0.0148301	0.179	0.134			Optc	0.327665	-0.00139389	0.004	0.004			Ptprc	8.98305e-07	0.0375896	0.025	0.006
Myog	0.154271	0.00180372	0.001	0			Gm15851	0.459126	-0.00133258	0.001	0			A130071D04Rik	0.649777	-0.0029404	0.001	0.001
Ppfia4	4.41681e-41	0.0647559	0.3	0.206			Prelp	0.691256	-0.000570742	0.001	0.001			Nek7	0.315257	-0.0482815	0.06	0.067
Tmem183a	3.25987e-13	8.84624e-05	0.088	0.06			Fmod	0.0325973	-0.0034584	0	0.001			Gm28501	0.313841	-0.000976255	0.001	0.003
Cyb5r1	1.15462e-09	0.0198133	0.035	0.021			Btg2	3.01117e-05	0.00709393	0.017	0.01			Gm37080	0.410923	0.00265756	0.001	0.002
Adipor1	1.86024e-14	0.00437939	0.118	0.084			Chit1	0.248622	0.000368439	0.001	0			Gm37101	0.104	0.00331136	0.002	0
Platr1	0.0128115	0.0013831	0.001	0			Chil1	0.0334774	-0.00373403	0.01	0.007			Gm5833	0.156157	-0.00165268	0	0.001
Gm37935	0.715454	-0.00160039	0.001	0.001			Mybph	0.971284	-0.00224882	0.001	0.001			Lhx9	0.995222	-0.00139112	0.001	0.001
Klhl12	4.49489e-21	-0.00185564	0.209	0.152			Adora1	9.81516e-16	-0.00504152	0.187	0.135			2310009B15Rik	0.713731	-0.0105503	0.019	0.021
Rabif	0.000675678	-0.0196694	0.061	0.05			Myog	0.0978754	0.00184629	0.001	0			Gm37045	0.12191	-0.0176477	0.003	0.007
Gm29376	0.205609	0.000975277	0.001	0			Ppfia4	1.46583e-44	0.0887283	0.305	0.199			Dennd1b	8.43874e-06	0.0711719	0.449	0.359
Kdm5b	7.45123e-29	-0.0143109	0.433	0.319			Tmem183a	4.4844e-13	0.00222229	0.091	0.06			Gm37423	0.215865	-0.0454778	0.04	0.048
Gm26783	0.757937	-0.000579505	0.002	0.002			Cyb5r1	5.2954e-11	0.0245163	0.036	0.02			Gm37470	0.00173912	0.031254	0.046	0.028
Syt2	3.26296e-07	-0.0579866	0.469	0.39			Adipor1	1.14039e-13	0.00116501	0.119	0.082			Gm43544	0.0691756	0.023012	0.031	0.022
Ppp1r12b	2.21413e-22	0.0351297	0.658	0.516			Platr1	0.0105318	0.00177583	0.001	0			Gm37655	0.995604	-0.000264762	0.001	0.001
Gm37949	1.13605e-14	0.0209004	0.047	0.027			Gm37935	0.67041	-0.00093978	0.001	0.001			Gm37718	0.0063497	0.0253157	0.019	0.009
Gm22232	0.494251	6.81855e-05	0	0.001			Klhl12	6.42585e-20	-0.00600617	0.213	0.151			Crb1	0.419632	-0.012776	0.041	0.036
Gm37677	1.44826e-17	0.00596079	0.109	0.074			Rabif	1.93015e-05	-0.0124361	0.065	0.049			Zbtb41	0.586484	-0.0204771	0.052	0.048
Gm28892	0.741637	0.000966704	0.004	0.003			Gm29376	0.173845	0.00132847	0.001	0			Aspm	0.994693	-5.78508e-05	0.001	0.001
Ube2t	0.561044	-0.00278923	0.003	0.003			Mgat4e	0.702934	0.000362324	0.001	0			Gm16332	0.156157	-0.00383633	0	0.001
Lgr6	5.0314e-05	-0.0293511	0.003	0.008			Kdm5b	1.05171e-24	-0.0244449	0.433	0.316			Gm5834	0.158544	0.00361698	0.001	0
Ptprv	0.941719	-0.00151697	0.002	0.002			Gm26783	0.685343	-0.000840502	0.002	0.002			Gm38019	0.156157	-0.00277833	0	0.001
Arl8a	0.0188337	-0.0694808	0.12	0.106			Syt2	2.7297e-07	-0.0524883	0.48	0.393			Cfh	0.315098	0.00399814	0.013	0.01
Gm15445	0.572339	-0.0142741	0.007	0.008			Ppp1r12b	2.75589e-18	0.0243187	0.66	0.512			Kcnt2	0.000369738	0.178375	0.588	0.521
Gpr37l1	1.24318e-05	-0.0870318	0.028	0.038			Gm37949	2.43518e-14	0.0227116	0.05	0.027			Gm37777	0.144103	-0.0131453	0.037	0.029
Gm4204	0.127904	-0.00666975	0.002	0.003			Gm22232	0.431085	4.62407e-05	0	0.001			4930590L20Rik	0.426513	-0.0243448	0.088	0.08
Gm26642	0.505277	0.00144603	0.001	0.001			Gm37677	2.86592e-16	0.00328009	0.115	0.076			Cdc73	0.00505823	-0.0254717	0.319	0.26
Rnpep	1.0594e-42	0.0651601	0.219	0.14			Gm28892	0.504656	0.00183874	0.004	0.003			B3galt2	0.0394889	-0.118966	0.066	0.081
Timm17a	1.31193e-10	-0.0106337	0.144	0.112			Ube2t	0.84885	-0.00164384	0.003	0.003			Gm6397	0.560437	-0.00170673	0	0.001
Lmod1	0.129833	-0.00873337	0.004	0.005			Lgr6	0.000141009	-0.034285	0.004	0.009			Glrx2	0.405737	-0.0352964	0.11	0.099
Shisa4	0.0012202	-0.0556495	0.142	0.123			Ptprv	0.590971	-0.00139628	0.002	0.002			Trove2	0.00624806	-0.00454152	0.245	0.199
Ipo9	1.43866e-25	-0.0133014	0.27	0.195			Ptpn7	0.460619	-0.00014513	0.001	0			Uchl5	0.0350147	-0.00932539	0.089	0.07
Gm28277	0.117335	-0.00199855	0	0.001			Arl8a	0.00680675	-0.0690625	0.122	0.106			Gm29170	0.533358	-0.0193328	0.025	0.028
Nav1	1.86188e-57	0.143853	0.763	0.578			Gm15445	0.919673	-0.014374	0.008	0.008			Rgs2	0.178176	-0.00112628	0.032	0.024
2610012C04Rik	9.95683e-06	0.00514862	0.035	0.025			Gpr37l1	1.0655e-05	-0.0972159	0.028	0.041			Rgs21	0.660298	-0.00287937	0.001	0.001
Gm37333	2.36993e-20	0.0238054	0.104	0.067			Gm4204	0.206714	-0.00521729	0.002	0.003			Gm29514	0.374049	-0.0369591	0.214	0.195
Gm4793	5.83975e-09	0.0170611	0.051	0.035			Gm26642	0.452258	0.00172967	0.001	0.001			Gm38187	0.466824	-0.0180266	0.046	0.041
Gm38399	1.75715e-11	0.0106106	0.123	0.093			Rnpep	5.51621e-38	0.0619571	0.215	0.134			Brinp3	3.31342e-05	0.147321	0.873	0.808
Csrp1	0.82599	-0.147313	0.11	0.107			Timm17a	3.8497e-12	-0.0051368	0.149	0.11			A230059L01Rik	0.26111	0.00933614	0.008	0.005
Phlda3	0.149349	-0.00893279	0.026	0.023			Lmod1	0.215153	-0.0091026	0.004	0.005			Gm15584	0.21139	-0.0504725	0.05	0.058
Tnni1	0.0299839	-0.0209916	0.03	0.025			Shisa4	2.32517e-06	-0.0387577	0.146	0.117			Pla2g4a	0.242247	-0.0655217	0.046	0.053
Lad1	0.1882	0.00183747	0.002	0.001			Ipo9	1.50071e-26	-0.0101678	0.274	0.19			Ptgs2os	0.00714737	0.0200442	0.011	0.004
Tnnt2	0.0334195	0.00462289	0.008	0.006			Gm28277	0.282656	-0.00185307	0	0.001			Ptgs2	0.990565	-0.00412566	0.002	0.002
Pkp1	0.598074	-0.00565522	0.002	0.002			Nav1	9.3768e-58	0.167192	0.767	0.564			Odr4	0.727504	-0.0949622	0.107	0.107
Tmem9	1.44817e-22	0.0238318	0.104	0.065			2610012C04Rik	5.32017e-05	0.00163858	0.035	0.024			Tpr	0.979579	-0.106234	0.443	0.405
Cacna1s	0.107082	0.000274414	0.001	0			Gm37333	2.48417e-22	0.0366374	0.107	0.064			Prg4	0.177359	-0.00479001	0	0.002
Kif21b	5.88295e-18	0.00993589	0.193	0.143			Gm4793	1.74198e-11	0.0248471	0.058	0.036			Hmcn1	0.205599	-0.0536794	0.032	0.039
Mroh3	0.116496	-0.00328398	0.005	0.004			Gm38399	1.53646e-12	0.0189156	0.13	0.094			Gm20631	0.1598	0.00509937	0.003	0.001
Inava	0.0599666	-0.00146569	0.008	0.006			Csrp1	0.662766	-0.165084	0.11	0.108			Gm10138	0.531746	-0.0358511	0.018	0.021
A430034D21Rik	0.680468	-0.00244788	0.001	0.001			Phlda3	0.131757	-0.00892814	0.026	0.023			Ivns1abp	0.00411769	-0.145993	0.127	0.154
Gm26781	0.0501524	0.00094944	0.015	0.012			Tnni1	0.032964	-0.0234845	0.031	0.026			Swt1	0.0094145	-0.166731	0.232	0.254
Camsap2	1.70568e-16	-0.0529293	0.394	0.307			Lad1	0.0630887	0.00342142	0.002	0.001			Trmt1l	0.798289	-0.0774615	0.22	0.208
9230116N13Rik	0.970995	-0.00418532	0.003	0.003			Tnnt2	0.3026	-0.000475439	0.006	0.005			Gm37893	0.308111	-0.00602826	0.032	0.027
Ddx59	3.86904e-08	0.00934309	0.031	0.019			Pkp1	0.269061	0.0027607	0.002	0.001			Rnf2	0.00137335	-0.149193	0.103	0.132
Kif14	0.434809	-0.00235415	0.002	0.002			Tmem9	1.83495e-23	0.0332248	0.107	0.063			Gm36527	0.806354	-0.00101875	0.004	0.003
Gm37799	0.493891	-0.00126961	0	0.001			Cacna1s	0.460673	-0.000414235	0.001	0			Fam129a	0.00347366	0.0225939	0.038	0.022
Zfp281	3.64017e-06	-0.0142148	0.052	0.038			Kif21b	3.8425e-19	0.0148076	0.198	0.14			2810414N06Rik	0.410255	-0.00532697	0.001	0.002
Gm19705	0.0113873	-0.00925294	0.022	0.017			Mroh3	0.265756	-0.00518087	0.006	0.004			Edem3	0.00104375	-0.00253341	0.258	0.207
Platr22	0.184207	0.00103463	0.001	0			Inava	0.180876	-0.00393107	0.009	0.007			1700025G04Rik	0.000445789	0.055013	0.605	0.505
Nr5a2	0.0228104	0.00391768	0.007	0.004			A430034D21Rik	0.755874	0.00015556	0.001	0.001			Gm28610	0.191325	-0.0113595	0.002	0.005
Gm37057	0.310159	0.000879735	0.001	0			Gm26781	0.0459575	-0.000868173	0.014	0.011			Tsen15	0.164007	-0.0128441	0.111	0.096
Gm37903	0.0174349	-0.00129699	0	0.001			Camsap2	7.44995e-17	-0.0534799	0.406	0.309			Colgalt2	0.000351988	0.0613898	0.134	0.096
Gm4258	1.07897e-12	-0.357894	0.41	0.404			9230116N13Rik	0.911935	-0.00532255	0.003	0.003			Rgl1	0.019495	-0.0149817	0.503	0.43
Gm37298	0.0722119	-0.0874992	0.047	0.052			Ddx59	3.59474e-06	0.0041939	0.032	0.02			Gm15479	0.712398	-0.00303523	0.002	0.001
Gm26979	0.0374853	-0.0143867	0.007	0.009			Kif14	0.916555	-0.00095994	0.002	0.002			Gm7278	0.0942395	0.0100981	0.022	0.015
Gm37124	0.00147132	-0.0095566	0.04	0.032			Gm37799	0.545166	-0.00149847	0	0.001			Gm28792	0.00450592	0.0230268	0.03	0.016
A130050O07Rik	0.000702623	-0.0271598	0.048	0.038			Zfp281	3.2265e-07	-0.011277	0.053	0.036			Apobec4	0.00138634	-0.110885	0.053	0.076
Gm26936	7.24375e-06	-0.0755633	0.042	0.055			Gm19705	0.00944694	-0.00753195	0.022	0.016			Arpc5	0.00895238	-0.0946808	0.058	0.077
Gm26930	0.00295358	-0.0221697	0.029	0.022			Platr22	0.157429	0.00136376	0.001	0			Ncf2	0.360236	0.00445404	0.008	0.006
D130019J16Rik	0.821842	-0.0657954	0.043	0.042			Nr5a2	0.0306742	0.00469184	0.007	0.005			Smg7	0.0779039	-0.0165561	0.371	0.326
Gm37534	0.0980844	-0.0600468	0.033	0.037			Gm37057	0.248463	0.000781253	0.001	0			Gm28791	0.116705	0.0205807	0.064	0.053
A430106G13Rik	2.04081e-05	-0.0215415	0.059	0.045			Gm37903	0.0322092	-0.00118732	0	0.001			Nmnat2	0.102435	-0.0282456	0.656	0.583
Gm37632	0.105296	-0.00856745	0.012	0.01			Gm4258	2.6288e-12	-0.405634	0.404	0.4			Gm28960	0.169153	-0.0177683	0.019	0.025
Ptprc	1.68056e-13	0.0121771	0.023	0.01			Gm37298	0.0609469	-0.0961373	0.045	0.051			Lamc2	0.746735	-0.00922099	0.002	0.002
A130071D04Rik	0.0246369	0.00149227	0.003	0.001			Gm26979	0.249236	-0.00942435	0.006	0.008			Lamc1	0.320622	-0.0307544	0.186	0.169
Nek7	0.364387	-0.109841	0.097	0.091			Gm37124	0.00122697	-0.00644458	0.04	0.03			Gm38009	0.000187485	0.033344	0.024	0.009
Gm28501	0.000998965	-0.0113518	0.005	0.008			A130050O07Rik	0.00327482	-0.0301948	0.047	0.038			Gm8818	0.253245	-0.0052078	0.001	0.002
Gm37080	0.258345	-0.00493477	0.002	0.003			Gm26936	1.88379e-05	-0.0757871	0.039	0.052			E330020D12Rik	0.00555483	-0.133763	0.067	0.089
Gm37101	0.615443	-0.00800605	0.003	0.003			Gm26930	0.0204305	-0.0304727	0.028	0.023			Shcbp1l	0.0174921	0.0173942	0.042	0.028
Lhx9	0.00979598	0.00382886	0.004	0.002			D130019J16Rik	0.988979	-0.0728901	0.043	0.043			Dhx9	0.0173496	-0.0334006	0.175	0.142
2310009B15Rik	0.364535	-0.00724444	0.022	0.02			Gm37534	0.0122678	-0.075656	0.031	0.038			Npl	0.197934	0.00314035	0.03	0.024
Gm37045	0.583469	-0.00638293	0.006	0.006			A430106G13Rik	0.000328274	-0.0281271	0.058	0.045			Rgs8	2.86477e-05	0.075214	0.127	0.085
Dennd1b	3.9741e-38	0.0189082	0.51	0.374			Gm37632	0.0680528	-0.00938614	0.013	0.01			C230024C17Rik	0.0344322	0.00785511	0.003	0
Gm37423	0.449115	-0.0495941	0.042	0.043			Ptprc	6.13311e-09	0.00655328	0.023	0.011			Rgs16	0.428253	-0.00522698	0.01	0.008
4930596I21Rik	0.493651	-0.00149105	0	0.001			A130071D04Rik	0.00817277	0.0027463	0.003	0.001			Gm28513	0.818569	-0.000912857	0.004	0.004
Gm16305	0.766466	-0.00105146	0	0.001			Nek7	0.0726351	-0.116357	0.108	0.096			Rnasel	0.875092	-0.0289371	0.037	0.036
Gm37470	1.20898e-12	0.0151743	0.046	0.027			Gm28501	0.00348256	-0.0131327	0.006	0.01			Rgsl1	0.0791695	0.0137155	0.032	0.023
Gm43544	5.27738e-10	0.0139381	0.034	0.02			Gm37080	0.41368	-0.00662536	0.002	0.003			Teddm2	0.723192	-0.0119118	0.054	0.051
Gm37655	0.313471	-0.00121087	0	0.001			Gm37101	0.888975	-0.0103724	0.004	0.004			Gm38352	0.71436	-0.00857832	0.014	0.012
Gm37718	1.06941e-05	0.00742981	0.019	0.012			Lhx9	0.00454335	0.0055826	0.005	0.003			Glul	0.0812577	-0.153554	0.179	0.191
Crb1	0.000138406	-0.00403155	0.038	0.029			2310009B15Rik	0.222546	-0.00652082	0.023	0.02			A830008E24Rik	0.228158	0.0087967	0.005	0.003
Zbtb41	0.259843	-0.036896	0.056	0.052			Gm37045	0.883414	-0.00376531	0.007	0.006			Cacna1e	0.00137146	0.124446	0.915	0.868
Aspm	0.103803	0.00137376	0.003	0.002			Dennd1b	1.07437e-35	0.0158593	0.528	0.377			Gm29282	0.0344611	0.00740038	0.003	0
Gm16332	0.245735	-0.00190746	0	0.001			Gm37423	0.805584	-0.0512146	0.042	0.043			Gm9530	0.770586	0.00170634	0.003	0.002
Cfh	0.487158	-0.0239329	0.014	0.012			4930596I21Rik	0.295362	-0.00198385	0	0.001			Ier5	0.308055	-0.0128035	0.005	0.007
Kcnt2	4.15632e-37	0.206599	0.568	0.445			Gm16305	0.945857	-0.00074727	0.001	0.001			Mr1	0.32039	0.000917705	0.001	0
Gm37777	2.27773e-08	0.0104756	0.027	0.016			Gm37470	2.17772e-10	0.0109921	0.045	0.027			Stx6	0.00519241	0.0135934	0.228	0.186
4930590L20Rik	0.0003841	-0.00464576	0.061	0.05			Gm43544	1.39159e-09	0.0121028	0.035	0.02			Gm8850	0.0597445	0.00592935	0.003	0
Cdc73	2.50617e-10	-0.11746	0.329	0.262			Gm37655	0.201351	-0.00155321	0	0.001			BC034090	0.146423	-0.00086951	0.021	0.015
B3galt2	0.336981	-0.0592105	0.057	0.06			Gm37718	0.000299558	0.00335062	0.019	0.012			Xpr1	9.82847e-07	0.109133	0.537	0.431
Gm6397	0.175618	-0.000690676	0	0.001			Crb1	0.000156997	-0.00374745	0.038	0.027			Acbd6	0.0579485	-0.0249774	0.503	0.439
Glrx2	1.00983e-08	-0.0149626	0.115	0.089			Zbtb41	0.293244	-0.0403768	0.057	0.052			Lhx4	0.177772	0.000548345	0	0.002
Trove2	9.34784e-29	0.0198571	0.264	0.187			Aspm	0.069039	0.00190866	0.003	0.002			Qsox1	0.010314	0.0264629	0.135	0.107
Uchl5	1.23447e-07	-0.0302339	0.105	0.082			Gm4788	0.43098	-0.000821024	0	0.001			Gm37571	0.463007	-0.0127851	0.027	0.023
Gm29170	0.282864	-0.0138927	0.025	0.023			Cfhr2	0.703058	-0.000430052	0.001	0			Cep350	4.13091e-05	0.0364167	0.541	0.436
Rgs2	1.26625e-05	0.0154332	0.032	0.022			Gm16332	0.545271	-0.00144609	0	0.001			Gm37383	0.571629	0.00106536	0.003	0.002
Rgs13	0.175598	-0.000623248	0	0.001			Gm38019	0.248463	0.00111579	0.001	0			Gm9694	0.0934058	-0.00862466	0.001	0.003
Rgs1	0.0567636	0.000891335	0.001	0			Cfh	0.713156	-0.0299006	0.014	0.013			Tor1aip1	0.0621602	-0.0247815	0.137	0.114
Gm29514	7.78772e-15	-0.0311869	0.268	0.208			Kcnt2	7.096e-33	0.1826	0.562	0.429			9430034N14Rik	0.0106147	0.0213359	0.021	0.011
Gm38187	1.51517e-06	-0.0132147	0.063	0.047			Gm37777	8.49704e-08	0.013837	0.025	0.013			Tor1aip2	0.608007	-0.0841063	0.213	0.197
Brinp3	8.76232e-14	0.111522	0.865	0.781			4930590L20Rik	0.00184496	-0.00681051	0.054	0.043			Fam163a	0.0966546	0.00070301	0.087	0.072
A230059L01Rik	0.0486311	0.00585733	0.008	0.006			Cdc73	1.05724e-08	-0.137491	0.332	0.263			Tdrd5	0.13833	-0.0101119	0.059	0.048
Gm15584	0.0136518	-0.0417534	0.047	0.054			B3galt2	0.819543	-0.0475742	0.055	0.055			A430050A11Rik	0.105277	-0.0118742	0.002	0.005
Gm38284	0.0509502	-0.00286934	0	0.001			Gm6397	0.187617	-0.000511806	0	0.001			Axdnd1	0.826985	0.000970877	0.005	0.004
Pla2g4a	5.72364e-07	-0.154681	0.048	0.063			Glrx2	2.67147e-09	-0.0108412	0.117	0.087			Gm2000	0.712669	-0.00269005	0.002	0.001
Ptgs2os	1.03074e-05	0.011158	0.005	0.002			Trove2	1.57384e-28	0.0267923	0.269	0.185			Soat1	0.0188369	0.0238102	0.088	0.068
Ptgs2	0.813708	-0.00130209	0.001	0.001			Uchl5	4.65907e-07	-0.0332452	0.109	0.084			Gm37648	0.650085	-0.000786703	0.001	0.001
Odr4	2.56305e-09	-0.0336572	0.122	0.093			Gm29170	0.139577	-0.0132468	0.025	0.022			Gm10031	0.160001	0.00272911	0.003	0.001
Tpr	2.82211e-24	-0.00724038	0.466	0.354			Rgs2	2.99473e-05	0.018763	0.032	0.021			Abl2	0.0292644	-0.0330194	0.399	0.339
Prg4	0.186772	-0.00204236	0.001	0.001			Rgs13	0.201434	-0.000709854	0	0.001			Gm38043	0.0859419	-0.000890833	0.061	0.048
Hmcn1	0.122038	-0.0661872	0.044	0.048			Rgs1	0.0221526	0.00132799	0.001	0			Tor3a	0.430352	0.00211437	0.03	0.025
Gm20631	0.322803	1.12602e-06	0.003	0.003			Gm29514	2.42324e-17	-0.024971	0.284	0.211			Fam20b	7.33607e-07	0.0890328	0.205	0.143
Gm10138	0.721087	-0.0147511	0.021	0.02			Gm38187	2.70091e-07	-0.0101425	0.068	0.048			Ralgps2	0.0219205	-0.0183391	0.425	0.359
Ivns1abp	0.394979	-0.110276	0.14	0.131			Brinp3	1.05215e-09	0.097014	0.862	0.775			Gm28693	0.730244	-0.00185681	0.043	0.04
Swt1	0.0213495	-0.129538	0.263	0.232			A230059L01Rik	0.0973906	0.00517757	0.008	0.006			Angptl1	0.00311659	-0.0635215	0.015	0.028
Trmt1l	2.26094e-06	-0.0758449	0.238	0.2			Gm15584	0.0280574	-0.041124	0.046	0.054			Gm37802	0.915806	-0.00914785	0.013	0.012
Gm37893	1.54178e-07	-0.00619235	0.043	0.029			Gm38284	0.0333927	-0.00339275	0	0.001			Gm37943	0.923518	-0.0125931	0.013	0.013
Rnf2	0.833833	-0.0862014	0.108	0.104			Pla2g4a	1.28908e-06	-0.172391	0.049	0.065			4930439D14Rik	0.156157	-0.00176322	0	0.001
Gm36527	0.779828	-0.00568455	0.005	0.005			Ptgs2os	0.00176811	0.00829165	0.004	0.001			Gm28694	0.995222	-0.00320214	0.001	0.001
Fam129a	2.3315e-08	0.00668882	0.024	0.014			Ptgs2	0.946235	-0.00100616	0.001	0.001			Tex35	0.319924	0.00294331	0.001	0
2810414N06Rik	0.917741	-0.0038728	0.002	0.002			Odr4	8.23461e-12	-0.0192197	0.126	0.09			Gm30694	0.988552	0.000306064	0.008	0.008
Edem3	1.945e-21	-0.0380887	0.267	0.197			Tpr	2.075e-29	0.01516	0.473	0.343			Rasal2	0.358437	-0.0614457	0.628	0.554
1700025G04Rik	7.7073e-23	0.0267934	0.585	0.457			Prg4	0.434676	-0.00143969	0.001	0.001			Gm37788	0.422986	0.0020006	0.019	0.015
Gm28610	0.34451	-0.00345885	0.003	0.003			Hmcn1	0.354681	-0.0652967	0.048	0.05			Gm37578	0.802329	0.00120723	0.004	0.003
Tsen15	1.09079e-13	-0.000620379	0.121	0.088			Gm20631	0.538382	-0.00105748	0.004	0.003			Gm37060	0.0274123	0.0124516	0.073	0.055
Colgalt2	4.3642e-20	0.0351847	0.13	0.088			Gm10138	0.464612	-0.00997409	0.022	0.02			2810025M15Rik	0.743177	-0.0143984	0.011	0.012
Rgl1	4.18837e-25	0.023527	0.539	0.417			Ivns1abp	0.0181308	-0.10203	0.143	0.126			Cryzl2	0.266209	-0.0114492	0.004	0.006
Gm15479	0.891693	-0.00148257	0.002	0.002			Swt1	9.25667e-05	-0.119912	0.272	0.227			Gm15486	0.158544	0.00279941	0.001	0
Gm7278	6.61446e-08	0.0170969	0.027	0.016			Trmt1l	2.06009e-07	-0.0757391	0.244	0.198			Sec16b	0.711588	0.000368658	0.002	0.001
Gm28792	1.29868e-08	0.0156587	0.027	0.016			Gm37893	5.38424e-08	-0.00495885	0.046	0.03			Gm38256	0.560809	-9.36764e-05	0	0.001
Apobec4	0.582815	-0.0404411	0.062	0.064			Rnf2	0.0757326	-0.0728985	0.109	0.098			Brinp2	0.548616	-0.0480707	0.412	0.381
Arpc5	0.908691	-0.0607326	0.064	0.064			Gm36527	0.782602	-0.00657154	0.005	0.005			Astn1	1.10694e-12	0.190454	0.819	0.675
Ncf2	0.0373703	0.00404887	0.009	0.006			Fam129a	1.31222e-05	-0.00016496	0.02	0.012			Gm37861	0.00132276	0.0300553	0.066	0.043
Smg7	1.80463e-14	-0.0682708	0.408	0.322			2810414N06Rik	0.615979	-0.00336397	0.002	0.002			Gm37679	0.0405361	-0.137062	0.111	0.128
Gm28791	3.69856e-15	0.00847978	0.08	0.052			Edem3	2.13165e-19	-0.0464425	0.269	0.195			Gm37367	0.0596524	0.0130896	0.014	0.008
Nmnat2	1.79944e-34	0.0903287	0.74	0.586			1700025G04Rik	2.38775e-19	0.0145285	0.58	0.447			Gm37848	0.04735	-0.0799637	0.032	0.044
Gm28960	0.993882	-0.0141515	0.028	0.028			Gm28610	0.689137	-0.0017443	0.003	0.003			Pappa2	0.0267343	-0.0213709	0.004	0.01
Lamc2	0.188283	-0.000598479	0.002	0.002			Tsen15	2.5731e-14	0.00214992	0.124	0.086			4930562F17Rik	0.156157	-0.00342823	0	0.001
Lamc1	3.92638e-16	-0.0437873	0.248	0.189			Colgalt2	4.85675e-17	0.0293857	0.129	0.086			Cop1	0.000535598	0.0160062	0.426	0.347
Gm38009	6.61697e-08	0.0145274	0.025	0.015			Rgl1	9.59891e-26	0.0369731	0.549	0.414			Gm37115	0.624667	0.000419303	0.015	0.013
Gm8818	0.107571	-0.00189144	0.001	0.001			Gm15479	0.757858	-0.00110732	0.002	0.002			Gm37088	0.314592	-0.00404367	0	0.001
E330020D12Rik	0.334023	-0.0663767	0.075	0.07			Gm7278	1.44148e-07	0.0191191	0.029	0.017			Scarna3a	0.473883	-0.00696502	0.001	0.002
Shcbp1l	3.10574e-15	0.0196174	0.055	0.033			Gm28792	1.19869e-06	0.0130223	0.026	0.015			Tnr	1.52632e-07	0.159533	0.52	0.417
Dhx9	4.40791e-20	-0.0223035	0.186	0.133			Apobec4	0.329063	-0.0235829	0.065	0.061			Gm37731	4.22778e-07	0.0728319	0.053	0.023
Npl	2.75637e-06	0.00163508	0.026	0.016			Arpc5	0.246014	-0.0524637	0.066	0.061			Gm10530	0.567162	0.00203543	0.001	0
Rgs8	3.55338e-25	0.0397648	0.108	0.066			Ncf2	0.0566405	0.00397681	0.009	0.007			Gm38039	0.191241	-0.0126136	0.002	0.005
C230024C17Rik	0.00125676	0.00407821	0.003	0.001			Smg7	5.24192e-15	-0.0751462	0.419	0.321			Tnn	0.199098	0.00514834	0.005	0.002
Rgs16	0.157838	0.000151334	0.005	0.003			Gm28791	6.47605e-16	0.00688037	0.084	0.052			Mrps14	0.917489	-0.0148489	0.046	0.046
Gm28513	0.111562	0.000803886	0.006	0.004			Nmnat2	3.29931e-40	0.126789	0.763	0.587			Cacybp	0.0286856	-0.0831816	0.051	0.066
Rnasel	0.00100831	-0.0072916	0.035	0.027			Gm28960	0.460758	-0.012608	0.03	0.028			4933417C20Rik	0.128676	-0.0107484	0.001	0.004
Rgsl1	4.03365e-05	0.0053291	0.021	0.014			Lamc2	0.193098	0.00142394	0.002	0.002			Rabgap1l	0.0244761	0.0328605	0.804	0.715
Teddm2	1.18568e-07	0.00975777	0.042	0.029			Lamc1	6.46281e-19	-0.0395603	0.266	0.194			Gm36975	7.3462e-05	-0.254942	0.279	0.314
Gm38352	0.00123382	0.00446003	0.011	0.007			Gm38009	1.57085e-05	0.0105049	0.025	0.016			9430087J23Rik	8.05241e-05	0.0424399	0.049	0.025
Glul	0.0602488	-0.232944	0.187	0.183			Gm8818	0.200257	-0.00122967	0	0.001			Gm37529	3.41251e-05	0.0655263	0.095	0.06
Gm28286	0.154437	-0.000130228	0.001	0			E330020D12Rik	0.0143385	-0.0506354	0.077	0.066			Gm37212	0.388783	-0.00154594	0.012	0.01
A830008E24Rik	0.118446	-0.00342711	0.005	0.004			Shcbp1l	8.49391e-15	0.0217755	0.059	0.034			Gm37215	0.978979	-0.00947664	0.013	0.013
Cacna1e	6.36196e-52	0.251807	0.833	0.709			Dhx9	1.24323e-19	-0.0193046	0.189	0.131			Gm38302	0.442947	-0.00247958	0.007	0.005
Gm29282	0.170657	-0.00162848	0.004	0.003			Npl	7.11629e-06	9.73112e-05	0.024	0.015			6720464F23Rik	0.035175	0.0241542	0.049	0.036
Gm9530	0.48087	-0.00164195	0.005	0.004			Rgs8	2.42034e-20	0.0267272	0.103	0.062			Gm37873	0.828357	0.000109059	0.005	0.004
Ier5	0.633746	-0.00714424	0.005	0.005			C230024C17Rik	0.0108314	0.00322409	0.003	0.001			Gm37328	0.0139785	-0.00597189	0	0.003
Mr1	0.491932	-0.00240624	0.001	0.001			Rgs16	0.451378	0.000619802	0.003	0.002			Gm38329	0.659367	0.000818391	0.001	0.001
Stx6	1.01504e-18	-0.0447377	0.231	0.171			Gm28513	0.089659	0.00109057	0.006	0.004			Gm38126	0.00120295	-0.0643733	0.016	0.031
Gm8850	0.062644	0.000975942	0.002	0.001			Rnasel	0.000411564	-0.00311442	0.035	0.025			Rc3h1	0.0889162	-0.0381968	0.314	0.271
BC034090	4.39292e-07	0.00563852	0.033	0.021			Rgsl1	0.000658767	0.00137188	0.018	0.012			Gm37052	0.648594	-0.0202285	0.023	0.025
Xpr1	4.61933e-24	-0.0151637	0.527	0.402			Teddm2	1.7282e-08	0.011378	0.039	0.024			Gm37809	0.710779	0.00116487	0.002	0.001
Gm5532	0.429497	-0.00118869	0	0.001			Gm38352	0.00068017	0.00677721	0.01	0.006			Gm37653	0.729116	-0.000795899	0.016	0.015
Acbd6	1.57421e-26	0.00871044	0.514	0.392			Glul	0.229303	-0.249344	0.189	0.182			Serpinc1	0.471519	-0.00587483	0.027	0.024
Lhx4	0.0173021	0.00388819	0.011	0.008			Gm28286	0.248622	-0.000215625	0.001	0			Gm37729	0.649777	-0.00177541	0.001	0.001
Qsox1	4.55852e-27	0.036162	0.149	0.097			A830008E24Rik	0.230838	-0.0061511	0.005	0.004			Gm37072	0.307599	-0.0106276	0.005	0.007
Gm37571	0.563688	-0.00909083	0.024	0.023			Cacna1e	1.71376e-44	0.262491	0.81	0.675			Zbtb37	0.00117069	0.0261794	0.128	0.094
Cep350	4.32252e-23	-0.0240442	0.557	0.427			Gm29282	0.435457	-0.00349671	0.004	0.003			Gm37362	0.560437	-0.00367527	0	0.001
Gm37383	0.840939	-0.00774159	0.005	0.005			Gm9530	0.452155	-0.00233042	0.005	0.004			Gas5	0.0335608	-0.00296721	0.119	0.097
Gm9694	0.171	-0.00302274	0.001	0.002			Ier5	0.289338	-0.00595346	0.005	0.004			Dars2	0.00917944	0.0245333	0.084	0.062
Tor1aip1	1.24526e-17	-0.0117509	0.161	0.115			Mr1	0.192559	-0.00324042	0.001	0.001			Gm37634	0.181665	0.00392652	0.002	0
9430034N14Rik	0.00153543	-0.00693942	0.02	0.014			Stx6	3.13057e-17	-0.0602485	0.232	0.167			Cenpl	0.0609579	0.00335929	0.009	0.004
Tor1aip2	1.25679e-07	-0.075828	0.247	0.204			Gm8850	0.283882	-0.000278006	0.002	0.001			Klhl20	0.000112609	0.0563911	0.143	0.102
Fam163a	1.37993e-13	0.0231222	0.109	0.077			BC034090	3.71567e-07	0.00868836	0.036	0.023			Ankrd45	0.149289	-0.0530995	0.168	0.146
Tdrd5	2.79432e-09	0.00457516	0.08	0.059			Xpr1	2.08555e-18	-0.0483939	0.524	0.396			Tex50	0.345787	-0.0439235	0.024	0.028
A430050A11Rik	0.28493	-0.00161191	0.003	0.002			Gm5532	0.282496	-0.00166329	0	0.001			Gm6185	0.044831	-0.00553991	0	0.002
Axdnd1	0.28635	0.000735327	0.008	0.006			Acbd6	1.71937e-27	0.0165814	0.518	0.382			Prdx6	0.254974	-0.0944523	0.092	0.1
Gm2000	0.492588	0.000146805	0.001	0.001			Lhx4	0.00289519	0.00625376	0.015	0.01			Fasl	0.479415	-0.00812039	0.004	0.005
Soat1	2.48805e-06	-0.0218623	0.088	0.069			Qsox1	3.96253e-27	0.0378416	0.153	0.095			Gm37357	0.100631	-0.0115483	0	0.002
Gm37648	0.786044	-0.00015144	0.001	0.001			Gm37571	0.825337	-0.00911746	0.023	0.023			Suco	0.744186	-0.0714078	0.221	0.208
Gm10031	0.405913	0.000429132	0.002	0.002			Cep350	1.1466e-19	-0.0348287	0.562	0.425			Gm7496	0.995986	0.000865153	0.001	0.001
Abl2	1.56898e-31	0.00357547	0.43	0.318			Gm37383	0.785177	-0.0092613	0.006	0.006			4930558K02Rik	0.00283387	0.0214684	0.021	0.01
Gm38043	7.72441e-13	0.00530993	0.065	0.042			Gm9694	0.509849	-0.00173735	0.001	0.002			Pigc	0.0108481	0.0236702	0.037	0.024
Tor3a	4.21418e-06	0.00225123	0.039	0.027			Tor1aip1	2.71566e-18	-0.00523873	0.167	0.115			Gm38304	0.00782419	-0.0663124	0.022	0.036
Fam20b	6.63029e-43	0.0616433	0.238	0.156			9430034N14Rik	0.0210402	-0.0137251	0.02	0.015			Dnm3	0.823614	-0.0351131	0.919	0.85
Ralgps2	7.08587e-31	0.0198482	0.413	0.306			Tor1aip2	6.36048e-09	-0.070761	0.257	0.205			Gm37767	0.0842399	0.00694886	0.021	0.014
Gm28693	5.01105e-13	0.0224432	0.05	0.03			Fam163a	3.7279e-14	0.0337505	0.115	0.078			Dnm3os	0.000334249	-0.0549861	0.008	0.021
Angptl1	0.00526447	-0.0267911	0.016	0.021			Tdrd5	1.09602e-09	0.0105987	0.086	0.061			Mettl13	0.256804	-0.00674164	0.042	0.035
Gm37802	6.35377e-05	-0.000527817	0.018	0.011			A430050A11Rik	0.0340322	0.000738398	0.003	0.002			Vamp4	0.000137981	0.0315393	0.291	0.227
Gm37943	0.137893	-0.00906766	0.013	0.011			Axdnd1	0.235383	0.00118151	0.009	0.007			Myoc	0.0248734	-0.00540684	0	0.002
4930439D14Rik	0.710209	0.000172217	0.001	0.001			Gm2000	0.669808	0.000575136	0.001	0.001			Prrc2c	0.00697549	0.0150717	0.625	0.537
Gm28694	0.876426	-0.00143644	0.002	0.002			Soat1	4.20137e-05	-0.0329264	0.088	0.07			Fmo1	0.319924	0.00537629	0.001	0
Tex35	0.0213737	0.00243341	0.002	0.001			Gm37648	0.590207	-5.24826e-06	0.001	0.001			Prrx1	0.45829	-0.0232184	0.011	0.013
Gm30694	0.998112	-0.00258025	0.01	0.01			Gm10031	0.836276	-0.000163878	0.002	0.002			Gm37644	0.314361	-0.00412704	0	0.001
Rasal2	0.264284	-0.181508	0.626	0.542			Abl2	3.7187e-33	0.0146979	0.439	0.314			Gorab	0.328774	-0.0182601	0.034	0.029
Gm37788	0.00258424	-0.0185492	0.024	0.018			Gm38043	8.88307e-13	0.00596734	0.066	0.041			Mettl11b	0.409588	-0.00587431	0.001	0.002
Gm37578	0.77792	-0.00584703	0.005	0.005			Tor3a	1.40624e-06	0.00309657	0.042	0.028			Kifap3	0.0459886	-0.0212533	0.55	0.478
Gm6058	0.734739	-0.000723344	0.001	0			Fam20b	5.03155e-39	0.0579118	0.247	0.158			Scyl3	0.323884	-0.0841393	0.103	0.11
Gm37060	4.99793e-13	-0.00574753	0.076	0.051			Ralgps2	1.461e-30	0.0227696	0.41	0.295			BC055324	0.122329	0.00255596	0.014	0.009
2810025M15Rik	0.459855	-0.0143663	0.01	0.009			Gm28693	2.34046e-15	0.0281309	0.052	0.028			Mettl18	0.985263	-0.00192391	0.008	0.008
Cryzl2	0.25071	-0.0114901	0.004	0.005			Angptl1	0.0967796	-0.0187184	0.017	0.02			Slc19a2	0.0853276	-0.0413006	0.024	0.033
Gm15486	0.914531	-0.000661449	0.001	0.001			Gm37802	9.49628e-06	0.00166355	0.019	0.011			Ccdc181	0.353851	0.00225583	0.023	0.019
Sec16b	0.0268486	0.00294468	0.004	0.003			Gm37943	0.114653	-0.0085556	0.013	0.01			Blzf1	0.000296651	0.0344792	0.105	0.072
Gm38256	0.867181	-0.0012138	0.001	0.001			4930439D14Rik	0.287175	0.000676772	0.001	0			Nme7	0.0171766	-0.21835	0.326	0.337
Brinp2	7.39019e-19	0.0103119	0.398	0.313			Gm28694	0.805466	-0.000961858	0.002	0.002			Gm37411	0.534492	-0.00413384	0.003	0.002
Astn1	2.63801e-95	0.216129	0.803	0.6			Tex35	0.0339284	0.00235022	0.002	0.001			Atp1b1	0.188375	-0.135039	0.771	0.698
Gm37861	2.35363e-18	0.0223835	0.065	0.038			Gm30694	0.942472	-0.00340437	0.01	0.01			Gm32391	0.659367	0.00029333	0.001	0.001
Gm37679	0.229861	-0.0577271	0.104	0.097			Rasal2	0.112861	-0.205029	0.625	0.539			D630023O14Rik	0.0823564	-0.00454402	0	0.001
Gm37367	9.79438e-07	0.00882007	0.016	0.008			Gm37788	0.00226319	-0.0228541	0.025	0.018			Dpt	0.322361	0.000253074	0.003	0.001
Gm37848	0.930222	-0.0201604	0.032	0.032			Gm37578	0.78176	-0.00727337	0.005	0.005			Gm32569	0.229608	0.00236256	0.025	0.02
Pappa2	0.337159	-0.0101192	0.014	0.012			Gm6058	0.946235	-0.0010033	0.001	0.001			Gm20743	0.00789432	-0.0319372	0.011	0.021
4930562F17Rik	0.509938	-6.62027e-05	0.001	0			Gm37060	3.27717e-12	-0.0108898	0.077	0.05			Gm37403	0.00452869	-0.0108636	0	0.004
Cop1	1.90023e-24	-0.048178	0.462	0.347			2810025M15Rik	0.337747	-0.0147301	0.01	0.009			4930568G15Rik	0.426073	-0.018394	0.009	0.012
Gm37115	0.0220599	-0.000486724	0.017	0.013			Cryzl2	0.450316	-0.0115657	0.004	0.004			Sft2d2	0.0982703	0.00680604	0.013	0.008
Gm37088	0.564162	-0.000673912	0.001	0.001			Gm15486	0.640699	-0.00152769	0.001	0.001			Tiprl	0.970844	-0.0845785	0.123	0.119
Scarna3a	0.965977	-0.00115565	0.002	0.002			Sec16b	0.0192638	0.00381635	0.005	0.003			Gm38190	0.250487	-0.00853681	0.043	0.036
Tnr	3.08787e-22	0.100045	0.628	0.52			Gm38256	0.924069	-0.00140585	0.001	0.001			Gpr161	0.621632	-0.0085755	0.032	0.029
Gm37731	9.26345e-24	0.0247792	0.077	0.043			Brinp2	8.73841e-21	0.0204171	0.394	0.298			Dcaf6	3.17927e-05	0.0292271	0.53	0.422
Gm10530	0.349342	9.12923e-05	0.001	0.001			Astn1	1.20298e-82	0.216263	0.798	0.583			Gm38368	0.711858	-0.000466288	0.002	0.001
Gm38039	0.119196	-0.00811177	0.004	0.006			Gm37861	5.16837e-16	0.0201128	0.065	0.037			Gm37864	0.361864	-0.0092549	0.004	0.006
4930523C07Rik	0.563745	-0.00194188	0.001	0.001			Gm37679	0.0281544	-0.0413932	0.102	0.09			Mpc2	0.118064	-0.0291192	0.193	0.17
Tnn	0.794	-0.00358097	0.003	0.003			Gm37367	5.29633e-06	0.00809531	0.016	0.008			Gm37860	0.166225	0.00102556	0.017	0.012
Mrps14	1.28576e-06	-0.00119788	0.059	0.044			Gm37848	0.299824	-0.00694482	0.032	0.029			Adcy10	0.601933	-0.0708241	0.051	0.054
Cacybp	0.512692	-0.046601	0.057	0.058			Pappa2	0.0434658	-0.00546229	0.016	0.013			Mpzl1	0.115172	-0.137692	0.21	0.219
4933417C20Rik	0.886731	-0.00115871	0.003	0.003			4930562F17Rik	0.157522	0.000750883	0.001	0			Gm37559	0.100793	-0.00523644	0	0.002
Rabgap1l	1.27476e-13	0.0205836	0.831	0.7			Cop1	8.87795e-23	-0.0578991	0.473	0.347			Rcsd1	0.294501	0.00938594	0.009	0.006
Gm36975	0.126422	-0.137129	0.291	0.261			Gm37115	0.0198953	-0.000574254	0.017	0.013			Creg1	0.838953	-0.00911284	0.032	0.03
9430087J23Rik	5.01549e-13	0.0177787	0.052	0.032			Gm37088	0.907932	0.000101145	0.001	0.001			Cd247	0.154914	-0.0129965	0.004	0.008
Gm37529	2.6387e-29	0.0359578	0.104	0.06			Scarna3a	0.684449	0.000192474	0.002	0.002			Pou2f1	0.063513	-0.0112766	0.458	0.398
Gm37212	0.0953861	-0.0131673	0.014	0.011			Tnr	2.01281e-21	0.116907	0.658	0.542			Gm17976	0.746493	-0.000869074	0.002	0.002
Gm37215	1.70334e-05	-0.00515605	0.022	0.014			Gm37731	4.16372e-20	0.0169881	0.083	0.048			Gm26665	0.729854	-0.00542042	0.002	0.002
Gm38302	0.599152	-0.00732175	0.008	0.007			Gm10530	0.402468	-0.000393847	0.001	0.001			Dusp27	0.995005	-0.000295951	0.001	0.001
6720464F23Rik	1.35368e-11	-0.00259907	0.058	0.038			Gm38039	0.286227	-0.00688321	0.005	0.006			Ildr2	0.000389779	0.0511401	0.142	0.104
Gm37873	0.0369666	0.000604566	0.006	0.004			4930523C07Rik	0.434532	-0.00247137	0.001	0.001			Gm15853	0.253396	-0.00411158	0.001	0.002
Gm37328	0.330844	-0.00336748	0.001	0.002			Tnn	0.665276	-0.00598438	0.003	0.003			Tada1	0.00853309	-0.00586361	0.106	0.08
Gm38329	0.673358	-0.00414863	0.001	0.001			Mrps14	6.22816e-08	0.0027995	0.063	0.044			Pogk	0.0812026	-0.0171051	0.074	0.059
Gm38126	0.903737	-0.0151908	0.025	0.025			Cacybp	0.727063	-0.0379994	0.058	0.056			Gm16701	0.973985	-0.00374611	0.016	0.016
Gm37083	0.014794	0.00133265	0.001	0			4933417C20Rik	0.360493	0.00116789	0.003	0.002			Gm16701.1	0.293652	-0.00874218	0.007	0.01
Rc3h1	2.6592e-14	-0.0735941	0.331	0.259			Rabgap1l	1.681e-13	0.024709	0.839	0.696			Fam78b	0.00967273	-0.00604491	0.243	0.2
Gm37052	0.101102	-0.021283	0.029	0.025			Gm36975	0.000379156	-0.110307	0.294	0.249			Uck2	0.00986018	0.0168375	0.15	0.12
Gm37809	0.779585	-0.00552824	0.003	0.003			9430087J23Rik	4.70793e-10	0.0126271	0.053	0.034			Gm37982	0.780011	-0.0290043	0.026	0.027
Gm37653	0.0181104	-0.0108115	0.019	0.015			Gm37529	5.11671e-26	0.0298987	0.107	0.061			Tmco1	0.802673	-0.0863314	0.136	0.134
Serpinc1	0.00739512	0.000962449	0.021	0.016			Gm37212	0.13278	-0.0157387	0.015	0.012			Aldh9a1	0.0610332	0.0133873	0.058	0.045
Gm37729	0.67342	-0.00354328	0.001	0.001			Gm37215	1.36165e-06	-0.00327069	0.024	0.014			Mgst3	0.919821	-0.0482784	0.078	0.078
Gm37072	0.0913449	-0.0011608	0.006	0.004			Gm38302	0.772956	-0.00828838	0.008	0.007			Rxrg	0.238119	0.00370523	0.012	0.009
Zbtb37	5.06274e-15	-0.0306875	0.127	0.089			6720464F23Rik	4.30059e-11	-0.00770438	0.061	0.038			Lmx1a	0.156157	-0.00287473	0	0.001
Gas5	8.03512e-22	0.0289867	0.128	0.085			Gm37873	0.0250818	0.00087781	0.007	0.004			Gm20711	0.560064	-0.00332962	0	0.001
Dars2	7.40321e-12	0.0130592	0.092	0.066			Gm37328	0.962684	-0.00255126	0.002	0.002			Pbx1	4.1357e-07	0.154552	0.713	0.615
Gm37634	0.908587	-6.75149e-05	0.001	0.001			Gm38329	0.433919	-0.00535489	0.001	0.001			Gm37524	0.348375	0.00187405	0.028	0.023
Cenpl	0.00506541	0.00257158	0.008	0.005			Gm38126	0.142017	-0.00332974	0.028	0.024			Gm38381	0.00519867	0.0190073	0.021	0.011
Klhl20	8.45862e-18	-0.0145442	0.153	0.109			Gm37083	0.00247241	0.00184412	0.001	0			Nuf2	0.103751	0.00340725	0.002	0
Ankrd45	6.50547e-17	-0.0168011	0.181	0.132			Rc3h1	1.64877e-14	-0.0798311	0.336	0.256			Rgs5	0.533097	0.00105087	0.003	0.002
Tex50	0.464562	-0.0183062	0.025	0.026			Gm37052	0.0365664	-0.0205322	0.03	0.025			Rgs4	0.978364	-0.010103	0.011	0.011
Gm6185	0.391313	-0.0021991	0.002	0.002			Gm37809	0.767233	-0.00679266	0.004	0.004			Ccdc190	0.177496	-0.00484795	0	0.002
Prdx6	0.0220434	-0.0631903	0.096	0.085			Gm37653	0.0124614	-0.0127259	0.02	0.015			Hsd17b7	0.711635	-0.0080967	0.035	0.033
Fasl	0.0632326	-0.000430579	0.005	0.003			Serpinc1	0.0137325	0.000979858	0.02	0.015			3110045C21Rik	0.988239	-0.00283708	0.005	0.005
Gm37357	0.520655	-0.00143489	0.002	0.002			Gm37729	0.793968	-0.00394173	0.001	0.001			Ddr2	0.733128	-0.010789	0.026	0.024
Suco	0.000241757	-0.12617	0.211	0.18			Gm37072	0.0144337	0.000976967	0.006	0.004			Uap1	0.0137376	0.012635	0.052	0.036
Gm7496	0.313218	-0.00105099	0	0.001			Zbtb37	1.30425e-12	-0.0439361	0.126	0.089			Gm37748	0.314361	-0.00182445	0	0.001
4930558K02Rik	1.60809e-07	0.00507504	0.021	0.012			Gas5	4.51413e-22	0.0365301	0.131	0.083			Uhmk1	0.0708551	0.00393034	0.1	0.083
Pigc	7.0115e-05	0.0013426	0.035	0.026			Dars2	1.3042e-10	0.0102478	0.094	0.066			Gm6345	0.987846	-0.00332571	0.004	0.004
Gm38304	0.198751	-0.0357486	0.027	0.03			Gm37634	0.568315	-0.00108236	0.001	0.001			Gm7694	0.100956	-0.00715661	0	0.002
Dnm3	1.62951e-14	-0.167646	0.892	0.834			Cenpl	0.0289528	0.00223398	0.008	0.005			Nos1ap	4.38954e-05	0.103435	0.269	0.209
2810442N19Rik	0.382932	-0.00120715	0.001	0.001			Klhl20	7.70719e-15	-0.03011	0.156	0.111			Olfml2b	0.622098	0.00876242	0.016	0.014
Gm37767	1.24083e-05	0.00562255	0.022	0.014			Ankrd45	7.37588e-18	-0.0078189	0.184	0.13			Atf6	0.00519076	-0.00291102	0.341	0.285
Dnm3os	1.43231e-06	-0.0300395	0.01	0.018			Tex50	0.71692	-0.0128517	0.025	0.026			Gm9929	0.797914	-0.015164	0.051	0.049
Mettl13	0.0448794	-0.0184092	0.038	0.032			Gm6185	0.880115	-0.00119532	0.002	0.002			Dusp12	0.608411	-0.080339	0.113	0.115
Vamp4	4.04407e-54	0.0654253	0.296	0.191			Prdx6	0.00212123	-0.0565988	0.097	0.081			Gm26620	0.663149	0.0037306	0.005	0.004
Myoc	0.000297609	-0.00792709	0	0.002			Fasl	0.0130965	0.00147733	0.005	0.002			Fcrlb	0.314822	-0.00200352	0	0.001
Prrc2c	2.48896e-39	0.0540056	0.644	0.484			Gm37357	0.140047	0.00101279	0.002	0.001			Fcgr2b	0.711318	-7.29824e-05	0.002	0.001
Fmo1	0.429369	-0.00270478	0	0.001			Suco	0.000142503	-0.142365	0.209	0.174			Fcgr3	0.256965	-0.00160779	0.006	0.003
Prrx1	0.000113108	-0.0500187	0.009	0.014			Gm7496	0.201211	-0.00159238	0	0.001			Cfap126	0.259315	0.00547573	0.002	0.001
Gm26523	0.15329	-0.00742306	0.001	0.002			4930558K02Rik	1.00369e-05	0.00124529	0.021	0.013			Sdhc	0.0025122	0.014004	0.148	0.112
Gm37644	0.0073072	-0.00597755	0	0.001			Pigc	0.00155192	-0.00454455	0.035	0.026			Mpz	0.994456	0.00124827	0.002	0.002
Gorab	8.92867e-06	-0.00767482	0.04	0.029			Gm38304	0.911616	-0.0287581	0.028	0.028			Pcp4l1	0.00344882	0.0244683	0.243	0.198
Mettl11b	0.834283	-0.00068711	0.001	0.001			Dnm3	7.07979e-16	-0.19132	0.885	0.83			Nr1i3	0.0460593	0.00990521	0.006	0.002
Kifap3	6.206e-24	0.0087611	0.595	0.457			2810442N19Rik	0.459405	-0.00135613	0.001	0.002			Tomm40l	0.158765	-0.001302	0.044	0.035
Scyl3	4.85246e-09	-0.0377937	0.125	0.096			Gm37767	5.58523e-05	0.00515868	0.022	0.014			Apoa2	0.319867	0.00769029	0.003	0.001
BC055324	0.000606243	0.00545287	0.017	0.012			Dnm3os	0.0003168	-0.0242318	0.011	0.018			Fcer1g	0.00112948	0.0286117	0.026	0.012
Mettl18	0.128927	-0.00280631	0.01	0.008			Mettl13	0.110566	-0.0217991	0.037	0.032			Ndufs2	0.924145	-0.0389151	0.096	0.093
Slc19a2	0.0107634	-0.031317	0.054	0.046			Vamp4	5.62829e-53	0.0712646	0.298	0.183			Adamts4	0.0633931	-0.0552097	0.033	0.044
Ccdc181	0.0806186	-0.00890405	0.021	0.018			Myoc	0.00334832	-0.00844898	0	0.002			B4galt3	0.00039644	0.0375866	0.059	0.036
Blzf1	1.20824e-22	0.0269592	0.113	0.073			Prrc2c	6.9421e-40	0.0642609	0.649	0.473			Ppox	0.915863	-0.022993	0.052	0.05
Nme7	0.288427	-0.173754	0.308	0.278			Fmo4	0.946046	-0.000889789	0.001	0.001			Usp21	0.923293	-0.022758	0.052	0.05
Gm37411	0.392263	-0.00261739	0.002	0.002			Fmo1	0.0784162	-0.00479502	0	0.001			Ufc1	0.531473	-0.0177049	0.098	0.091
Atp1b1	0.0767694	-0.09808	0.745	0.621			Mroh9	0.0978538	0.00128301	0.001	0			Rpl27-ps1	0.485044	-0.000733659	0.002	0.001
Gm32391	0.469533	-0.000848256	0.001	0.001			Prrx1	6.77857e-05	-0.055792	0.008	0.014			Gm20045	0.157554	-0.0058504	0.082	0.07
D630023O14Rik	0.423492	-0.00602268	0.001	0.001			Gm26523	0.254876	-0.00851812	0.002	0.003			Dedd	0.258039	-0.0563769	0.047	0.054
Gm37853	0.766466	-0.000151011	0	0.001			Gm37644	0.00870531	-0.00640536	0	0.001			Nit1	0.196987	-0.0471763	0.185	0.163
Gm37184	0.333488	5.1896e-05	0.001	0.001			Gorab	6.15911e-06	-0.00471782	0.042	0.029			Pfdn2	0.0221207	-0.0095294	0.075	0.056
Dpt	0.343315	0.000328845	0.002	0.001			Kifap3	2.58265e-25	0.0202231	0.608	0.453			Gm37154	0.772131	-0.00239612	0.003	0.003
Gm32569	5.97082e-06	-0.00925854	0.041	0.029			Scyl3	1.5406e-12	-0.0255456	0.131	0.094			Klhdc9	0.840923	-0.00509765	0.007	0.008
Gm20743	0.316023	-0.0218835	0.022	0.024			BC055324	0.00154558	0.0067702	0.018	0.012			Gm37097	0.156157	-0.00202778	0	0.001
Gm37403	0.829649	-0.000595998	0.003	0.002			Mettl18	0.085244	-0.00283976	0.01	0.008			Nectin4	0.0308334	0.0143289	0.017	0.009
4930568G15Rik	0.00519923	-0.00976608	0.024	0.018			F5	0.248622	8.10473e-05	0.001	0			Arhgap30	0.571064	0.00174435	0.003	0.002
Sft2d2	0.011783	-0.00408066	0.014	0.01			Slc19a2	0.000177492	-0.0252532	0.062	0.048			Usf1	0.855541	-0.0264464	0.032	0.033
Tiprl	0.000510902	-0.0760573	0.134	0.114			Ccdc181	0.149458	-0.011643	0.021	0.018			Tstd1	0.660298	-0.000396786	0.001	0.001
Gm38190	0.000500488	-0.0239343	0.045	0.035			Blzf1	4.2174e-20	0.0257159	0.116	0.073			Gm26641	0.169364	0.00148907	0.004	0.002
Gpr161	2.37127e-06	0.00200684	0.04	0.028			Nme7	0.0374727	-0.167686	0.303	0.265			F11r	0.0177792	0.0179237	0.016	0.008
Dcaf6	9.66068e-21	-0.0421716	0.513	0.395			Gm37411	0.550285	-0.00231481	0.002	0.002			B930036N10Rik	0.40981	-0.00414991	0.001	0.002
Gm38368	0.642156	-0.00305383	0.002	0.003			Atp1b1	0.0284442	-0.0968782	0.738	0.604			Alyref2	0.524634	-0.00279018	0.006	0.004
Gm37864	0.0371797	-0.00028489	0.006	0.004			Gm32391	0.568178	-0.00111826	0.001	0.001			Ly9	0.0841285	0.00298837	0.001	0
Mpc2	1.44078e-14	-0.0354822	0.21	0.16			D630023O14Rik	0.867656	-0.00618018	0.001	0.001			Cd48	0.0344033	0.00725638	0.003	0
Gm37860	0.00060261	0.00289333	0.017	0.012			Gm37754	0.187617	-0.000891415	0	0.001			Gm37010	0.0841285	0.00322194	0.001	0
Adcy10	0.000187027	-0.00206633	0.053	0.041			Gm37853	0.739454	-0.000196512	0	0.001			Cd84	0.00792218	0.0137558	0.012	0.005
Mpzl1	0.863261	-0.207125	0.214	0.2			Gm37184	0.246965	-0.000848009	0.001	0.001			Gm37065	0.177634	-0.00283453	0	0.002
Gm37559	0.0418063	-0.0144552	0.002	0.003			Dpt	0.721987	0.000140386	0.001	0.001			Slamf6	0.158544	0.0016093	0.001	0
Rcsd1	0.719458	-0.008871	0.008	0.008			Gm32569	2.8834e-06	-0.0100298	0.046	0.032			Vangl2	0.79151	-0.0156765	0.052	0.05
Creg1	0.000408705	-0.0052417	0.038	0.029			Gm20743	0.852503	-0.0183487	0.025	0.024			Nhlh1	0.567162	0.00114282	0.001	0
Gm16565	0.505984	-0.000689951	0.001	0.001			Gm37403	0.13247	0.00203553	0.003	0.002			Ncstn	5.28462e-05	0.0313116	0.128	0.087
Cd247	0.0447848	0.00106956	0.007	0.005			4930568G15Rik	0.000422289	-0.0059982	0.028	0.02			Copa	1.43806e-07	0.0851156	0.34	0.249
Pou2f1	9.45532e-28	-0.00591686	0.5	0.378			Sft2d2	0.0363536	-0.00599227	0.015	0.011			Gm38164	0.0460331	0.0124866	0.006	0.002
Gm17976	0.534544	-0.0013633	0.002	0.003			Tiprl	0.000101024	-0.0744222	0.137	0.113			Gm37756	0.659678	0.00075869	0.001	0.001
Gm26665	0.13926	-0.000151302	0.002	0.001			Gm38190	0.000889201	-0.0273208	0.046	0.035			Pex19	0.0489234	-0.00397905	0.105	0.085
Dusp27	0.785789	-0.000692792	0.001	0.001			Gpr161	4.05676e-07	0.006033	0.042	0.028			Dcaf8	3.07454e-05	0.0430024	0.393	0.311
Mael	0.154416	0.000389168	0.001	0			Dcaf6	1.94046e-16	-0.061634	0.509	0.389			Pea15a	0.626928	-0.0601923	0.114	0.106
Ildr2	7.59071e-20	0.031572	0.086	0.053			Gm38368	0.564633	-0.00355161	0.002	0.003			Casq1	0.364676	-0.0136358	0.014	0.017
Gm15853	0.055288	-0.00403655	0	0.001			Gm37864	0.00553268	0.00199286	0.007	0.004			Gm17224	0.566787	0.00163878	0.001	0
Tada1	1.1996e-11	-0.0270292	0.12	0.089			Mpc2	4.18248e-15	-0.0362696	0.214	0.158			Atp1a4	0.135472	0.00923898	0.005	0.002
Pogk	2.32735e-08	-0.00155568	0.076	0.056			Gm37860	0.00169986	0.00329532	0.018	0.012			Igsf8	0.347124	-0.122404	0.223	0.224
Gm16701	6.31776e-07	0.00992942	0.024	0.015			Adcy10	1.0925e-05	0.0129958	0.053	0.039			Atp1a2	1.66547e-06	-0.235175	0.118	0.167
Gm16701.1	0.864807	-0.00633849	0.008	0.008			Mpzl1	0.572043	-0.222289	0.215	0.196			Kcnj9	0.00595508	0.0261114	0.117	0.089
Fam78b	1.07759e-30	0.0478737	0.267	0.19			Gm37559	0.135753	-0.0162696	0.002	0.004			Kcnj10	0.727468	-0.0273123	0.081	0.077
Uck2	1.09639e-14	0.00196625	0.181	0.137			Rcsd1	0.917765	-0.0132261	0.008	0.008			Pigm	0.329466	0.00323887	0.025	0.021
Gm37982	0.0298807	-0.00829609	0.035	0.03			Creg1	0.00010145	-0.0033229	0.04	0.029			Slamf9	0.567162	0.00146219	0.001	0
Tmco1	0.000102446	-0.05167	0.141	0.119			Gm16565	0.641132	-0.00101605	0.001	0.001			Igsf9	0.403447	0.00977983	0.013	0.011
Aldh9a1	4.82979e-10	0.0112461	0.071	0.05			Cd247	0.00303277	0.00441321	0.008	0.004			Tagln2	0.0257139	0.004928	0.002	0
Mgst3	1.04549e-06	-0.0230783	0.096	0.076			Pou2f1	7.23383e-30	-0.000761778	0.512	0.373			Cfap45	0.577362	-0.0106603	0.007	0.006
Lrrc52	0.263231	-0.000401852	0	0.001			Gm17976	0.41847	-0.00158832	0.002	0.003			4933439K11Rik	0.311849	-0.00869485	0.001	0.003
Rxrg	8.26933e-10	0.0156687	0.027	0.015			Gm26665	0.063197	0.00105045	0.002	0.001			Vsig8	0.277662	-0.0100802	0.002	0.004
Lmx1a	0.564258	-0.000297677	0.001	0.001			Dusp27	0.794063	-0.000897263	0.001	0.001			Slamf8	0.0460714	0.00432853	0.002	0
Gm20711	0.645394	-0.00117583	0.001	0.002			Mael	0.248582	0.000229239	0.001	0			Dusp23	0.495394	0.00141699	0.013	0.011
Pbx1	4.75577e-25	0.119377	0.693	0.572			Ildr2	1.25389e-14	0.0136652	0.071	0.042			Crp	0.0823564	-0.00542194	0	0.001
Gm37524	5.31978e-07	0.00409561	0.029	0.018			Gm15853	0.0922733	-0.00412376	0	0.001			Ackr1	0.00280884	0.025663	0.051	0.032
Gm38381	1.12619e-07	0.00658023	0.019	0.01			Tada1	1.58966e-10	-0.0306002	0.124	0.091			Cadm3	1.568e-06	0.0851546	0.343	0.263
Nuf2	0.346811	-0.000485735	0.001	0.001			Pogk	8.43452e-08	0.00222203	0.077	0.055			Aim2	0.297095	-0.0692288	0.097	0.105
Rgs5	0.107167	0.00152951	0.004	0.002			Gm16701	2.31188e-08	0.0137565	0.026	0.014			Ifi207	0.158544	0.00235455	0.001	0
Rgs4	0.139146	-0.00508347	0.011	0.009			Gm16701.1	0.739118	-0.00602894	0.008	0.008			Olfr220	0.560437	-0.00172825	0	0.001
Ccdc190	0.00241716	-0.00967242	0.001	0.003			Fam78b	3.42584e-31	0.0613661	0.274	0.188			Fmn2	0.00217517	0.0467331	0.79	0.69
Hsd17b7	0.00207728	-0.0136307	0.031	0.024			Uck2	3.48367e-14	0.0022089	0.189	0.141			Grem2	0.000237691	0.0699119	0.163	0.121
3110045C21Rik	0.67202	-0.00171131	0.004	0.004			Gm37982	0.00821174	-0.00272611	0.038	0.03			Rgs7	1.20856e-07	0.131146	0.94	0.879
Ddr2	0.00110846	-0.00736807	0.026	0.019			Tmco1	1.02101e-05	-0.0449318	0.142	0.116			5730408A14Rik	0.0208471	0.0250551	0.05	0.035
Uap1	2.98556e-05	-0.00888237	0.052	0.04			Aldh9a1	7.80433e-10	0.0113719	0.075	0.051			Fh1	0.882194	-0.0190598	0.051	0.05
Gm37748	0.958238	-0.000190897	0.001	0.001			Mgst3	2.4128e-08	-0.0161519	0.102	0.076			Kmo	0.0627296	-0.0275061	0.015	0.023
Uhmk1	6.52656e-07	-0.0299941	0.106	0.084			Lrrc52	0.295711	-0.000443602	0	0.001			Opn3	0.100004	-0.00537305	0.022	0.015
Gm6345	0.392758	-0.00367989	0.003	0.003			Rxrg	1.61967e-10	0.0210974	0.031	0.016			Chml	0.179387	0.00830734	0.018	0.013
Gm7694	0.23815	-0.000812025	0.003	0.002			Lmx1a	0.972447	0.000356645	0.001	0.001			Wdr64	0.995941	0.000789679	0.001	0.001
Nos1ap	2.57649e-21	0.0222231	0.293	0.222			Gm20711	0.832881	-0.000566868	0.002	0.002			Exo1	0.572947	-0.00223204	0.003	0.002
Spata46	0.175497	-0.000854444	0	0.001			Pbx1	2.83416e-18	0.100966	0.687	0.563			Gm37668	0.430312	-0.00645385	0.003	0.004
Olfml2b	0.197301	-0.011738	0.017	0.014			Gm37524	3.11601e-07	0.00414708	0.029	0.017			Pld5	0.00189487	0.169382	0.428	0.376
Atf6	1.00043e-30	-0.00251069	0.381	0.279			Gm38381	9.04352e-06	0.00299115	0.018	0.01			Rbm8a2	0.431544	0.000209303	0.014	0.012
Gm9929	0.00106042	-0.000841846	0.044	0.035			Nuf2	0.880382	-0.00140817	0.001	0.001			Gm38081	0.398954	0.00704529	0.006	0.004
Dusp12	4.5651e-05	-0.0421848	0.118	0.098			Rgs5	0.125673	0.00190595	0.004	0.002			Gm37916	0.560064	-0.0015097	0	0.001
Gm26620	0.262268	7.03735e-05	0.005	0.004			Rgs4	0.0999473	-0.00411078	0.011	0.009			Gm38101	0.128725	0.0112681	0.007	0.003
Fcrlb	0.333242	-0.000997243	0.001	0.001			Ccdc190	0.00762861	-0.0106188	0.001	0.003			Gm38152	0.32039	0.00112071	0.001	0
Fcrla	0.710618	-0.000318171	0.001	0.001			Hsd17b7	0.00153869	-0.0156188	0.031	0.023			Gm36536	0.598889	0.00504253	0.004	0.003
Fcgr2b	0.18773	0.00222985	0.002	0.001			3110045C21Rik	0.685754	-0.00176672	0.004	0.003			Cep170	0.952462	-0.101515	0.361	0.331
Fcgr3	0.00286849	0.00361232	0.006	0.003			Ddr2	0.00058231	-0.00669475	0.026	0.018			3110062G12Rik	0.400329	0.00636031	0.006	0.004
Cfap126	0.466808	-0.000273502	0.002	0.002			Uap1	0.000500038	-0.0141132	0.052	0.041			Gm38104	0.290904	-0.0185469	0.05	0.043
Sdhc	4.88119e-22	0.00787242	0.148	0.101			Gm37748	0.460619	0.000195167	0.001	0			Gm36992	0.0688638	-0.0243885	0.01	0.016
Mpz	0.27073	-0.00830738	0.001	0.002			Uhmk1	2.72571e-06	-0.0383001	0.107	0.084			Sdccag8	0.00334611	-0.0028278	0.397	0.329
Pcp4l1	8.33555e-12	0.00769403	0.139	0.106			4930500M09Rik	0.430717	-0.000744118	0	0.001			Gm37246	0.359271	-0.00500093	0.002	0.003
Nr1i3	0.0693934	0.00219896	0.007	0.005			Gm6345	0.351724	-0.00387514	0.003	0.002			Gm37490	0.143165	0.0157434	0.032	0.024
Tomm40l	1.80976e-07	0.00669243	0.051	0.036			Gm7694	0.0499957	0.000701776	0.003	0.002			Gm15423	0.410033	-0.00364916	0.001	0.002
Apoa2	0.135477	0.00219055	0.002	0.001			Nos1ap	3.51547e-18	0.00362987	0.3	0.225			Gm37519	0.407562	-0.00135639	0.028	0.024
Fcer1g	4.17579e-11	0.0240351	0.024	0.012			Spata46	0.201295	-0.00102049	0	0.001			Akt3	0.0420111	0.0300231	0.8	0.707
Ndufs2	1.26196e-06	-0.0246416	0.109	0.087			Olfml2b	0.229952	-0.0166841	0.017	0.014			Gm37960	0.173558	0.0102924	0.028	0.021
Adamts4	0.0233372	-0.0850054	0.036	0.042			Atf6	3.63046e-31	0.000983568	0.392	0.278			Gm37106	0.0929179	0.0113086	0.041	0.031
B4galt3	2.55238e-16	0.0221736	0.067	0.041			Gm9929	0.000699502	0.000888346	0.042	0.032			Gm37598	0.00646174	0.0249772	0.063	0.044
Ppox	1.93282e-09	0.00983719	0.06	0.042			Dusp12	1.90627e-06	-0.0333086	0.119	0.094			Gm38146	0.383644	0.000325156	0.02	0.016
Usp21	4.02928e-06	0.00359409	0.064	0.049			Gm26620	0.317534	-0.00114339	0.005	0.004			Gm37706	0.00144068	0.0227057	0.067	0.044
Ufc1	6.61178e-14	0.0103164	0.105	0.074			Fcrlb	0.565407	-0.000790685	0.001	0.001			Gm37463	0.112691	0.00456	0.014	0.009
Rpl27-ps1	0.433344	-0.000379737	0.004	0.003			Fcrla	0.641132	-0.000308484	0.001	0.001			Gm26801	0.32039	0.00128827	0.001	0
Gm20045	1.53316e-11	-0.0035147	0.094	0.067			Fcgr2b	0.198842	0.00285778	0.002	0.001			Zbtb18	0.848849	-0.0142713	0.018	0.017
Dedd	0.236209	-0.0554273	0.055	0.05			Fcgr3	0.00538806	0.00495381	0.007	0.004			1700016C15Rik	0.0841285	0.00352238	0.001	0
Nit1	1.42804e-14	0.00603775	0.181	0.137			Cfap126	0.721775	-0.00154121	0.002	0.002			Adss	6.28842e-10	0.119988	0.236	0.156
Pfdn2	3.51068e-06	-0.0178287	0.073	0.056			Sdhc	3.34283e-20	0.00610322	0.149	0.098			Gm16585	0.447302	-0.00586033	0.004	0.003
Gm37154	0.941638	-0.00604051	0.005	0.005			Mpz	0.195626	-0.0104993	0.001	0.002			Catspere1	0.409144	-0.00368187	0.001	0.002
Klhdc9	0.00834905	0.00336708	0.008	0.005			Pcp4l1	1.52348e-06	-0.0223226	0.11	0.086			Catspere2	0.0118839	0.0187196	0.249	0.209
Gm37097	0.170271	-0.00199556	0	0.001			Nr1i3	0.209278	0.000503953	0.007	0.005			Gm37313	0.0339517	-0.0447903	0.009	0.016
Nectin4	1.0606e-05	0.00457719	0.019	0.012			Tomm40l	2.25959e-07	0.00828525	0.052	0.036			Desi2	0.000165667	0.0413192	0.441	0.355
Arhgap30	0.169039	-0.00114919	0.004	0.003			Apoa2	0.283752	0.000653216	0.002	0.001			B230369F24Rik	0.56589	-0.00721264	0.031	0.028
Usf1	0.0434362	-0.0080423	0.032	0.027			Fcer1g	1.2007e-08	0.0227643	0.023	0.012			Cox20	0.0615573	-0.0609924	0.02	0.029
Tstd1	0.544278	-0.000473981	0.003	0.002			Ndufs2	6.45807e-08	-0.0205836	0.113	0.085			Hnrnpu	0.00125681	0.0131579	0.62	0.519
Gm26641	0.0167649	0.00228223	0.006	0.003			Adamts4	0.111624	-0.0909882	0.037	0.042			Gm38300	0.181805	0.0036018	0.002	0
F11r	0.00355453	-0.00288911	0.015	0.01			B4galt3	6.42221e-14	0.0194887	0.069	0.042			Efcab2	3.61476e-06	0.0771694	0.16	0.109
B930036N10Rik	0.0817188	0.000130763	0.003	0.002			Ppox	2.58703e-11	0.0178463	0.063	0.04			Kif26b	0.94975	-0.0467122	0.658	0.608
Alyref2	0.552858	-0.00119019	0.006	0.005			Usp21	2.50922e-07	0.0103446	0.068	0.049			Gm24405	0.12853	-0.00722358	0.001	0.004
Cd244a	0.00590083	0.00360927	0.001	0			Ufc1	8.46109e-16	0.0160021	0.107	0.071			Gm16564	0.519079	-0.0145113	0.009	0.011
Ly9	0.003928	0.00138338	0.001	0			Rpl27-ps1	0.492159	-0.000122798	0.004	0.003			Smyd3	0.00049365	0.0583405	0.882	0.795
Cd48	0.000147088	0.0040093	0.003	0.001			Gm20045	5.78727e-12	-0.00171392	0.098	0.067			Tfb2m	0.878853	-0.0229552	0.079	0.077
Gm37010	0.34122	-0.000506815	0.001	0			Dedd	0.0555912	-0.0546813	0.057	0.05			Cnst	0.513877	-0.0241773	0.152	0.142
Slamf1	0.437527	-0.00220755	0.002	0.001			Nit1	6.22994e-15	0.0160625	0.18	0.132			Sccpdh	0.0122529	-0.148586	0.104	0.125
Cd84	1.59822e-09	0.0181043	0.013	0.005			Pfdn2	6.28632e-05	-0.0202124	0.072	0.056			Kif28	0.0337218	-0.0109344	0.001	0.004
Gm10521	0.263173	-0.000890754	0	0.001			Gm37154	0.898069	-0.00668611	0.005	0.005			Ahctf1	0.755734	-0.0844808	0.266	0.246
Gm37065	0.250687	-0.00229993	0.001	0.001			Klhdc9	0.00212502	0.00528038	0.008	0.004			Cdc42bpa	0.753733	-0.0225356	0.856	0.769
Slamf6	0.151329	-0.000697306	0.001	0.001			Gm37097	0.394757	-0.00196139	0	0.001			Gm38169	0.568513	-0.0187923	0.013	0.015
Vangl2	8.86815e-05	-0.0129038	0.062	0.049			Nectin4	8.2606e-05	0.00262068	0.02	0.012			Coq8a	0.142575	-0.0405124	0.021	0.028
Nhlh1	0.154313	0.00108328	0.001	0			Arhgap30	0.197678	-0.00175691	0.004	0.003			Gm37336	0.533695	0.00113158	0.003	0.002
Ncstn	1.15999e-22	0.0318886	0.128	0.085			Usf1	0.0219208	-0.00403041	0.032	0.026			Psen2	0.253469	-0.0142346	0.065	0.056
Copa	3.26311e-45	0.048069	0.369	0.255			Tstd1	0.555759	-0.000225197	0.003	0.002			Gm31728	0.456724	-0.0101179	0.003	0.005
Gm38164	0.186898	-0.000673157	0.003	0.002			Gm26641	0.0349207	0.00251668	0.006	0.004			Gm5069	0.159397	0.00588742	0.003	0.001
Gm37756	0.909232	-0.00177733	0.001	0.001			F11r	0.0357834	-0.00746996	0.015	0.011			Itpkb	0.306009	-0.00682322	0.028	0.023
Pex19	2.35976e-06	-0.0194271	0.103	0.082			B930036N10Rik	0.0255116	0.00141999	0.004	0.002			Gm37033	0.46871	-0.00928898	0.011	0.009
Dcaf8	2.53515e-43	0.0376002	0.409	0.289			Alyref2	0.702722	-0.000800303	0.006	0.005			Gm37390	0.160001	0.00213159	0.003	0.001
Pea15a	1.87575e-13	-0.0105881	0.134	0.098			Cd244a	0.00413648	0.00471436	0.002	0			Gm36933	0.181945	0.000358163	0.002	0
Casq1	0.0851072	0.00128059	0.014	0.011			Ly9	0.0236029	0.000979142	0.001	0			Stum	0.600675	-0.0267062	0.043	0.039
Gm17224	0.00210126	0.0038524	0.002	0.001			Cd48	0.00156341	0.00324427	0.003	0.001			Gm37984	0.472264	-0.00333033	0.012	0.01
Atp1a4	0.21454	0.00196785	0.004	0.003			Gm37010	0.946298	-0.0013984	0.001	0.001			Parp1	0.0292193	0.0177326	0.127	0.103
Igsf8	1.59911e-10	-0.0523203	0.235	0.188			Slamf1	0.461646	-0.00281193	0.002	0.002			Lin9	0.699417	-0.0309928	0.041	0.043
Atp1a2	7.16387e-53	-0.413191	0.097	0.163			Cd84	5.94049e-08	0.019805	0.013	0.005			Acbd3	0.352129	-0.12193	0.159	0.164
Kcnj9	3.13919e-20	0.0362558	0.101	0.065			Gm10521	0.295633	-0.00101061	0	0.001			Gm37768	0.00199809	-0.070862	0.021	0.037
Kcnj10	0.165875	-0.0881628	0.088	0.08			Gm37065	0.564892	-0.00223081	0.001	0.001			Gm38293	0.789078	-0.00230234	0.003	0.003
Pigm	0.0140903	-0.0113194	0.026	0.02			Slamf6	0.296774	-0.00116604	0.001	0.001			H3f3a	0.98002	-0.0822259	0.153	0.148
Slamf9	0.0264693	0.0020599	0.002	0.001			Vangl2	1.7144e-05	-0.0113119	0.065	0.049			Gm17275	0.161655	-0.00916585	0.002	0.004
Igsf9	5.29141e-05	0.0105594	0.023	0.016			Ncstn	6.97751e-19	0.0306789	0.128	0.084			H3f3aos	0.349551	0.00890827	0.005	0.003
Tagln2	0.0450268	-0.000173697	0.002	0.001			Copa	4.01661e-40	0.0420663	0.377	0.256			Sde2	0.439357	-0.0177906	0.043	0.038
Cfap45	0.00133211	-0.00135421	0.013	0.009			Gm38164	0.998997	-0.00425045	0.002	0.002			Pycr2	0.711698	-0.0255091	0.042	0.044
4933439K11Rik	0.684692	-0.00725622	0.007	0.007			Gm37756	0.914067	-0.00240558	0.001	0.001			Tmem63a	0.229975	-0.0801566	0.079	0.087
Vsig8	0.806807	-0.0089818	0.005	0.006			Pex19	2.26433e-05	-0.02426	0.103	0.082			Ephx1	0.595466	-0.0133888	0.026	0.023
Slamf8	0.352628	0.00041712	0.001	0.001			Dcaf8	1.55988e-40	0.0359177	0.414	0.284			Gm37086	0.409588	-0.00581509	0.001	0.002
Dusp23	0.00557217	0.00514585	0.022	0.017			Pea15a	1.0922e-15	0.00375001	0.139	0.096			9130409I23Rik	0.156157	-0.00351557	0	0.001
Crp	0.436782	0.000238318	0.002	0.001			Casq1	0.0169484	0.00413726	0.014	0.01			Gm6606	0.409588	-0.00365494	0.001	0.002
Ackr1	2.16904e-21	0.0382493	0.053	0.027			Gm17224	0.00172578	0.00453149	0.002	0.001			Nvl	0.126796	-0.0435145	0.409	0.358
Cadm3	3.84792e-40	0.0481545	0.346	0.245			Atp1a4	0.609563	-3.30178e-05	0.003	0.003			Fgfr3-ps	0.158544	0.00141801	0.001	0
Aim2	0.243879	-0.0883404	0.095	0.088			Igsf8	4.29354e-14	-0.0353159	0.239	0.18			Cnih4	0.215456	-0.0423379	0.085	0.073
Ifi209	0.184437	-0.00017011	0.001	0			Atp1a2	7.68055e-50	-0.460838	0.091	0.162			Wdr26	0.00372744	0.00277622	0.326	0.268
Ifi207	0.000565871	0.00331188	0.001	0			Kcnj9	2.89548e-18	0.0355625	0.097	0.06			A430110L20Rik	0.0211144	0.00937227	0.017	0.009
Ifi204	0.112085	0.00073519	0.001	0.001			Kcnj10	0.146156	-0.10017	0.09	0.081			Gm8146	0.320157	0.00206297	0.001	0
Olfr220	0.766604	-0.000203935	0	0.001			Pigm	0.0243185	-0.0143945	0.026	0.02			Cnih3	0.9787	-0.0308056	0.043	0.043
Fmn2	5.49801e-17	0.0215916	0.783	0.64			Slamf9	0.0272068	0.00227533	0.002	0.001			2900069G24Rik	0.567162	0.000667975	0.001	0
Grem2	1.16431e-22	0.0257149	0.159	0.109			Igsf9	2.32432e-05	0.0131199	0.026	0.017			Gm16539	0.995538	0.00434302	0.002	0.002
Rgs7	3.26905e-46	0.179784	0.939	0.848			Tagln2	0.19829	-0.00122038	0.002	0.001			Ccdc121	0.560437	-0.0016264	0	0.001
5730408A14Rik	6.83471e-09	0.0180505	0.046	0.03			Cfap45	0.00068233	0.00175613	0.015	0.009			Dnah14	0.103869	-0.0208394	0.013	0.019
Fh1	8.62226e-06	-0.0232472	0.061	0.047			4933439K11Rik	0.358554	-0.00612701	0.009	0.008			Lbr	0.360349	-0.0365123	0.092	0.083
Kmo	0.0361278	-0.0193653	0.014	0.017			Vsig8	0.790185	-0.00822484	0.006	0.006			Enah	0.526343	-0.0389444	0.733	0.648
Opn3	1.24411e-07	0.0097664	0.02	0.011			Slamf8	0.971941	-0.000552437	0.001	0.001			2700078F05Rik	0.273981	0.00386613	0.045	0.038
Chml	0.000129934	0.00269286	0.017	0.011			Dusp23	0.00344414	0.00724203	0.024	0.018			Gm38359	0.21641	-0.00165431	0.036	0.029
Wdr64	0.188358	0.000958689	0.002	0.002			Crp	0.139906	0.00177672	0.002	0.001			Gm37018	0.389728	-0.0217481	0.043	0.037
Exo1	0.496658	0.00220518	0.004	0.004			Ackr1	8.69841e-20	0.0404373	0.054	0.026			Gm37258	0.399979	0.0039685	0.053	0.047
Gm37668	0.00288093	0.00161378	0.006	0.003			Cadm3	4.46391e-35	0.0370771	0.347	0.241			Srp9	0.455765	-0.0730056	0.064	0.069
Pld5	6.99828e-29	0.16277	0.539	0.436			Aim2	0.0827001	-0.0947578	0.094	0.084			Degs1	0.91189	-0.0658613	0.083	0.082
Rbm8a2	3.24352e-06	0.00870323	0.018	0.011			Ifi213	0.248622	-0.000144543	0.001	0			1700047M11Rik	3.13828e-06	-0.257674	0.125	0.169
Gm38081	0.0944306	-0.00343639	0.009	0.007			Ifi209	0.273862	-0.000385596	0.001	0			Fbxo28	0.999075	-0.0637633	0.165	0.16
Gm37916	0.715747	-0.00100344	0.001	0.001			Ifi207	0.00136418	0.00363418	0.002	0			Trp53bp2	0.906466	-0.0409046	0.067	0.065
Gm38101	0.00282242	0.00497443	0.008	0.005			Ifi204	0.0809493	0.00144303	0.002	0.001			Capn2	7.94063e-07	0.0798202	0.244	0.174
Gm38152	0.0735625	0.000930647	0.001	0.001			Mndal	0.739328	-0.00175721	0	0.001			Gm37885	0.790103	-0.000170245	0.003	0.003
Gm36536	0.0359781	0.00215786	0.004	0.003			Ifi203	0.248622	-0.000588598	0.001	0			Gm37069	0.319691	0.00417665	0.001	0
Cep170	2.19611e-05	-0.146478	0.388	0.321			Fmn2	2.44467e-14	0.0124408	0.781	0.629			Susd4	6.8536e-08	0.129449	0.439	0.342
3110062G12Rik	0.151592	-0.00045855	0.005	0.004			Grem2	2.03355e-19	0.0114887	0.158	0.107			Disp1	0.0017059	0.0326839	0.15	0.115
Gm38104	0.000440265	-0.0425889	0.06	0.049			Rgs7	5.25893e-38	0.186299	0.939	0.841			BC085271	0.401362	0.00256384	0.006	0.004
Gm36992	0.467308	-0.00887241	0.011	0.012			5730408A14Rik	1.74419e-07	0.0150737	0.045	0.029			Brox	0.000273647	0.0371679	0.144	0.105
Sdccag8	1.65681e-23	-0.0166243	0.395	0.3			Fh1	7.9828e-07	-0.0235954	0.064	0.046			Aida	0.0026411	0.0179129	0.106	0.077
Gm37246	0.0805579	-0.00029949	0.005	0.003			Kmo	0.140243	-0.01828	0.013	0.016			Mia3	0.0330102	-0.0501536	0.32	0.268
Gm37490	7.11687e-08	0.00694279	0.032	0.02			Opn3	5.13319e-07	0.0126931	0.02	0.01			Gm37339	0.567162	0.000675985	0.001	0
Gm15423	0.758347	-0.000641524	0.002	0.002			Chml	0.000372725	0.000810006	0.017	0.01			Taf1a	3.93849e-06	0.0575332	0.118	0.074
Gm37519	6.80236e-09	0.0156381	0.031	0.019			Wdr64	0.13926	0.00113798	0.003	0.002			Gm37986	0.623219	-0.00520839	0.009	0.011
Akt3	0.101719	-0.0694898	0.799	0.692			Exo1	0.556589	0.00338623	0.005	0.004			Hhipl2	0.602099	-0.000522154	0.004	0.003
Gm37960	4.77983e-05	-0.00264608	0.03	0.021			Gm38100	0.0979184	0.000281305	0.001	0			Dusp10	0.287526	-0.0407859	0.035	0.041
Gm37106	1.59154e-13	0.0171458	0.05	0.03			Gm37668	0.000265378	0.00379895	0.007	0.003			Marc1	0.659988	0.00040796	0.001	0.001
Gm37598	2.90058e-13	0.0121938	0.064	0.041			Pld5	1.85368e-30	0.172168	0.571	0.449			Marc2	0.67466	-0.0235688	0.082	0.077
Gm38146	4.63524e-06	0.0023427	0.021	0.013			Rbm8a2	1.35496e-06	0.0111379	0.02	0.011			Mark1	0.00755232	-0.0142402	0.418	0.354
Gm37706	3.81106e-23	0.0347467	0.075	0.043			Gm38081	0.113488	-0.00557645	0.009	0.007			Gm38251	0.316014	-0.0765732	0.071	0.078
Gm37463	2.36873e-06	0.00389732	0.017	0.009			Gm37916	0.907606	-0.000868162	0.001	0.001			Rab3gap2	0.00430948	-0.0033376	0.346	0.284
Gm26801	0.476085	0.000640772	0.002	0.002			Gm38101	0.00767148	0.00382661	0.008	0.005			Gm34882	0.337109	-0.0113078	0.003	0.005
Zbtb18	0.556332	-0.0230041	0.02	0.019			Gm38152	0.127845	0.000874815	0.001	0.001			Iars2	0.00089467	0.0120361	0.199	0.153
Gm37306	0.0456935	0.00133454	0.001	0			Gm36536	0.0368964	0.00148307	0.004	0.003			2010103J01Rik	0.156157	-0.00368457	0	0.001
1700016C15Rik	0.0602752	0.00144677	0.001	0.001			Cep170	1.72484e-06	-0.153313	0.396	0.319			Gm37785	0.823393	-0.00477717	0.005	0.006
Adss	4.63317e-36	0.0218779	0.237	0.159			3110062G12Rik	0.274613	-0.00220633	0.004	0.003			Bpnt1	0.96357	-0.0617639	0.093	0.092
Gm16585	0.555142	-0.00163232	0.003	0.003			Gm38104	0.000417645	-0.0470561	0.063	0.05			4930532G15Rik	0.0529147	-0.025815	0.008	0.014
Catspere1	0.922227	-0.00659362	0.005	0.005			Gm36992	0.924613	-0.00546677	0.011	0.011			Eprs	0.000314897	0.0329182	0.355	0.287
Catspere2	3.47379e-34	0.0476086	0.316	0.226			Sdccag8	1.09938e-21	-0.0224955	0.395	0.293			Gm2061	0.457239	0.00536246	0.008	0.006
Gm37313	0.0634804	-0.0140073	0.012	0.015			Gm37246	0.0197185	0.00121303	0.006	0.003			Slc30a10	0.0335941	0.019314	0.026	0.016
Gm25312	0.59281	-0.00147251	0.001	0.001			Gm37490	1.38925e-07	0.00419795	0.032	0.019			Lyplal1	0.295667	-0.00394401	0.031	0.025
Gm8010	0.891611	-0.000423779	0.001	0.001			Gm15423	0.460644	0.000142894	0.002	0.002			Tgfb2	0.000570024	0.043848	0.061	0.037
Desi2	2.96874e-32	0.00578598	0.473	0.349			Gm37519	1.32216e-09	0.0192619	0.032	0.017			Gm29491	0.177359	-0.00401759	0	0.002
B230369F24Rik	5.77134e-05	7.93609e-05	0.035	0.025			Akt3	0.368602	-0.0893831	0.799	0.688			Gm37849	0.252892	-0.000290827	0.004	0.002
Cox20	0.810085	-0.0250982	0.024	0.024			Gm37960	0.000100166	-0.00530669	0.031	0.021			Rrp15	0.0709489	0.00696685	0.094	0.077
Hnrnpu	3.81728e-21	0.00214664	0.611	0.475			Gm37106	8.85657e-14	0.0194002	0.052	0.03			A430105J06Rik	0.0517603	0.0137021	0.024	0.016
Gm38300	0.117989	0.00104029	0.001	0.001			Gm37598	1.20395e-11	0.00862504	0.064	0.041			Spata17	0.441555	-0.0209298	0.015	0.018
Efcab2	1.60028e-34	0.0464429	0.17	0.108			Gm38146	3.02462e-06	0.0027314	0.021	0.012			Gm43496	0.993756	-0.00333301	0.001	0.001
Kif26b	4.18804e-19	0.0739808	0.727	0.598			Gm37706	1.67933e-21	0.0383797	0.077	0.042			Gpatch2	3.20229e-06	0.0679035	0.363	0.277
Gm24405	0.218607	0.000251001	0.003	0.003			Gm37463	5.98728e-06	0.00416845	0.017	0.009			Gm37254	0.0540342	-0.010759	0.07	0.054
Gm16564	0.125681	-0.0114452	0.014	0.016			Gm26801	0.592893	0.000739995	0.003	0.002			Gm38155	0.83686	-0.0165398	0.029	0.028
Smyd3	1.75029e-31	0.10689	0.891	0.761			Zbtb18	0.529775	-0.0250244	0.021	0.019			Gm37896	0.511254	-0.0080683	0.009	0.007
Tfb2m	8.0999e-13	0.00261591	0.087	0.06			Gm37306	0.0116744	0.00206528	0.001	0			Esrrg	0.0880176	0.014711	0.615	0.559
Cnst	3.94812e-16	-0.00633087	0.17	0.126			1700016C15Rik	0.192078	0.000950872	0.001	0.001			Gm36388	0.00022812	0.0342167	0.186	0.139
Sccpdh	0.479285	-0.141782	0.125	0.123			Adss	8.14752e-28	-0.00150009	0.237	0.16			Gm38315	0.256134	0.00379493	0.006	0.003
Kif28	0.159372	-0.00498175	0.002	0.003			Gm16585	0.849643	-0.00092157	0.003	0.003			Ush2a	0.989176	0.000967916	0.006	0.006
Ahctf1	4.51232e-20	-0.0362244	0.285	0.213			Catspere1	0.753906	-0.00669996	0.007	0.006			Kctd3	0.300704	-0.145074	0.254	0.252
Cdc42bpa	8.19571e-12	-0.169968	0.852	0.773			Catspere2	1.15526e-36	0.0612495	0.335	0.229			Kcnk2	0.900904	-0.0604144	0.264	0.257
Gm38169	0.278891	-0.00945826	0.015	0.013			Gm37313	0.313123	-0.00672979	0.013	0.015			2900042K21Rik	0.00119798	0.0268199	0.014	0.004
Gm38331	0.509607	0.000957066	0.001	0			Gm25312	0.628331	-0.00151707	0.001	0.001			A430027H14Rik	0.070419	0.00527818	0.01	0.005
Coq8a	3.60267e-05	0.00297725	0.034	0.024			Gm8010	0.971941	-0.00043347	0.001	0.001			Cenpf	0.352004	0.00331395	0.005	0.003
Gm37336	0.101312	0.00138257	0.005	0.003			Desi2	3.25421e-30	0.00157615	0.482	0.348			Ptpn14	0.22952	-0.00321132	0.025	0.019
Psen2	1.85985e-12	0.0112042	0.078	0.054			B230369F24Rik	2.46725e-05	0.00196603	0.036	0.025			Gm37422	0.700013	-0.000418289	0.001	0.002
Gm31728	0.676723	-0.0100551	0.008	0.008			Cox20	0.505249	-0.017005	0.025	0.024			Smyd2	0.0651373	-0.0177683	0.168	0.143
Gm5069	0.0093055	0.00231074	0.006	0.003			Hnrnpu	1.36217e-18	-0.00262904	0.609	0.466			Gm38245	0.771723	-0.0051402	0.003	0.003
Itpkb	2.95112e-08	-0.0110837	0.059	0.042			Gm38300	0.294969	0.00039301	0.001	0.001			Prox1	0.950553	-0.0842843	0.115	0.111
Gm37033	1.61113e-06	-0.00366146	0.032	0.022			Efcab2	3.48077e-30	0.0395535	0.173	0.108			Gm28172	0.567162	0.00170412	0.001	0
Gm37390	0.000487681	0.00683798	0.006	0.003			Kif26b	1.94165e-24	0.108578	0.747	0.596			Prox1os	0.792097	-0.0122569	0.035	0.033
Gm36933	0.105725	-0.00115494	0.004	0.003			Gm24405	0.0364875	0.00225304	0.004	0.002			Rps6kc1	0.00483677	0.000673208	0.374	0.309
Stum	9.77363e-14	0.012917	0.093	0.064			Gm16564	0.22166	-0.0101722	0.015	0.017			Angel2	0.0106125	0.010682	0.213	0.176
Gm37984	3.07405e-06	0.0102125	0.023	0.014			Smyd3	5.63109e-31	0.123887	0.894	0.754			Vash2	0.0817035	0.00875618	0.052	0.04
Gm37267	0.00635954	0.00270132	0.002	0			Tfb2m	2.22283e-15	0.00799956	0.089	0.056			Gm37095	0.532898	0.00200475	0.003	0.002
Parp1	1.07794e-15	0.00964583	0.155	0.114			Cnst	1.39062e-18	-0.00116807	0.176	0.122			Gm8407	0.601385	0.000683316	0.004	0.003
Lin9	0.000668727	-0.0108564	0.047	0.038			Sccpdh	0.590775	-0.138268	0.131	0.122			Flvcr1	0.743434	-0.0754332	0.156	0.147
Acbd3	0.37265	-0.127273	0.164	0.153			Kif28	0.613405	-0.00358349	0.002	0.003			Spata45	0.032107	-0.018609	0.004	0.009
Gm37768	0.0380391	-0.0390157	0.03	0.035			Ahctf1	9.09706e-24	-0.0244118	0.29	0.206			Tatdn3	0.000298704	0.0494804	0.135	0.098
Gm38293	0.0099753	0.00291413	0.006	0.004			Cdc42bpa	2.16402e-14	-0.201136	0.85	0.773			Nsl1	0.159096	0.00607197	0.003	0.001
H3f3a	0.000550995	-0.0696507	0.151	0.13			Gm38169	0.13343	-0.00704538	0.016	0.013			Batf3	0.128304	0.00996806	0.007	0.003
Gm17275	0.00206669	-0.0142449	0.002	0.005			Gm38331	0.45879	0.00097139	0.001	0			Atf3	0.567162	0.00175749	0.001	0
H3f3aos	0.096534	0.00256848	0.005	0.004			Coq8a	9.91338e-08	0.014187	0.037	0.023			D730003I15Rik	0.0201396	-0.0513041	0.027	0.039
Sde2	1.81092e-06	-0.00429512	0.05	0.037			Gm37336	0.10518	0.00167699	0.005	0.004			Gm37074	0.77147	-0.00248798	0.003	0.002
Pycr2	0.155974	-0.0199139	0.042	0.038			Psen2	1.97543e-13	0.0176296	0.082	0.053			Gm37168	0.384207	-0.0212008	0.011	0.014
Tmem63a	0.0745931	-0.146186	0.086	0.09			Gm31728	0.383135	-0.00936226	0.009	0.008			Nenf	0.359328	-0.0918137	0.124	0.13
2210411M09Rik	0.0428424	-0.00214531	0	0.001			Gm5069	0.0143659	0.00193434	0.007	0.004			Tmem206	0.101347	0.00890706	0.045	0.035
Ephx1	0.000698121	-0.00157916	0.027	0.02			Itpkb	2.17572e-09	-0.0067085	0.068	0.046			Ppp2r5a	0.413681	-0.0314393	0.108	0.098
Gm37086	0.118054	0.000425925	0.001	0.001			Gm37033	1.84405e-07	0.0012779	0.038	0.024			Dtl	0.03449	0.00635742	0.003	0
9130409I23Rik	0.182131	-0.00236266	0.001	0.002			Gm37390	0.000770209	0.00838574	0.007	0.003			Ints7	0.216698	-0.0317886	0.112	0.097
Gm6606	0.851329	-9.19529e-05	0.001	0.001			Gm36933	0.144018	-0.00109905	0.005	0.003			Gm37349	0.0289956	0.0119118	0.011	0.005
Nvl	5.2059e-35	0.0377915	0.438	0.322			Stum	1.27111e-16	0.0315772	0.108	0.07			Lpgat1	0.0103214	0.0116445	0.479	0.409
Fgfr3-ps	0.56352	-0.00231061	0.001	0.001			Gm37984	7.49377e-07	0.0156127	0.026	0.015			1700034H15Rik	0.00981597	0.01918	0.028	0.016
Cnih4	6.33076e-08	-0.0164817	0.09	0.069			Gm37267	0.00317484	0.00369699	0.002	0			Slc30a1	0.964162	-0.0156169	0.018	0.018
Wdr26	1.55911e-19	-0.0542856	0.348	0.265			Parp1	8.17915e-16	0.0107822	0.163	0.116			Gm26670	0.48298	-0.000253886	0.004	0.005
A430110L20Rik	3.51744e-08	0.00996409	0.016	0.008			Lin9	6.28342e-05	-0.00589279	0.049	0.036			Traf5	0.909086	-0.000604641	0.013	0.012
Cnih3	4.1197e-10	0.01673	0.042	0.026			Acbd3	0.152074	-0.128656	0.166	0.15			Gstp-ps	0.627798	-0.00236904	0.004	0.003
Gm16539	0.917536	-0.000182139	0.001	0.002			Gm37768	0.444593	-0.0309963	0.032	0.034			Gm26879	0.00232896	-0.0416439	0.009	0.02
Ccdc121	0.0672045	-0.00178285	0	0.001			Gm38293	0.00557706	0.00446021	0.007	0.004			Rcor3	0.00200022	0.0360637	0.212	0.17
Dnah14	0.0203913	-0.0276511	0.015	0.019			H3f3a	0.000161816	-0.0669423	0.151	0.125			Gm10516	0.0752586	0.0247193	0.106	0.089
Lbr	0.00238921	-0.064648	0.099	0.084			Gm17275	0.00660927	-0.0153187	0.002	0.005			Kcnh1	8.95412e-07	0.112655	0.447	0.358
Enah	0.000175043	-0.0402076	0.774	0.641			H3f3aos	0.162723	0.000944312	0.005	0.004			Hhat	7.70426e-06	0.0778778	0.12	0.078
2700078F05Rik	0.0103181	-0.028358	0.053	0.045			Sde2	6.12038e-07	-0.00104418	0.053	0.036			1700065J18Rik	0.156157	-0.00349925	0	0.001
Gm38359	8.41165e-14	0.0149816	0.046	0.027			Pycr2	0.0831125	-0.0189979	0.042	0.037			Sertad4	0.464733	-0.0268715	0.036	0.04
Gm37018	2.63258e-06	-0.0175167	0.051	0.037			Tmem63a	0.187751	-0.159624	0.088	0.09			Gm15867	0.35341	0.00112466	0.005	0.003
Gm37258	0.00169877	-0.0283656	0.059	0.048			2210411M09Rik	0.0784589	-0.00242321	0	0.001			Gm2367	0.154432	-0.00717999	0.001	0.003
Srp9	0.00531668	-0.0340849	0.068	0.058			Ephx1	0.000461603	0.000284919	0.027	0.019			Syt14	0.0623717	0.0038769	0.426	0.381
Degs1	0.0614176	-0.0659972	0.092	0.082			Gm37086	0.0232464	0.00184211	0.002	0.001			Diexf	0.00252531	0.0286842	0.102	0.074
1700047M11Rik	8.61853e-07	-0.232651	0.142	0.158			9130409I23Rik	0.36972	-0.00197314	0.001	0.002			A130010J15Rik	0.0496444	0.0110335	0.01	0.005
Fbxo28	7.72448e-16	-0.022833	0.195	0.147			Gm6606	0.526947	0.000696181	0.001	0.001			Traf3ip3	0.208797	0.006041	0.003	0.001
Trp53bp2	0.305954	-0.108654	0.072	0.074			Nvl	1.21192e-38	0.0567432	0.447	0.314			Gm15872	0.567537	-0.000644055	0.001	0
Capn2	5.60916e-55	0.104345	0.297	0.195			Fgfr3-ps	0.264881	-0.00313644	0.001	0.001			Lamb3	0.0166647	0.0122855	0.023	0.013
Gm37885	0.145003	-0.00919663	0.004	0.005			Cnih4	5.51128e-08	-0.00975012	0.092	0.068			Hsd11b1	0.557714	-0.0121317	0.011	0.013
Gm37069	0.287994	0.000799264	0.003	0.002			Wdr26	2.55107e-18	-0.0659923	0.354	0.265			Gm38118	0.47472	-0.00256058	0.001	0.002
Susd4	2.88475e-81	0.187143	0.63	0.45			A430110L20Rik	6.94138e-07	0.00988656	0.015	0.007			G0s2	0.696116	-0.0131168	0.018	0.019
Tlr5	0.719872	-0.00318136	0.002	0.002			Cnih3	2.2176e-12	0.0276496	0.041	0.022			Gm37691	0.245904	0.00394613	0.008	0.005
Disp1	1.37603e-28	0.0303637	0.19	0.129			Gm16539	0.869868	-0.00139107	0.001	0.001			Camk1g	0.00263612	0.0360429	0.112	0.083
BC085271	0.000891812	0.00463525	0.011	0.006			Ccdc121	0.0505684	-0.00191245	0	0.001			Plxna2	2.09336e-12	0.181717	0.675	0.531
Brox	7.45064e-18	0.00283826	0.153	0.109			Dnah14	0.0780134	-0.0291837	0.015	0.019			Gm37783	0.0764333	0.0126895	0.034	0.024
Aida	3.16015e-22	0.0242208	0.126	0.083			Lbr	0.00274068	-0.0700196	0.101	0.085			Gm37674	0.183625	0.00131249	0.006	0.003
Mia3	3.11576e-29	0.00382547	0.337	0.246			Enah	3.34904e-05	-0.0309633	0.786	0.639			Gm38036	0.194281	0.00192692	0.042	0.034
Taf1a	7.51076e-16	0.0193019	0.112	0.078			2700078F05Rik	0.0141155	-0.03438	0.055	0.046			2900035J10Rik	0.0253484	0.0116361	0.018	0.01
Gm37986	8.47518e-05	0.00798494	0.013	0.007			Gm38359	8.28728e-15	0.0197063	0.05	0.027			Gm23885	0.567162	0.001341	0.001	0
Hhipl2	0.0813926	0.00161382	0.003	0.002			Gm37018	1.06836e-06	-0.0156905	0.053	0.037			Cd34	0.499556	-0.0124693	0.004	0.006
Gm37214	0.429465	-0.00108634	0	0.001			Gm37258	0.00167182	-0.0347588	0.06	0.049			Gm16897	0.707336	-0.00968144	0.007	0.008
Gm33973	0.0567636	0.000112258	0.001	0			Srp9	0.000539128	-0.0257151	0.07	0.056			A330023F24Rik	0.308443	-0.0757955	0.753	0.701
Gm34068	0.499927	-0.00175474	0.001	0.001			Degs1	0.0277748	-0.063918	0.094	0.083			Gm32250	0.059177	-0.0447325	0.025	0.035
Dusp10	0.136782	-0.0610571	0.069	0.062			1700047M11Rik	0.00162498	-0.225109	0.146	0.156			Gm37334	0.0381202	-0.00530983	0.063	0.047
Marc1	0.461367	-0.00072305	0.001	0.001			Fbxo28	1.22916e-19	-0.0110052	0.204	0.144			9630010A21Rik	0.0582226	0.00254602	0.09	0.073
Marc2	8.67353e-06	-0.0205328	0.087	0.069			Trp53bp2	0.285147	-0.121704	0.074	0.076			Gm37027	0.770807	0.000457731	0.003	0.002
C130074G19Rik	0.505816	-0.00023706	0.001	0.001			Capn2	1.43914e-52	0.114198	0.312	0.199			Cd46	0.0232443	-0.0379391	0.251	0.207
Mark1	1.11368e-18	-0.0304509	0.455	0.354			Gm37885	0.109718	-0.0113169	0.004	0.005			Gm37366	0.213232	-0.0233808	0.009	0.012
Gm38251	0.163966	-0.0415235	0.087	0.081			Gm37069	0.340627	0.000237097	0.003	0.003			Gm37132	0.712681	-0.0154895	0.023	0.021
Rab3gap2	4.332e-41	0.0410397	0.382	0.271			Capn8	0.430927	-0.00133324	0	0.001			Cr1l	0.0392229	-0.0353712	0.179	0.15
Gm34882	0.369731	-5.91706e-06	0.004	0.003			Susd4	1.50228e-86	0.223521	0.684	0.473			Cr2	0.023772	-0.05085	0.015	0.025
Iars2	6.00149e-29	0.0406257	0.222	0.156			Tlr5	0.497914	-0.00336973	0.003	0.002			Fam171a1	0.000136185	0.0465626	0.323	0.256
2010103J01Rik	0.630933	0.000261037	0.001	0.001			Disp1	2.03736e-28	0.0342131	0.201	0.132			Nmt2	0.264948	-0.103968	0.341	0.335
Gm37785	0.47027	-0.000942811	0.005	0.004			BC085271	0.000706257	0.00561579	0.012	0.007			Rpp38	0.528464	-0.00163448	0.021	0.018
Bpnt1	0.000383402	-0.038643	0.103	0.087			Brox	3.49712e-15	-0.0044645	0.155	0.11			Acbd7	0.560064	-0.00260306	0	0.001
4930532G15Rik	0.00807474	-0.0161479	0.012	0.016			Aida	2.85686e-21	0.0282776	0.131	0.084			Olah	0.0810569	-0.00625158	0.001	0.004
Eprs	4.57659e-51	0.0748888	0.38	0.262			Mia3	2.8583e-30	0.0162375	0.342	0.241			Meig1	0.533496	0.000384825	0.003	0.002
9630028B13Rik	0.766659	-0.00127302	0.001	0.001			Taf1a	3.09827e-11	0.00879905	0.11	0.078			Dclre1c	0.0051001	0.0203776	0.16	0.126
Gm2061	0.0665062	0.00210364	0.007	0.005			Gm37986	3.32499e-06	0.011167	0.014	0.007			Suv39h2	0.494188	-0.0233819	0.013	0.016
Slc30a10	2.33883e-08	0.0109911	0.027	0.016			Hhipl2	0.0981268	0.00191823	0.003	0.002			Gm13184	0.50256	-0.001149	0.005	0.004
Lyplal1	1.4949e-08	0.00502932	0.04	0.026			Gm37214	0.282431	-0.00162686	0	0.001			Hspa14	0.00403198	0.01407	0.135	0.103
Gm37134	0.18427	0.000797185	0.001	0			Gm33973	0.0479459	0.000182558	0.001	0			Gm45902	0.0702651	0.00667542	0.024	0.016
A730004F24Rik	0.649977	-0.000834379	0.001	0.001			Gm34068	0.722962	-0.00183733	0.001	0.001			Cdnf	0.659367	0.00186732	0.001	0.001
Tgfb2	3.82084e-11	0.00905102	0.065	0.044			Dusp10	0.0151596	-0.0600931	0.078	0.067			Fam107b	0.882742	-0.0125389	0.021	0.021
Gm29491	0.127082	0.00172199	0.002	0.001			1700056E22Rik	0.702934	0.000310861	0.001	0			Frmd4a	5.66757e-08	0.15155	0.968	0.929
Gm37849	0.104727	0.0013957	0.003	0.002			Hlx	0.460673	-5.6812e-05	0.001	0			Gm10862	0.0450401	0.0359093	0.128	0.108
Rrp15	6.45958e-14	0.0125766	0.113	0.081			Marc1	0.547267	-0.00104487	0.001	0.001			Gm38085	1.06209e-05	0.0661823	0.086	0.051
A430105J06Rik	7.73111e-06	0.0102076	0.026	0.017			Marc2	2.10337e-06	-0.0195442	0.088	0.067			1700080N15Rik	0.34234	-0.0439764	0.037	0.043
Spata17	0.0152116	-0.00492899	0.029	0.024			C130074G19Rik	0.294189	1.44018e-07	0.001	0.001			Gm13189	0.1598	0.00361673	0.003	0.001
Gm43497	0.940384	-0.0014637	0.001	0.001			Mark1	3.36006e-18	-0.0279386	0.466	0.354			Gm37814	0.515777	-0.015311	0.062	0.057
Gm43496	0.812614	-0.00108779	0.002	0.002			Gm38251	0.0314933	-0.0318541	0.091	0.081			Gm37107	0.0457362	0.0194087	0.033	0.023
Gpatch2	1.72897e-37	0.0250128	0.377	0.27			Rab3gap2	2.60897e-42	0.0548184	0.392	0.268			Gm38348	0.737524	-0.0204741	0.026	0.028
Gm37254	4.96599e-13	0.00405729	0.081	0.055			Gm34882	0.12538	0.00262213	0.004	0.002			Gm13187	0.00748748	-0.0620244	0.037	0.054
Gm38155	0.00028282	0.0103172	0.036	0.027			Iars2	1.00668e-27	0.0486346	0.229	0.156			Gm36988	0.0179486	0.0204571	0.069	0.051
Gm37896	0.520654	-0.00577211	0.009	0.008			2010103J01Rik	0.294401	0.00127868	0.001	0.001			Gm13175	0.32039	0.00179703	0.001	0
Esrrg	0.004376	0.0463518	0.689	0.609			Gm37785	0.375103	-8.62577e-05	0.005	0.004			Gm13179	0.767271	0.00504087	0.003	0.002
Gm36388	2.51961e-39	0.0688266	0.217	0.143			Bpnt1	5.88324e-05	-0.0337111	0.106	0.086			Prpf18	0.079629	-0.0425419	0.18	0.153
Gm38315	0.00640818	0.00368808	0.011	0.007			4930532G15Rik	0.0515932	-0.0134933	0.013	0.016			Bend7	0.298156	-0.0416244	0.13	0.116
Ush2a	0.0514457	-0.00201848	0.011	0.008			Eprs	7.72326e-51	0.0858887	0.387	0.256			Sephs1	0.000171638	0.0489497	0.094	0.061
Kctd3	0.00454513	-0.273754	0.265	0.258			9630028B13Rik	0.818139	-0.00169356	0.001	0.001			Phyh	0.110269	-0.00867421	0.074	0.061
Kcnk2	1.03164e-23	0.0514514	0.26	0.193			Gm2061	0.0999646	0.00122304	0.007	0.005			Gm13194	0.994839	-0.000713779	0.001	0.001
2900042K21Rik	5.05846e-09	0.0159513	0.011	0.004			Slc30a10	2.02672e-07	0.0091113	0.028	0.016			Ucma	0.992016	-0.00297391	0.002	0.002
A430027H14Rik	0.0178738	0.000396511	0.008	0.005			Lyplal1	4.67644e-09	0.00778068	0.042	0.026			Mcm10	0.141997	-0.0158224	0.011	0.017
Cenpf	0.080629	0.00545778	0.004	0.003			Gm37134	0.157499	0.00110624	0.001	0			Optn	0.0117773	-0.00305605	0.155	0.124
Ptpn14	0.000749034	-0.000913321	0.028	0.021			A730004F24Rik	0.590903	-0.00100182	0.001	0.001			4930551O13Rik	0.0470602	-0.022894	0.003	0.007
Gm37422	0.1212	-0.00273681	0.001	0.002			Tgfb2	7.496e-09	0.00197247	0.066	0.045			Gm26776	0.0240312	-0.0261537	0.002	0.007
Smyd2	9.81128e-14	-0.00193831	0.178	0.136			Gm29491	0.0185448	0.00314319	0.002	0.001			Ccdc3	0.287384	-0.00783789	0.025	0.02
Gm38245	0.10488	0.00108669	0.004	0.003			Gm37849	0.262516	0.00171462	0.002	0.002			Camk1d	0.00667779	0.0243804	0.776	0.684
Prox1	0.678753	-0.134149	0.11	0.104			Rrp15	3.11497e-14	0.0146913	0.119	0.082			Gm13216	0.251516	0.00423292	0.004	0.002
Gm28172	0.716212	0.000107195	0.001	0.001			A430105J06Rik	5.09608e-05	0.00940896	0.026	0.017			Cdc123	0.144882	-0.0802726	0.242	0.211
Prox1os	0.736187	-0.0405968	0.029	0.028			Spata17	0.00159959	0.000214548	0.033	0.025			Nudt5	0.00548356	-0.172964	0.166	0.194
Rps6kc1	1.97837e-35	0.0359774	0.424	0.309			Gm43497	0.794583	-0.00130097	0.001	0.001			Gm13199	0.352707	0.00049629	0.005	0.003
Angel2	9.93848e-32	0.0407172	0.221	0.151			Gm43496	0.840511	-0.000513349	0.002	0.002			Sec61a2	0.000383129	0.033399	0.439	0.361
Vash2	3.04734e-09	0.013659	0.048	0.032			Gpatch2	4.29933e-33	0.0164967	0.38	0.268			Dhtkd1	9.48656e-05	0.0683407	0.152	0.11
Gm37095	0.00201859	0.00372027	0.003	0.001			Gm37254	7.23888e-13	0.00817729	0.084	0.055			Upf2	0.0111759	-0.00998979	0.415	0.352
Gm8407	0.00540769	0.00412163	0.005	0.003			Gm38155	6.55428e-05	0.016747	0.038	0.027			Proser2	0.0230633	0.0344012	0.042	0.029
Flvcr1	2.23577e-13	-0.0324313	0.193	0.148			Gm37896	0.693761	-0.00519891	0.009	0.008			Gm10857	0.32039	0.00129366	0.001	0
A230020J21Rik	0.0802479	-0.0012283	0	0.001			Esrrg	0.000281595	0.0831116	0.71	0.62			Echdc3	0.521015	-0.00261494	0.002	0.003
Spata45	0.0973095	-0.00451438	0.003	0.005			Gm36388	2.34683e-38	0.0789279	0.226	0.144			A230108P19Rik	0.053545	-0.00423523	0.038	0.027
Tatdn3	3.17233e-17	0.0153609	0.139	0.099			Gm38315	0.00698273	0.00419353	0.012	0.008			Usp6nl	0.633319	-0.0751232	0.221	0.207
Nsl1	0.457366	-0.0011768	0.003	0.002			Ush2a	0.0247729	-0.0023679	0.012	0.009			Gm13388	0.560437	-0.00055576	0	0.001
Batf3	0.00514726	0.00537742	0.006	0.003			Kctd3	0.01108	-0.298326	0.268	0.259			Gm13391	0.32039	0.00122679	0.001	0
Atf3	0.0106865	0.00379587	0.001	0			Kcnk2	1.01358e-28	0.0738253	0.259	0.179			Celf2	1.7351e-06	0.106871	0.97	0.934
D730003I15Rik	0.53775	-0.0380805	0.036	0.038			2900042K21Rik	1.56205e-06	0.0129355	0.011	0.004			Gm13389	0.747219	-0.00025886	0.002	0.002
Gm37074	0.414218	-0.000541856	0.003	0.002			A430027H14Rik	0.0942926	-0.000865498	0.007	0.005			Gm10855	0.00396916	0.012164	0.005	0
Gm37168	0.000117538	0.00119384	0.023	0.016			Cenpf	0.15193	0.00587979	0.004	0.003			Gm37340	0.00236866	-0.036101	0.007	0.017
Nenf	3.57802e-16	-0.00481504	0.133	0.094			Ptpn14	0.00129338	0.000427478	0.029	0.021			Gm10115	0.0458949	0.0178547	0.023	0.015
Tmem206	1.81305e-11	0.00435545	0.063	0.042			Gm37422	0.130658	-0.00324526	0.001	0.002			Gm26565	0.145164	-0.0271439	0.01	0.014
Ppp2r5a	0.174435	-0.0969615	0.102	0.093			Smyd2	1.32335e-13	0.000951878	0.181	0.134			Gm13219	0.181525	0.00277805	0.002	0
Dtl	0.00444288	0.00190058	0.003	0.001			Gm38245	0.0504236	0.00262955	0.004	0.003			Gata3	0.410033	-0.00363293	0.001	0.002
Ints7	2.37308e-21	0.0207787	0.153	0.106			Prox1	0.679047	-0.147598	0.109	0.102			Taf3	7.54235e-05	0.039004	0.354	0.28
Gm37349	3.31131e-05	0.00760925	0.013	0.007			Gm28172	0.804413	-0.000340136	0.001	0.001			C630004M23Rik	0.848211	-0.00483817	0.008	0.008
Lpgat1	6.35018e-09	-0.106662	0.547	0.44			Prox1os	0.934402	-0.0485202	0.027	0.026			Atp5c1	0.046583	-0.0123542	0.234	0.201
Gm38037	0.263202	-0.000478669	0	0.001			Rps6kc1	1.36632e-36	0.0492003	0.438	0.309			Kin	0.124808	-0.01329	0.072	0.059
1700034H15Rik	4.02676e-08	0.0127214	0.03	0.018			Angel2	5.60652e-32	0.0466533	0.223	0.146			Itih2	0.158544	0.00508935	0.001	0
Slc30a1	0.238903	-0.0128704	0.017	0.015			Vash2	1.51851e-08	0.0135993	0.047	0.03			Itih5	0.0895587	-0.0198179	0.006	0.011
Gm26670	0.470549	-0.00260334	0.003	0.003			Gm37095	0.00155987	0.00408089	0.003	0.001			Gm13261	0.106384	-0.00578916	0.002	0.005
Traf5	0.000271586	0.00778772	0.013	0.008			Gm8407	0.00428566	0.00504487	0.005	0.002			Sfmbt2	1.70844e-05	0.0787476	0.413	0.329
Gstp-ps	0.302583	-0.00256741	0.004	0.003			Flvcr1	3.06436e-16	-0.0198725	0.203	0.148			Gm13264	0.508473	0.0150013	0.01	0.008
Gm26879	4.12004e-07	-0.0281604	0.009	0.017			A230020J21Rik	0.0623571	-0.00124254	0	0.001			Prkcq	0.0017363	0.054458	0.314	0.26
Rcor3	1.92916e-16	-0.0406454	0.253	0.193			Spata45	0.463205	-0.00158171	0.003	0.004			Gm36932	0.086342	0.0106193	0.014	0.009
Gm37055	0.941517	0.000513737	0.001	0.001			Tatdn3	2.25653e-14	0.00665063	0.14	0.099			Gm37766	0.520818	0.0011718	0.006	0.004
Gm10516	3.32267e-09	-0.00850042	0.135	0.106			Nsl1	0.831445	-0.00291927	0.002	0.002			8030442B05Rik	0.420972	0.00442038	0.007	0.005
Kcnh1	2.18508e-32	0.0855249	0.468	0.358			Batf3	0.0195701	0.00402862	0.006	0.003			Gm13293	0.260451	-0.025995	0.006	0.009
Hhat	3.97655e-35	0.0594206	0.137	0.082			Atf3	0.00994645	0.00429464	0.001	0			Gm37730	0.567537	0.000919475	0.001	0
Sertad4	0.0109931	-0.00883163	0.041	0.034			D730003I15Rik	0.617945	-0.0341408	0.039	0.037			Pfkfb3	0.250957	-0.046068	0.186	0.165
Gm15867	0.104379	0.00156595	0.004	0.003			Gm37074	0.437491	-0.000185125	0.003	0.002			Gm10851	0.199249	-0.0061574	0.06	0.05
Gm2367	0.33158	-0.00327972	0.001	0.002			Gm37168	2.7363e-06	0.00699854	0.026	0.016			Gm37975	0.819655	-0.000231623	0.004	0.004
Syt14	2.89519e-52	0.0731733	0.458	0.322			Nenf	1.1661e-21	0.0150977	0.136	0.087			Rbm17	0.256031	-0.0663319	0.081	0.089
Gm23583	0.842776	-0.000898031	0.001	0.001			Tmem206	7.92965e-12	0.00471428	0.068	0.043			Il15ra	0.00920799	0.0216427	0.059	0.041
Diexf	4.94035e-22	0.0248073	0.116	0.075			Ppp2r5a	0.298323	-0.111865	0.1	0.092			Fbh1	0.0271416	-0.0322535	0.19	0.156
Irf6	0.0965869	0.000400676	0.001	0.001			Gm32200	0.187487	-0.00321229	0	0.001			Ankrd16	0.000118953	0.0489729	0.125	0.086
A130010J15Rik	0.0686859	0.00201318	0.008	0.006			Dtl	0.0394713	0.000802152	0.002	0.001			Itga8	3.0052e-05	0.0643107	0.179	0.128
Traf3ip3	0.744658	-0.00300345	0.004	0.003			Ints7	3.25789e-24	0.0376092	0.165	0.108			Gm37701	0.988994	-0.00692531	0.004	0.004
Gm15872	0.0289219	0.000762214	0.001	0			Gm37349	0.000293745	0.00687371	0.013	0.007			E030013I19Rik	0.996368	0.00156045	0.001	0.001
4930570N18Rik	0.350753	-0.000356651	0	0.001			Lpgat1	2.55239e-08	-0.119159	0.566	0.447			Mindy3	0.00363854	0.0138122	0.189	0.149
Lamb3	4.84271e-06	0.0144486	0.026	0.017			Gm38037	0.431032	-0.000388232	0	0.001			Gm37289	0.518184	-0.000500674	0.01	0.008
Hsd11b1	0.727702	-0.0101295	0.008	0.008			Nek2	0.460346	0.00100546	0.001	0			Gm37255	0.0274771	0.0135258	0.026	0.016
Gm38118	0.499293	0.000552787	0.001	0.001			1700034H15Rik	1.03878e-06	0.0107936	0.03	0.018			Gm38014	0.0468599	0.0142207	0.019	0.012
G0s2	0.0112218	-0.0284977	0.018	0.022			Slc30a1	0.194611	-0.0121912	0.017	0.014			Pter	0.174487	-0.0278918	0.014	0.02
Gm37691	0.335862	-0.00106475	0.007	0.006			Gm26670	0.599314	-0.00348901	0.003	0.003			C1ql3	0.629482	-0.0481486	0.05	0.053
Camk1g	2.28188e-19	0.0263673	0.098	0.063			Traf5	5.52191e-05	0.0090932	0.012	0.007			Gm37824	0.567537	-0.000670966	0.001	0
4930503O07Rik	0.843281	-0.00156471	0.001	0.001			Gstp-ps	0.378069	-0.0026463	0.004	0.003			Gm37811	0.649777	-0.00138071	0.001	0.001
Plxna2	1.05182e-110	0.305403	0.718	0.521			Gm26879	3.11632e-05	-0.0254042	0.009	0.016			Gm37356	0.158544	0.00286028	0.001	0
Gm37783	3.00951e-09	0.0115644	0.044	0.029			Rcor3	2.08675e-15	-0.052588	0.265	0.198			Gm37742	0.320157	0.00124201	0.001	0
Gm37674	0.00421737	0.000388734	0.011	0.007			Gm37055	0.795245	-0.000194659	0.001	0.001			Rsu1	0.0252906	-0.0169201	0.233	0.195
Gm38036	9.91797e-15	0.0289833	0.051	0.03			Gm10516	2.32473e-09	-0.0126865	0.144	0.11			Gm38156	0.242028	-0.0111316	0.002	0.004
2900035J10Rik	1.0243e-09	0.0101188	0.024	0.013			Kcnh1	6.93892e-28	0.0866726	0.474	0.358			Gm37780	0.206705	0.00283049	0.007	0.004
Cd34	0.590235	-0.00600208	0.005	0.004			Hhat	1.33543e-31	0.0561639	0.142	0.083			Gm37160	0.156157	-0.00246523	0	0.001
Gm16897	0.171621	-0.000284302	0.011	0.009			Sertad4	0.00135224	-0.00508685	0.042	0.032			Gm13270	0.206264	0.00168471	0.007	0.004
A330023F24Rik	2.40544e-06	-0.0155002	0.773	0.639			Gm15867	0.201113	0.00149571	0.004	0.003			Cubn	0.129302	-0.0103712	0.002	0.005
Gm32250	0.0840151	-0.0270855	0.025	0.029			Gm2367	0.713484	-0.00231881	0.002	0.002			Trdmt1	0.182768	-0.0111723	0.065	0.054
Gm37334	7.63182e-09	-0.00899738	0.071	0.051			Syt14	6.08683e-58	0.0879828	0.467	0.31			Vim	0.0433545	-0.014768	0.002	0.006
9630010A21Rik	1.64498e-13	-0.00327706	0.107	0.076			Gm23583	0.589839	-0.000789333	0.001	0.001			St8sia6	0.88949	-0.0703336	0.129	0.125
Gm37027	0.584884	-0.0023734	0.003	0.003			Diexf	8.49569e-21	0.0243688	0.12	0.075			Hacd1	0.169364	-0.0464851	0.273	0.241
Cd46	3.61069e-21	-0.00573755	0.227	0.166			Irf6	0.121746	-6.63728e-05	0.001	0.001			D930036K23Rik	0.0115854	0.013154	0.025	0.014
Gm37366	0.0879803	-0.00165178	0.012	0.01			A130010J15Rik	0.297987	-0.000495788	0.008	0.007			Gm37894	0.638145	-0.0228059	0.011	0.012
Gm37132	2.74449e-05	-0.00196474	0.023	0.015			Traf3ip3	0.938036	-0.00495087	0.004	0.004			Stamos	0.267111	-0.0101422	0.004	0.006
Cr1l	1.02526e-14	-0.0291771	0.173	0.13			Gm15872	0.0221526	0.00099873	0.001	0			Stam	0.00238367	-0.00349444	0.229	0.183
Cr2	0.0345814	-0.0184742	0.014	0.017			4930570N18Rik	0.395091	-0.000339837	0	0.001			Gm37499	0.818027	-9.89236e-05	0.004	0.004
Gm38194	0.833855	-0.00107759	0.001	0.001			Lamb3	5.81625e-05	0.0157382	0.026	0.017			Tmem236	0.747219	-0.00159996	0.002	0.002
Fam171a1	7.75024e-45	0.0561928	0.371	0.259			Hsd11b1	0.802836	-0.0105207	0.007	0.007			Mrc1	0.32039	0.000786261	0.001	0
Nmt2	1.74299e-05	-0.105588	0.373	0.313			Gm38118	0.133288	0.00104157	0.001	0			Slc39a12	0.454087	-0.0203993	0.016	0.019
Gm22005	0.116546	-0.00135479	0	0.001			G0s2	0.0100654	-0.0322635	0.018	0.023			Gm13266	0.177496	-0.00630222	0	0.002
Rpp38	0.670483	-0.0132728	0.02	0.021			Gm37691	0.623023	-0.00250589	0.007	0.006			Cacnb2	0.000967461	0.0670631	0.79	0.706
Acbd7	0.786618	-0.00179503	0.001	0.001			Camk1g	7.38288e-17	0.018703	0.094	0.059			Gm38105	0.567162	0.000630236	0.001	0
Olah	0.000229033	-0.00682983	0.001	0.004			Gm38322	0.739771	-0.000126404	0	0.001			Gm13268	0.248757	-0.0107217	0.005	0.008
Meig1	0.284278	0.00032627	0.003	0.002			4930503O07Rik	0.973302	-0.00239448	0.001	0.001			2900092N22Rik	0.854951	-0.00229857	0.006	0.006
Dclre1c	1.46845e-23	0.035417	0.154	0.105			Plxna2	7.02962e-105	0.3429	0.73	0.519			Gm10848	0.0619526	-0.0508596	0.023	0.032
Suv39h2	0.376953	-0.011687	0.016	0.015			Gm37783	4.54081e-09	0.0128325	0.047	0.03			Gm37006	0.277889	-0.0119608	0.002	0.004
Gm13184	0.00623845	0.00505969	0.008	0.005			Gm37674	0.0057537	0.00122669	0.012	0.008			Gm38273	0.82386	-0.00381119	0.005	0.006
Hspa14	1.02078e-31	0.0389231	0.153	0.096			Gm38036	9.66055e-16	0.0366765	0.054	0.029			Gm13269	0.00238315	-0.0823675	0.047	0.069
Gm45902	1.37892e-05	-0.00181995	0.026	0.017			2900035J10Rik	5.24411e-09	0.0110061	0.026	0.014			Gm13316	0.755155	-0.00319686	0.002	0.003
Cdnf	0.023879	0.00256725	0.002	0.001			Cd34	0.348042	-0.00457939	0.005	0.004			Gm37437	0.0709832	0.0212685	0.013	0.008
Fam107b	0.00143653	-0.0155328	0.025	0.019			Gm16897	0.0797264	0.00239378	0.012	0.01			Gm37891	0.620734	0.0130778	0.016	0.014
Frmd4a	3.91289e-63	0.179535	0.977	0.934			A330023F24Rik	1.27693e-08	-0.000107427	0.779	0.625			Nsun6	0.657994	-0.0465723	0.139	0.132
Gm10862	1.53024e-39	0.0740819	0.163	0.1			Gm32250	0.305548	-0.0238746	0.026	0.028			Gm36930	0.229508	0.00850742	0.005	0.003
Gm38085	1.22834e-35	0.0591489	0.113	0.063			Gm37334	3.59378e-08	-0.00917959	0.073	0.052			Arl5b	0.846676	-0.0785769	0.078	0.078
1700080N15Rik	0.758053	-0.0281231	0.047	0.046			9630010A21Rik	1.35215e-13	-0.00352816	0.112	0.077			Gm38257	0.56981	-0.0103624	0.011	0.01
Gm13189	0.182059	-0.000870871	0.003	0.002			Gm37027	0.500041	-0.0030142	0.003	0.004			Malrd1	0.572759	-0.00460157	0.003	0.002
Gm37814	4.66186e-15	0.0132736	0.084	0.056			Cd46	1.10443e-19	-0.00316536	0.22	0.157			Plxdc2	0.849826	-0.0113322	0.733	0.679
Gm37107	8.98644e-08	0.0104982	0.041	0.027			Gm37366	0.0115306	0.00370305	0.014	0.009			Nebl	0.00330812	0.0615904	0.762	0.674
Gm38348	0.00095942	-0.00253599	0.034	0.026			Gm37132	7.31887e-06	0.000718616	0.023	0.014			A930004D18Rik	0.476055	-0.00110549	0.008	0.006
Gm13187	0.508917	-0.0100174	0.051	0.049			Cr1l	7.06302e-14	-0.0314984	0.172	0.125			Skida1	0.0553392	-0.0687911	0.028	0.038
Gm36988	1.65637e-24	0.0458299	0.085	0.05			Cr2	0.195026	-0.0118699	0.013	0.016			1810059C17Rik	0.743349	0.00437313	0.002	0.002
Gm13175	0.695117	0.000830057	0.001	0.001			Gm38194	0.907172	-0.00124314	0.001	0.001			Mllt10	0.0801483	-0.0172932	0.732	0.652
Gm13179	0.468711	0.000895521	0.002	0.002			Fam171a1	2.51952e-44	0.0626619	0.384	0.26			Gm13351	0.313074	-0.00350095	0.001	0.003
Prpf18	7.56604e-18	-0.0181517	0.193	0.142			Nmt2	7.32861e-08	-0.105488	0.382	0.308			Dnajc1	0.178696	-0.00523866	0.538	0.471
Bend7	1.00898e-11	-0.0216698	0.183	0.143			Gm22005	0.0784447	-0.00159986	0	0.001			Gm13350	0.0841285	0.00510567	0.001	0
Sephs1	4.02463e-18	0.0256736	0.095	0.062			Rpp38	0.45746	-0.0157294	0.02	0.021			Gm13349	0.0178312	0.0212056	0.016	0.008
Phyh	1.31965e-22	0.0316239	0.093	0.057			Acbd7	0.56833	-0.00150361	0.001	0.001			Commd3	0.866465	-0.0439894	0.082	0.082
Gm13194	0.00846922	0.00195167	0.002	0.001			Olah	0.00105531	-0.00698899	0.001	0.004			Bmi1	0.66813	-0.0127861	0.013	0.014
Ucma	0.349362	-9.83565e-05	0.001	0.001			Meig1	0.360769	0.000286001	0.003	0.002			Spag6	0.0439131	0.0146905	0.015	0.008
Mcm10	0.00628198	0.000727316	0.023	0.018			Dclre1c	5.87222e-22	0.0358321	0.152	0.1			Gm20539	0.0718842	0.00630032	0.011	0.006
Optn	7.5822e-21	-0.000454982	0.199	0.144			Suv39h2	0.178352	-0.00885899	0.017	0.015			Gm13333	0.566787	0.00178411	0.001	0
4930551O13Rik	0.811738	-0.00154304	0.007	0.007			Gm13184	0.00561639	0.00681802	0.008	0.005			Carlr	0.177221	-0.00656419	0	0.002
Gm26776	0.585318	1.30974e-05	0.004	0.003			Hspa14	1.21468e-31	0.0452987	0.158	0.095			Pip4k2a	0.0829728	-0.153446	0.406	0.402
Ccdc3	0.00851161	-0.00219479	0.018	0.013			Gm45902	6.61521e-05	-0.00376996	0.027	0.018			Armc3	0.649777	-0.00194689	0.001	0.001
Camk1d	1.18991e-06	-0.144682	0.765	0.698			Cdnf	0.0209709	0.00280127	0.002	0.001			4930447M23Rik	0.746251	0.000221368	0.002	0.002
Gm13216	0.161073	-0.00142568	0.004	0.003			Fam107b	0.000262941	-0.0152527	0.027	0.018			Msrb2	0.276428	-0.0204862	0.058	0.049
Cdc123	1.33149e-28	-0.00175205	0.273	0.195			Frmd4a	1.03841e-61	0.191839	0.979	0.935			Gm33940	0.181805	0.0023791	0.002	0
Nudt5	0.17876	-0.0926354	0.181	0.167			Gm10862	2.72206e-43	0.0845555	0.173	0.098			Gm13344	0.156157	-0.00220446	0	0.001
Gm13199	0.126695	-0.000394295	0.005	0.003			Gm38085	6.18906e-33	0.0597791	0.12	0.066			4921504E06Rik	0.0576627	-0.00637838	0	0.003
Sec61a2	1.70691e-49	0.0687556	0.46	0.326			1700080N15Rik	0.362497	-0.0241142	0.05	0.047			Otud1	0.134297	0.00450119	0.004	0.001
Dhtkd1	3.67756e-38	0.0605208	0.178	0.112			Gm13189	0.361653	-0.00179905	0.003	0.002			Etl4	1.43221e-09	0.262081	0.842	0.766
Upf2	1.90424e-26	-0.00492346	0.429	0.323			Gm37814	1.85947e-17	0.0214442	0.091	0.056			Gm13361	0.994839	-0.00379275	0.001	0.001
Proser2	4.81389e-11	0.0278894	0.054	0.035			Gm37107	3.51802e-07	0.00896269	0.043	0.028			Gm13363	0.0841285	0.00280716	0.001	0
Gm10857	0.173458	0.00126819	0.001	0.001			Gm38348	0.000103503	0.0018845	0.036	0.025			Gm13360	0.177634	-0.00511603	0	0.002
Echdc3	0.189055	-0.000924783	0.002	0.002			Gm13187	0.0357127	0.00277616	0.055	0.048			Gm17171	0.364525	-0.0328694	0.042	0.047
A230108P19Rik	0.00336911	-0.00149289	0.012	0.008			Gm36988	6.88887e-25	0.0527043	0.09	0.049			Gm13335	0.0823564	-0.00411402	0	0.001
Usp6nl	9.08371e-12	-0.0784574	0.219	0.17			Gm13175	0.944899	0.000614192	0.001	0.001			Gm13362	0.133921	0.00556511	0.004	0.001
Gm13391	0.0146296	0.00195605	0.001	0			Gm13179	0.269794	-0.000288652	0.001	0.002			Arhgap21	0.259996	-0.0741989	0.581	0.513
Celf2	5.17148e-34	0.176763	0.946	0.869			Prpf18	2.24981e-18	-0.0119608	0.197	0.139			Gm13380	0.181805	0.00331723	0.002	0
Gm13389	0.347919	0.000718485	0.001	0.001			Bend7	1.23667e-13	-0.0110127	0.199	0.149			Gm13375	0.994193	0.00179449	0.002	0.002
Gm10855	0.023923	0.00163356	0.002	0.001			Sephs1	5.63837e-15	0.0193907	0.095	0.062			Gm13377	0.985626	-0.00456812	0.005	0.005
Gm37340	0.0104544	-0.0126403	0.004	0.006			Phyh	2.13876e-24	0.0428973	0.098	0.056			Gm13376	0.410477	-0.00203356	0.001	0.002
Gm10115	5.18475e-06	0.0144042	0.016	0.009			Gm13194	0.00379282	0.00273343	0.002	0.001			Enkur	0.703571	0.00392957	0.007	0.006
Gm26565	0.810158	-0.00297415	0.006	0.006			Ucma	0.296715	0.000448317	0.001	0.001			Thnsl1	0.664207	-0.0292362	0.049	0.051
Gm13219	0.347997	-0.000910261	0.001	0.001			Mcm10	0.000187083	0.00563045	0.026	0.018			Gm13378	0.567162	0.00106369	0.001	0
Gata3	0.0292053	0.00198606	0.006	0.004			Optn	2.59084e-21	0.00433557	0.212	0.148			Gm13327	0.201768	0.00574919	0.02	0.015
Taf3	3.76819e-37	0.0163233	0.365	0.26			4930551O13Rik	0.504436	0.00355803	0.008	0.007			Gpr158	9.97002e-08	0.141356	0.935	0.875
C630004M23Rik	0.884534	-0.00398595	0.006	0.006			Gm26776	0.0505334	0.00595693	0.004	0.002			Gm13379	0.0110232	-0.0130676	0	0.004
Atp5c1	9.29841e-17	-0.0337709	0.256	0.196			Ccdc3	0.0309585	-0.00169546	0.016	0.012			Myo3a	0.666787	0.00223595	0.011	0.01
Kin	8.48401e-12	0.00867837	0.079	0.055			Camk1d	1.16883e-10	-0.177414	0.762	0.701			Gad2	6.5413e-05	0.0449766	0.413	0.333
Itih5	0.884949	-0.0226429	0.012	0.011			Gm13216	0.274909	-0.00277886	0.004	0.003			Apbb1ip	0.000552911	0.0512792	0.067	0.042
Gm13261	0.142841	-0.00583448	0.003	0.004			Cdc123	1.10049e-31	0.017739	0.282	0.192			A130006I12Rik	0.320157	0.00162732	0.001	0
Sfmbt2	5.60368e-40	0.0663483	0.374	0.268			Nudt5	0.00424586	-0.0745356	0.185	0.162			Pdss1	0.0148664	-0.0281016	0.284	0.237
Gm13264	0.0813489	0.00426297	0.004	0.002			Gm13199	0.226516	-0.000789985	0.004	0.003			Gm25544	0.992293	-0.00434624	0.002	0.002
Prkcq	0.00917983	-0.0753093	0.148	0.131			Sec61a2	5.10473e-49	0.0774374	0.466	0.318			Gm14441	0.560064	-0.00331801	0	0.001
Gm36932	0.0492271	-0.000184903	0.005	0.003			Dhtkd1	1.80774e-36	0.0607132	0.186	0.113			Abi1	0.151237	-0.0522729	0.383	0.335
Gm37766	0.232852	-0.00212311	0.003	0.002			Upf2	3.93742e-26	-0.00519027	0.432	0.316			Acbd5	0.407667	-0.0637371	0.269	0.245
8030442B05Rik	0.297828	-0.0132889	0.008	0.007			Proser2	2.00756e-10	0.0294464	0.057	0.036			Mastl	0.585201	0.00803487	0.027	0.024
Gm13293	0.00157782	-0.0370346	0.006	0.01			Gm10857	0.294685	0.00140801	0.001	0.001			Yme1l1	0.00136862	-0.0123749	0.309	0.246
Gm37730	0.710332	-0.000427623	0.001	0.001			Echdc3	0.0653902	-0.000532351	0.002	0.001			Gm13423	0.00337304	0.0219732	0.019	0.008
Pfkfb3	6.05187e-18	-0.000251219	0.201	0.149			A230108P19Rik	0.406769	-0.00627568	0.005	0.004			4931423N10Rik	0.00768175	0.012118	0.023	0.012
Gm10851	4.58402e-05	0.00205915	0.059	0.046			Usp6nl	3.46959e-13	-0.0808377	0.218	0.163			Gm13422	0.660298	-0.000234416	0.001	0.001
Gm37975	0.0624461	0.0019697	0.005	0.003			Gm13391	0.0267385	0.00216333	0.001	0			Nxph2	0.450212	-0.0284305	0.08	0.073
Rbm17	8.33862e-05	-0.0149404	0.099	0.082			Celf2	1.61544e-21	0.174145	0.939	0.855			Gm38309	0.000624937	-0.055852	0.008	0.021
Il15ra	3.27371e-09	-0.000562694	0.087	0.065			Gm10855	0.756924	-0.00124936	0.001	0.001			Spopl	0.0294651	-0.01827	0.255	0.215
Fbh1	2.73497e-14	-0.035346	0.202	0.154			Gm37340	0.23088	-0.00794276	0.003	0.004			Hnmt	0.00222891	0.0423122	0.067	0.045
Ankrd16	3.24476e-30	0.0380573	0.136	0.084			Gm10115	0.000118038	0.012366	0.014	0.008			Psd4	0.224798	0.00444519	0.015	0.011
Itga8	1.46206e-35	0.0997895	0.138	0.082			Gm26565	0.277419	0.00178393	0.005	0.004			Pax8	1.37948e-06	0.112964	0.398	0.31
Gm37701	0.769712	-0.00264342	0.002	0.002			Gm13219	0.946361	-0.0018184	0.001	0.001			Gm13415	0.118992	-0.0616225	0.039	0.048
Mindy3	6.38046e-17	-0.0424516	0.224	0.169			Gata3	0.00772888	0.00394988	0.008	0.004			Gm13417	0.100793	-0.00894059	0	0.002
Gm37289	0.000788802	-0.000258421	0.012	0.008			Taf3	2.40358e-34	0.00994715	0.369	0.256			Gm38383	0.158544	0.00268873	0.001	0
Gm37255	1.39536e-11	0.0134625	0.033	0.019			C630004M23Rik	0.863247	-0.00425406	0.006	0.005			Gm13416	0.601028	-0.00013865	0.004	0.003
Gm38014	1.09999e-05	-0.00102115	0.024	0.016			Atp5c1	6.12772e-17	-0.0368156	0.262	0.195			Cacna1b	0.000147021	0.0608067	0.771	0.672
Pter	5.12466e-05	-0.065249	0.016	0.024			Kin	6.01471e-12	0.0143673	0.081	0.054			Ehmt1	0.79769	-0.0718922	0.561	0.503
C1ql3	5.43049e-13	0.00418251	0.107	0.076			Itih5	0.324808	-0.0215865	0.013	0.011			Gm38147	0.24348	-0.00705997	0.002	0.004
Gm37824	0.115477	-0.00564908	0.001	0.002			Gm13261	0.404524	-0.00582067	0.003	0.004			Gm37139	0.433582	-0.00408224	0.014	0.012
Gm37811	0.557362	-0.00182651	0.003	0.003			Sfmbt2	1.25767e-34	0.05567	0.363	0.254			Arrdc1	0.0845116	-0.0054219	0.067	0.054
Gm37356	0.0107068	0.00230834	0.001	0			Gm13264	0.200885	0.000368433	0.002	0.001			Zmynd19	0.322121	-0.0190641	0.02	0.024
Gm37742	0.910216	-0.00300176	0.001	0.001			Prkcq	0.268235	-0.160765	0.101	0.102			Dph7	0.0459374	0.00931533	0.096	0.077
Rsu1	4.05834e-14	-0.0575514	0.254	0.197			Gm36932	0.699712	-0.00427664	0.003	0.002			Mrpl41	0.217633	-0.0507625	0.145	0.127
Gm38156	0.842282	-0.00706279	0.004	0.004			Gm37766	0.447398	-0.00333008	0.002	0.002			Pnpla7	0.00436452	0.0111731	0.08	0.057
Gm37780	0.0139404	0.00136693	0.007	0.005			8030442B05Rik	0.373042	-0.0168017	0.009	0.008			Gm13369	0.154727	-0.00576023	0.001	0.003
Gm37160	0.0748822	-0.000212414	0.001	0			Gm13293	0.00371932	-0.0391968	0.007	0.011			Nsmf	0.889161	-0.0916519	0.187	0.181
Gm13270	0.191356	-0.00640451	0.007	0.006			Gm37730	0.946046	-0.000839906	0.001	0.001			Nrarp	0.995604	-0.000274798	0.001	0.001
Cubn	0.0567908	-0.0174295	0.008	0.011			Pfkfb3	1.31954e-19	0.00989356	0.205	0.146			Tor4a	0.0460714	0.00524781	0.002	0
Trdmt1	6.09257e-11	-0.0214283	0.078	0.055			Gm10851	0.000120114	0.00242358	0.058	0.045			Nelfb	0.0683394	-0.0315138	0.175	0.148
Vim	0.0825971	-0.00045918	0.004	0.003			Gm37975	0.0487287	0.00234149	0.005	0.003			Fam166a	0.659678	0.00310588	0.001	0.001
St8sia6	9.82477e-15	0.00476331	0.119	0.084			Rbm17	5.4698e-07	-0.00156041	0.104	0.081			Tubb4b	0.182939	-0.0669786	0.069	0.078
Hacd1	9.97544e-23	0.0090492	0.314	0.236			Il15ra	1.0681e-08	-0.00348804	0.095	0.07			Slc34a3	0.430456	-0.00989298	0.003	0.004
D930036K23Rik	4.11276e-09	0.00804811	0.03	0.018			Fbh1	1.18435e-13	-0.0357968	0.205	0.153			Cysrt1	0.314131	-0.0047751	0	0.001
Gm37894	0.00532377	-0.00655494	0.017	0.012			Ankrd16	1.41961e-27	0.0359841	0.139	0.084			Rnf208	0.132265	-0.0201908	0.085	0.071
Stamos	0.873412	-0.00313786	0.005	0.005			Itga8	4.69939e-30	0.0970284	0.127	0.072			Ndor1	0.0789612	0.00776398	0.021	0.013
Stam	2.80854e-16	-0.0457943	0.224	0.169			Gm37701	0.838042	-0.0020239	0.002	0.002			Tmem203	0.981195	-0.0100645	0.011	0.011
Gm37499	0.174561	-0.00232607	0.005	0.004			Mindy3	4.17062e-16	-0.0505511	0.234	0.173			Tprn	0.225481	-0.00747018	0.018	0.013
Tmem236	0.83284	-0.00490144	0.003	0.003			Gm37289	0.000546152	-0.000133706	0.013	0.008			Ssna1	0.916798	-0.0321037	0.036	0.036
Mrc1	0.940999	-0.000479407	0.001	0.001			Gm37255	6.1054e-11	0.0145638	0.036	0.019			Anapc2	0.662477	-0.0297208	0.086	0.081
Gm37697	0.263059	-0.00136597	0	0.001			Gm38014	4.79434e-05	-0.00375322	0.026	0.016			Grin1	3.35506e-11	0.168318	0.857	0.725
Slc39a12	4.78704e-18	-0.139633	0.016	0.035			Pter	0.000181807	-0.0728111	0.016	0.024			Grin1os	0.0439733	-0.040301	0.034	0.047
Gm13266	0.423894	-0.00762458	0.001	0.001			C1ql3	3.54877e-17	0.0272244	0.123	0.081			AA543186	0.420166	-0.00861094	0.013	0.016
Cacnb2	7.73225e-32	0.129186	0.841	0.709			Gm37824	0.0697071	-0.00669515	0.001	0.002			Man1b1	0.0631767	-0.00926613	0.15	0.126
Gm38105	0.0245955	0.0012624	0.001	0			Gm37811	0.378273	-0.00141796	0.004	0.003			Gm25220	0.0841285	0.0040118	0.001	0
Gm13268	0.166155	-0.000931948	0.006	0.004			Gm37356	0.0267761	0.00223871	0.001	0			Dpp7	0.873934	-0.00230614	0.047	0.046
Gm13312	0.0344882	0.00213815	0.001	0			Gm37742	0.762608	-0.003894	0.001	0.001			Uap1l1	0.0423764	0.00898721	0.01	0.004
2900092N22Rik	0.0110128	-0.00042164	0.008	0.005			Rsu1	1.07869e-13	-0.0649981	0.261	0.198			Sapcd2	0.156157	-0.00205289	0	0.001
Gm10848	0.00390652	-0.00944583	0.037	0.029			Gm38156	0.730764	-0.00595438	0.004	0.004			Entpd2	0.772741	0.000859087	0.003	0.003
Gm37006	0.00884654	0.00287591	0.004	0.002			Gm37780	0.031198	0.0011568	0.007	0.005			Npdc1	0.253547	-0.0687565	0.193	0.172
Gm38273	0.986818	-0.00532277	0.005	0.005			Gm37160	0.00997532	0.000354053	0.001	0			Fut7	0.534293	-0.0013395	0.003	0.002
Gm13269	0.0483403	-0.052388	0.068	0.075			Gm13270	0.360673	-0.00813649	0.007	0.006			Abca2	0.059002	-0.00977506	0.233	0.202
Gm13316	0.664642	-0.00303899	0.004	0.004			Cubn	0.193911	-0.0177121	0.01	0.012			Paxx	0.986031	-0.042426	0.043	0.043
Gm37437	6.07019e-05	0.00641005	0.019	0.012			Trdmt1	1.80767e-11	-0.0224156	0.082	0.055			Ptgds	1.64127e-23	-0.559567	0.798	0.751
Gm37891	0.00667067	0.00121158	0.023	0.018			Vim	0.00220613	0.0030725	0.005	0.002			C8g	0.159699	0.00433135	0.003	0.001
Nsun6	2.13506e-11	-0.00217477	0.146	0.112			St8sia6	2.52505e-17	0.018726	0.116	0.076			Fbxw5	0.00257637	0.0275558	0.131	0.099
Gm36930	0.0651865	-0.00151321	0.007	0.005			Hacd1	2.60003e-25	0.0252804	0.325	0.235			Traf2	0.0888839	0.0109801	0.027	0.019
Arl5b	0.0024201	-0.0342044	0.085	0.072			D930036K23Rik	5.64833e-08	0.00762336	0.031	0.018			Edf1	0.0882277	-0.099848	0.075	0.088
Gm38257	2.50724e-08	0.0104764	0.019	0.01			Gm37894	0.000786089	-0.00208372	0.019	0.013			Mamdc4	0.00182052	0.0210837	0.013	0.004
Malrd1	0.275552	0.000134177	0.003	0.002			Stamos	0.70581	-0.00143325	0.005	0.004			Phpt1	0.507972	-0.00636848	0.009	0.007
Plxdc2	2.10036e-34	-0.343655	0.686	0.666			Stam	4.56616e-14	-0.0580564	0.223	0.166			Ajm1	0.000568	0.0119432	0.077	0.05
Gm13322	0.71074	-0.000736106	0.001	0.001			Gm37499	0.15404	-0.00271644	0.006	0.004			Gm26702	0.0597445	0.00676418	0.003	0
Nebl	3.97252e-14	0.0583038	0.835	0.719			Tmem236	0.754864	-0.00553355	0.003	0.003			Rabl6	0.01633	-0.0229904	0.459	0.391
A930004D18Rik	0.0708484	-0.00106663	0.011	0.009			Mrc1	0.704148	-0.000696051	0.001	0.001			Fcnaos	0.019171	0.0126213	0.009	0.003
Gm13330	0.668445	-0.00133836	0.001	0.001			Gm37697	0.295478	-0.00163106	0	0.001			Ccdc183	0.474196	-0.00431665	0.001	0.002
Skida1	0.198952	-0.039315	0.037	0.04			Slc39a12	1.18594e-18	-0.1645	0.016	0.038			Tmem141	0.368869	-0.0160035	0.007	0.009
1810059C17Rik	0.322723	0.000306193	0.002	0.002			Gm13266	0.817707	-0.00779688	0.001	0.001			Fcna	0.560064	-0.00653396	0	0.001
Mllt10	2.87337e-08	-0.027445	0.754	0.624			Cacnb2	1.20563e-33	0.153801	0.856	0.71			A230005M16Rik	0.314361	-0.00661645	0	0.001
Gm13351	0.21639	-0.00452518	0.002	0.003			Gm38105	0.0236029	0.00142153	0.001	0			Bmyc	0.601088	-0.073105	0.09	0.093
Dnajc1	2.55597e-09	-0.0908223	0.539	0.432			Gm13268	0.026646	0.00109567	0.006	0.003			Obp2b	0.650394	-0.000509384	0.001	0.001
Gm13350	0.154396	0.000499964	0.001	0			Gm13312	0.0489657	0.00241041	0.001	0			Kcnt1	2.14898e-09	0.124756	0.537	0.412
Gm13349	5.85187e-10	0.0154035	0.017	0.008			2900092N22Rik	0.00579464	0.000108137	0.008	0.005			Camsap1	0.00746154	0.0015532	0.287	0.239
Commd3	0.00624325	-0.033855	0.089	0.077			Gm10848	3.41685e-05	0.00159664	0.041	0.029			Gm13542	0.133771	0.00675841	0.004	0.001
Bmi1	0.27789	-0.011294	0.017	0.015			Gm37006	0.000425517	0.0065073	0.005	0.002			Ubac1	0.570001	-0.0491981	0.134	0.124
Spag6	0.0191511	0.00161654	0.014	0.01			Gm38273	0.918034	-0.00575791	0.005	0.005			Nacc2	0.533378	-0.0425164	0.143	0.132
Gm20539	0.000608808	-0.000191316	0.012	0.008			Gm13269	0.558742	-0.0435044	0.074	0.076			Tmem250-ps	0.731021	-0.0111865	0.016	0.014
Gm13333	0.202352	-0.00266486	0.001	0.001			Gm13316	0.800644	-0.0028687	0.004	0.004			1810012K08Rik	0.314592	-0.00397511	0	0.001
Carlr	0.52704	-0.00478572	0.002	0.002			Gm37437	0.000169714	0.00336336	0.02	0.013			Lhx3	0.995222	-0.0014854	0.001	0.001
Pip4k2a	2.33596e-17	-0.378781	0.459	0.446			Gm37891	0.00384016	-0.00106057	0.025	0.019			Qsox2	0.00334801	0.0296733	0.093	0.067
4930426L09Rik	0.505883	9.00943e-05	0.001	0.001			Nsun6	5.23417e-13	0.00737292	0.148	0.108			Ccdc187	0.50545	-0.0166527	0.044	0.039
Armc3	0.970954	-0.00393662	0.003	0.003			Gm36930	0.102344	-0.00375115	0.008	0.006			Gpsm1	7.71412e-07	0.0841254	0.197	0.136
4930447M23Rik	0.44875	-0.00555117	0.001	0.002			Arl5b	0.000487071	-0.0239438	0.087	0.071			Dnlz	0.669435	0.000900692	0.03	0.028
Msrb2	7.63518e-07	-0.017302	0.078	0.06			Gm38257	2.69123e-09	0.0164588	0.022	0.01			Card9	0.410255	-0.00202032	0.001	0.002
Gm33940	0.0593606	0.00123956	0.002	0.001			Malrd1	0.349901	0.00125646	0.003	0.002			Gm13562	0.100139	0.00588937	0.038	0.029
Gm13344	0.154354	0.000577253	0.001	0			Plxdc2	2.80379e-42	-0.421321	0.673	0.664			Snapc4	0.0421675	0.00623464	0.138	0.115
4921504E06Rik	0.639154	-0.000177914	0.001	0.001			Gm13322	0.670628	-0.000904329	0.001	0.001			Gm13563	0.397952	-0.0174928	0.043	0.037
Otud1	0.183351	0.000555556	0.003	0.002			Nebl	1.31495e-14	0.0703584	0.855	0.728			Entr1	0.109748	-0.0223673	0.19	0.165
Etl4	0.00387355	0.126231	0.78	0.733			A930004D18Rik	0.0767682	-0.000883578	0.012	0.009			Pmpca	0.253005	-0.00522854	0.066	0.057
Gm13361	0.384268	-0.00119907	0.001	0.001			Gm13330	0.794536	-0.0017213	0.001	0.001			Inpp5e	0.922059	-0.0146423	0.033	0.032
Gm13363	0.914447	-0.00104016	0.001	0.001			Skida1	0.674229	-0.0318964	0.039	0.04			Sec16a	0.000183486	0.032698	0.216	0.163
Gm13360	0.492481	-0.000825647	0.001	0.001			1810059C17Rik	0.360956	-0.00078707	0.002	0.001			0610009E02Rik	0.898536	-0.0208535	0.044	0.043
Gm17171	0.862278	-0.0202428	0.048	0.047			Mllt10	6.93476e-08	-0.0269743	0.76	0.617			Notch1	0.577615	-0.00411689	0.007	0.006
Gm13335	0.83454	-0.000138058	0.001	0.001			Gm13351	0.382053	-0.00486296	0.002	0.003			Egfl7	0.674504	-0.0170026	0.027	0.025
Gm13362	0.636551	0.000341311	0.003	0.003			Dnajc1	4.25027e-09	-0.113453	0.539	0.423			Gm20532	0.33664	-0.0178499	0.012	0.015
Arhgap21	9.28035e-05	-0.116909	0.568	0.467			Gm13349	9.94436e-09	0.0133984	0.017	0.007			Agpat2	0.521211	-0.00253076	0.002	0.003
Gm13380	0.813302	-0.00118205	0.001	0.001			Commd3	0.00161657	-0.0320418	0.091	0.076			Fam69b	0.312089	-0.0304452	0.131	0.118
Gm13375	0.843679	-0.000708809	0.002	0.002			Bmi1	0.140972	-0.0104475	0.018	0.015			Snora17	0.044831	-0.00850183	0	0.002
Gm13377	0.390577	-0.0115567	0.005	0.006			Spag6	0.099703	-0.00167595	0.014	0.011			Surf6	0.726661	0.00093345	0.028	0.026
Gm13376	0.225618	-0.00134433	0	0.001			Gm20539	0.00279867	-0.00148621	0.013	0.008			Med22	0.911759	-0.00570433	0.015	0.015
Enkur	0.0107359	0.000249606	0.01	0.007			Gm13333	0.128394	-0.00363421	0.001	0.002			Rpl7a	0.167562	-0.0468856	0.035	0.043
Thnsl1	0.00441133	-0.0265338	0.054	0.045			Carlr	0.915059	-0.00418009	0.002	0.002			Surf1	0.194906	-0.0374558	0.032	0.04
Gm13378	0.160344	0.00084583	0.001	0.001			Pip4k2a	2.19233e-16	-0.414881	0.474	0.456			Surf2	0.704416	-0.02354	0.041	0.043
Gm13327	0.0466182	-0.00314023	0.02	0.017			4930426L09Rik	0.452904	0.000154568	0.001	0.001			Surf4	0.641659	-0.0175006	0.042	0.039
Gpr158	2.28477e-56	0.210761	0.897	0.763			Armc3	0.82654	-0.00404681	0.003	0.003			Stkld1	0.100712	-0.00440643	0	0.002
Gm13379	0.153651	-0.00250138	0.001	0.002			4930447M23Rik	0.252087	-0.00697591	0.001	0.002			Rexo4	0.380765	-0.049715	0.212	0.193
Myo3a	0.708323	-0.00743152	0.011	0.011			Msrb2	2.3158e-07	-0.0152551	0.084	0.062			Adamts13	0.0200275	0.00844798	0.004	0
Gad2	1.30656e-27	0.0518302	0.208	0.144			Gm33940	0.137712	0.000953367	0.002	0.001			Cacfd1	0.0704645	0.0172203	0.064	0.051
Apbb1ip	0.000136792	-0.0424401	0.05	0.038			Gm13344	0.0105318	0.00124417	0.001	0			Slc2a6	0.00712382	0.020006	0.048	0.031
Pdss1	8.82726e-25	-0.00900643	0.311	0.232			4921504E06Rik	0.566889	0.00127431	0.001	0.001			Adamtsl2	0.873752	-0.0227195	0.021	0.022
Gm25544	0.251385	-0.00130069	0.002	0.001			Otud1	0.481308	-0.000412501	0.003	0.002			Fam163b	0.0235501	-0.00727267	0.209	0.174
Gm14441	0.376948	-0.00162878	0.001	0.001			Etl4	0.928448	0.0869148	0.762	0.726			Sardh	0.0224775	0.0104207	0.008	0.003
Abi1	1.73376e-09	-0.0999562	0.404	0.327			Gm13361	0.329821	-0.000618858	0.001	0.001			Sardhos	0.994068	-0.000351388	0.001	0.001
Gm13357	6.36812e-05	0.00343857	0.003	0.001			Gm13363	0.394924	-0.00197436	0	0.001			Vav2	0.895007	-0.0641163	0.09	0.087
Acbd5	3.7525e-14	-0.0717966	0.3	0.234			Gm13360	0.971891	8.38542e-05	0.001	0.001			Gm24049	0.129788	-0.00908732	0.002	0.005
Mastl	0.000198812	0.00634213	0.027	0.019			Gm13328	0.248304	0.00183355	0.001	0			Brd3os	0.286045	0.00119024	0.011	0.008
Yme1l1	9.68272e-15	-0.0700771	0.315	0.245			Gm17171	0.495191	-0.0185164	0.049	0.047			Brd3	5.97018e-08	0.0982707	0.233	0.159
Gm13423	3.03006e-10	0.0195252	0.02	0.01			Gm13335	0.458551	0.000786096	0.001	0			Wdr5	0.284429	-0.00890137	0.108	0.096
4931423N10Rik	1.59246e-07	0.00750726	0.025	0.015			Gm13362	0.882371	-0.0010031	0.003	0.003			Gm25541	0.69894	-0.00269896	0.001	0.002
Gm13422	0.255579	-0.000353015	0.002	0.001			Arhgap21	0.000235072	-0.129877	0.564	0.457			Gm13421	0.0738384	0.00971082	0.008	0.004
Nxph2	0.0311855	-0.0322515	0.052	0.045			Gm13380	0.565107	-0.00231932	0.001	0.001			Rxra	0.942686	-0.0273237	0.04	0.039
Gm38309	0.114617	-0.0200161	0.013	0.015			Gm13375	0.800974	-0.00136076	0.002	0.002			Col5a1	0.822146	-0.00593683	0.005	0.006
Spopl	4.82753e-24	-0.027168	0.265	0.193			Gm13377	0.343631	-0.0129953	0.005	0.006			F730016J06Rik	0.560809	-0.000273249	0	0.001
Hnmt	5.84058e-10	0.0114185	0.054	0.036			Gm13376	0.295517	-0.00138832	0	0.001			Olfm1	0.162053	-0.0299306	0.19	0.167
Psd4	0.0367517	0.00329529	0.007	0.004			Enkur	0.00688003	3.24218e-05	0.011	0.007			Gm13373	0.158544	0.0024006	0.001	0
Pax8	2.60532e-19	0.0564252	0.136	0.094			Thnsl1	0.000676994	-0.0263222	0.055	0.044			Ppp1r26	0.290968	-0.0155892	0.01	0.013
Gm13415	0.53938	-0.0121637	0.012	0.013			Gm13378	0.192224	0.000812231	0.001	0.001			1700007K13Rik	0.805436	-0.010051	0.004	0.005
Gm13417	0.072939	-0.00270519	0.001	0.001			Gm13327	0.105324	-0.00533043	0.02	0.017			Mrps2	0.0466016	0.0150985	0.011	0.006
Gm13416	0.0820362	0.000699568	0.003	0.002			Gpr158	3.40785e-44	0.20858	0.887	0.739			Gbgt1	0.410255	-0.00570613	0.001	0.002
Cacna1b	8.04839e-64	0.158144	0.784	0.599			Gm13379	0.97245	-0.000181788	0.001	0.001			Ralgds	0.943643	-0.0810556	0.153	0.151
Ehmt1	4.2016e-15	-0.0430557	0.592	0.464			Myo3a	0.527978	-0.0102298	0.01	0.011			Gm13381	0.0702283	-0.0231963	0.003	0.007
Gm38147	0.103833	-0.00254748	0.004	0.003			Gad2	2.62081e-16	0.00725758	0.15	0.104			Gtf3c5	0.986251	-0.0302545	0.052	0.051
Gm37139	0.000813626	-0.00425148	0.017	0.011			Apbb1ip	0.0296936	-0.0672928	0.045	0.037			Tsc1	0.00205153	-0.00140162	0.487	0.402
Arrdc1	2.70278e-15	0.0271547	0.073	0.047			Pdss1	4.49483e-25	-0.00246689	0.319	0.231			Spaca9	0.399697	-0.00855487	0.002	0.004
Zmynd19	0.468421	-0.0143696	0.025	0.024			Gm25544	0.198228	-0.000714547	0.002	0.001			Ak8	0.0505812	0.013156	0.02	0.012
Dph7	1.28322e-15	0.0196786	0.097	0.066			Gm14441	0.484689	-0.00130214	0.001	0.001			Gtf3c4	0.0314169	0.00941016	0.043	0.03
Mrpl41	3.68925e-18	0.00264455	0.157	0.112			Abi1	1.32062e-09	-0.107746	0.41	0.325			Ddx31	0.116438	-0.0221091	0.096	0.081
Pnpla7	2.27671e-08	-0.0171463	0.088	0.066			Gm13357	2.13594e-05	0.00466819	0.004	0.001			Cfap77	0.360333	-0.00387827	0.002	0.003
Gm13369	0.242989	-0.00303689	0.001	0.002			Acbd5	4.46238e-16	-0.0720005	0.309	0.231			Ttf1	0.00502176	0.0414742	0.114	0.086
Nsmf	1.99985e-21	0.00427668	0.211	0.153			Mastl	0.000118899	0.00460726	0.027	0.018			Setx	0.119209	-0.0178673	0.448	0.394
Gm13387	0.151221	0.00118611	0.001	0.001			Yme1l1	1.66986e-12	-0.0824751	0.316	0.245			Ntng2	0.0131647	0.0323227	0.064	0.046
Nrarp	0.615723	-0.00186742	0.001	0.001			Gm13423	1.95555e-08	0.0191576	0.02	0.01			6530402F18Rik	0.78933	0.000740398	0.003	0.004
Tor4a	0.340803	8.78902e-05	0.001	0			4931423N10Rik	3.81686e-06	0.00708722	0.026	0.016			Med27	7.84991e-06	0.0455856	0.35	0.267
Nelfb	6.27402e-17	0.0102188	0.186	0.139			Gm13422	0.288532	-0.000364233	0.002	0.001			Gm13402	0.376784	-0.0428939	0.046	0.052
Fam166a	0.667857	0.000710201	0.001	0.001			Nxph2	0.146616	-0.0429522	0.044	0.039			Rapgef1	2.16778e-08	0.0722496	0.44	0.325
Tubb4b	0.001558	-0.0217213	0.079	0.067			Gm38309	0.96406	-0.0116731	0.014	0.014			Gm13547	0.994381	-0.00113737	0.001	0.001
[truncated: 24,297 more rows]

## Sheet: Table S4
Table S4. Differentially expressed genes from SOD1G93A mice and WT mice
Genes	P-value	Average logFC	Percentage in SOD1G93A	Percentage in WT	Adjusted P-value	Regulation
Gm8566	0	1.38791	0.415	0.003	0	up
Sod1	0	1.22868	0.461	0.065	0	up
A330015K06Rik	6.53583e-239	0.722891	0.525	0.393	2.44996e-234	up
Elmo1	0	0.596344	0.88	0.776	0	up
Rhoj	7.28114e-241	0.574755	0.24	0.121	2.72934e-236	up
Dgki	0	0.570945	0.914	0.812	0	up
Zfand4	0	0.555643	0.313	0.146	0	up
Gm38642	6.24527e-251	0.494751	0.247	0.124	2.34104e-246	up
C4b	0	0.466337	0.133	0.03	0	up
St6galnac3	5.24524e-83	0.461513	0.797	0.745	1.96618e-78	up
Apod	3.98614e-136	0.426734	0.627	0.49	1.4942e-131	up
Apoe	1.00391e-256	0.422454	0.356	0.202	3.76316e-252	up
Ptprk	1.48953e-148	0.414192	0.709	0.607	5.58351e-144	up
Ctsd	2.53176e-277	0.400214	0.216	0.093	9.49028e-273	up
Inpp5d	1.54718e-72	0.382642	0.103	0.057	5.79959e-68	up
Map7	8.46899e-80	0.381029	0.768	0.708	3.1746e-75	up
Lrmda	6.03897e-24	0.380912	0.463	0.41	2.26371e-19	up
Fgf13	3.75064e-85	0.376013	0.416	0.315	1.40593e-80	up
Dock2	4.03015e-78	0.375889	0.111	0.062	1.5107e-73	up
Ppp1r16b	5.94272e-105	0.375335	0.607	0.504	2.22763e-100	up
Rab31	1.39231e-106	0.366996	0.574	0.48	5.21908e-102	up
Zbtb16	3.61769e-120	0.366737	0.597	0.489	1.35609e-115	up
Acaca	2.88833e-99	0.355917	0.714	0.603	1.08269e-94	up
Vps8	3.17201e-155	0.34507	0.558	0.423	1.18903e-150	up
Neat1	5.04364e-81	0.343065	0.559	0.473	1.89061e-76	up
Enox1	3.15185e-167	0.339057	0.805	0.691	1.18147e-162	up
Bcl2l1	1.08689e-125	0.327066	0.547	0.428	4.0742e-121	up
Cldn11	1.22141e-158	0.321642	0.515	0.375	4.57845e-154	up
Tmod2	5.84158e-125	0.320857	0.571	0.445	2.18972e-120	up
Zfp536	3.1018e-69	0.317772	0.708	0.641	1.16271e-64	up
Sgk3	1.09007e-115	0.305858	0.334	0.234	4.08613e-111	up
Apbb1ip	6.31272e-63	0.302681	0.119	0.073	2.36632e-58	up
Ubash3b	3.75531e-126	0.295033	0.503	0.378	1.40768e-121	up
Apbb2	1.30632e-97	0.28475	0.727	0.607	4.89672e-93	up
Rtkn2	1.30291e-101	0.284602	0.212	0.135	4.88397e-97	up
Sik3	1.18148e-112	0.284289	0.853	0.75	4.42877e-108	up
Prr5l	5.34747e-13	0.284072	0.683	0.691	2.0045e-08	up
Otud7a	3.77184e-125	0.278289	0.852	0.761	1.41387e-120	up
Klf13	2.9878e-118	0.272459	0.402	0.29	1.11998e-113	up
Endod1	4.22812e-144	0.269396	0.312	0.201	1.58491e-139	up
Gnao1	8.42504e-97	0.268603	0.82	0.713	3.15813e-92	up
Tnr	1.55205e-29	0.268507	0.448	0.377	5.81784e-25	up
Maml3	1.06752e-82	0.267084	0.497	0.392	4.0016e-78	up
Kif6	3.44559e-87	0.26642	0.276	0.195	1.29158e-82	up
Agap1	7.95912e-110	0.265002	0.857	0.75	2.98348e-105	up
Otud7b	1.21712e-83	0.262897	0.619	0.516	4.56238e-79	up
St3gal3	2.62775e-130	0.262713	0.61	0.468	9.85011e-126	up
Fkbp5	7.39955e-126	0.261681	0.234	0.143	2.77372e-121	up
Calm1	3.01779e-07	-0.264089	0.362	0.354	0.0113122	down
Sat1	3.0677e-12	-0.264236	0.114	0.132	1.14993e-07	down
Lama2	4.6764e-33	-0.264658	0.093	0.127	1.75295e-28	down
Gm37459	4.19021e-28	-0.272079	0.146	0.18	1.5707e-23	down
Atp6v0b	4.45699e-20	-0.274353	0.471	0.457	1.6707e-15	down
Lgi1	4.44864e-08	-0.27497	0.262	0.267	0.00166757	down
Trpm3	6.95876e-59	-0.276641	0.698	0.698	2.60849e-54	down
Ube3a	0.00134131	-0.279678	0.472	0.422	1	down
Sparcl1	0.000123941	-0.286727	0.336	0.326	1	down
Acsl3	6.2494e-21	-0.295133	0.266	0.287	2.34259e-16	down
Cryab	2.08494e-32	-0.297815	0.136	0.172	7.81541e-28	down
4930419G24Rik	1.09421e-26	-0.29798	0.209	0.244	4.10163e-22	down
Stk32a	1.78487e-20	-0.303783	0.111	0.136	6.69057e-16	down
Gm28376	2.99986e-52	-0.304887	0.08	0.121	1.1245e-47	down
Rorb	1.1434e-34	-0.304905	0.161	0.199	4.28603e-30	down
5330438D12Rik	7.79889e-33	-0.305796	0.22	0.253	2.92341e-28	down
Plce1	8.18246e-16	-0.307477	0.143	0.164	3.0672e-11	down
Ptch1	3.68351e-10	-0.32163	0.254	0.262	1.38076e-05	down
Flrt2	4.76439e-39	-0.327202	0.176	0.214	1.78593e-34	down
Pitpnc1	6.93214e-10	-0.327654	0.41	0.401	2.59851e-05	down
Arglu1	1.24996e-48	-0.336169	0.512	0.511	4.68549e-44	down
Actb	6.10999e-23	-0.339961	0.372	0.384	2.29033e-18	down
Gm12239	3.07209e-35	-0.346687	0.393	0.418	1.15157e-30	down
Gm23935	1.46525e-107	-0.348564	0.07	0.13	5.49248e-103	down
Gm48742	5.94884e-41	-0.350111	0.121	0.161	2.22992e-36	down
Gm48678	6.47646e-52	-0.350537	0.222	0.272	2.4277e-47	down
Ddx5	6.52547e-40	-0.354125	0.599	0.579	2.44607e-35	down
Gm20713	2.13963e-38	-0.361788	0.076	0.109	8.02041e-34	down
Ubb	6.47597e-69	-0.364647	0.122	0.177	2.42752e-64	down
Cmss1	1.42198e-59	-0.374477	0.286	0.332	5.33028e-55	down
Hsp90ab1	2.00836e-46	-0.380918	0.387	0.415	7.52835e-42	down
P4ha1	3.87512e-72	-0.387903	0.162	0.219	1.45259e-67	down
Npas3	1.11677e-160	-0.412708	0.774	0.801	4.18623e-156	down
Gm35188	3.96622e-78	-0.421501	0.157	0.218	1.48674e-73	down
Taco1	1.17995e-140	-0.433048	0.073	0.144	4.42303e-136	down
Usp53	2.36871e-19	-0.440829	0.131	0.153	8.87912e-15	down
Gm26917	3.40021e-44	-0.462882	0.327	0.352	1.27457e-39	down
Aldh1a1	8.86263e-65	-0.465738	0.065	0.109	3.32216e-60	down
Nhsl1	3.09459e-68	-0.471913	0.079	0.126	1.16001e-63	down
Gm37376	6.19765e-174	-0.521783	0.127	0.22	2.32319e-169	down
Gm3764	6.42577e-29	-0.523413	0.201	0.23	2.4087e-24	down
Gm42418	0	-0.599997	0.989	0.992	0	down
Gpc5	1.10046e-124	-0.608997	0.594	0.623	4.12506e-120	down
Slc1a2	2.5479e-94	-0.707656	0.229	0.294	9.55079e-90	down
Atp1a2	1.17042e-163	-0.770145	0.124	0.214	4.38734e-159	down
Slc4a4	8.77837e-169	-0.817631	0.191	0.287	3.29057e-164	down
Mir6236	0	-1.06502	0.574	0.696	0	down

## Sheet: Table S5
Table S5. Top 100 Functional enrichment results of DEGs between SOD1G93A mice and WT mice
Pathway	P-value	NES
REGULATION_OF_PHAGOCYTOSIS	0.00016488	2.03298
POSITIVE_REGULATION_OF_PHAGOCYTOSIS	0.000168947	2.00438
PHAGOCYTOSIS	0.000151217	1.99561
ANTIGEN_RECEPTOR_MEDIATED_SIGNALING_PATHWAY	0.000156912	1.95965
ANTIGEN_PROCESSING_AND_PRESENTATION_OF_EXOGENOUS_ANTIGEN	0.000513787	1.91722
REGULATION_OF_ALCOHOL_BIOSYNTHETIC_PROCESS	0.000170097	1.91494
NEGATIVE_REGULATION_OF_COAGULATION	0.000685049	1.89157
RESPONSE_TO_PURINE_CONTAINING_COMPOUND	0.000159464	1.89056
RESPONSE_TO_ATP	0.000873515	1.88264
ANTIGEN_PROCESSING_AND_PRESENTATION_OF_EXOGENOUS_PEPTIDE_ANTIGEN	0.00103466	1.87969
REGULATION_OF_PLATELET_ACTIVATION	0.00153139	1.87939
B_CELL_RECEPTOR_SIGNALING_PATHWAY	0.000505391	1.87297
CHEMOKINE_PRODUCTION	0.000166973	1.8649
ANTIGEN_PROCESSING_AND_PRESENTATION_OF_PEPTIDE_OR_POLYSACCHARIDE_ANTIGEN_VIA_MHC_CLASS_II	0.00121465	1.85766
ADAPTIVE_IMMUNE_RESPONSE	0.00014556	1.85733
NEGATIVE_REGULATION_OF_WOUND_HEALING	0.00135985	1.84179
ACTIVATION_OF_IMMUNE_RESPONSE	0.000149276	1.83761
CELLULAR_RESPONSE_TO_INORGANIC_SUBSTANCE	0.0001514	1.83471
VASODILATION	0.00221201	1.83215
CELL_ACTIVATION_INVOLVED_IN_IMMUNE_RESPONSE	0.000150534	1.8294
REGULATION_OF_T_CELL_DIFFERENTIATION_IN_THYMUS	0.00105079	1.82868
NEGATIVE_REGULATION_OF_CELL_SUBSTRATE_JUNCTION_ORGANIZATION	0.000714669	1.82547
HUMORAL_IMMUNE_RESPONSE	0.00016292	1.82483
HUMORAL_IMMUNE_RESPONSE_MEDIATED_BY_CIRCULATING_IMMUNOGLOBULIN	0.00189688	1.82057
COMPLEMENT_ACTIVATION	0.00154136	1.81879
OSTEOCLAST_DIFFERENTIATION	0.000164528	1.8148
CELLULAR_RESPONSE_TO_CALCIUM_ION	0.000163559	1.81455
POSITIVE_REGULATION_OF_INTERLEUKIN_2_PRODUCTION	0.00279525	1.811
IMMUNE_RESPONSE_REGULATING_CELL_SURFACE_RECEPTOR_SIGNALING_PATHWAY	0.000151699	1.8103
MYELOID_LEUKOCYTE_ACTIVATION	0.000152835	1.80978
MYELOID_CELL_ACTIVATION_INVOLVED_IN_IMMUNE_RESPONSE	0.000163559	1.80862
ANTIGEN_PROCESSING_AND_PRESENTATION	0.000163666	1.80487
LEUKOCYTE_DIFFERENTIATION	0.000138543	1.79982
POSITIVE_REGULATION_OF_INTERLEUKIN_6_PRODUCTION	0.000499417	1.79845
NEGATIVE_REGULATION_OF_RESPONSE_TO_WOUNDING	0.00050226	1.79675
IMMUNE_EFFECTOR_PROCESS	0.000139237	1.79661
REGULATION_OF_CELL_ADHESION	0.000132223	1.79018
ANTIGEN_PROCESSING_AND_PRESENTATION_OF_EXOGENOUS_PEPTIDE_ANTIGEN_VIA_MHC_CLASS_II	0.00297775	1.78709
REGULATION_OF_CELL_ACTIVATION	0.000137893	1.7869
T_CELL_RECEPTOR_SIGNALING_PATHWAY	0.00016176	1.78642
RESPONSE_TO_AMPHETAMINE	0.00332808	1.7827
ANTIGEN_PROCESSING_AND_PRESENTATION_OF_PEPTIDE_ANTIGEN	0.00254972	1.78269
CELL_ACTIVATION	0.000126984	1.78083
RELAXATION_OF_SMOOTH_MUSCLE	0.000363901	1.77963
LIPOPOLYSACCHARIDE_MEDIATED_SIGNALING_PATHWAY	0.00202259	1.77468
NEGATIVE_REGULATION_OF_LIPID_METABOLIC_PROCESS	0.000839349	1.77412
THYMUS_DEVELOPMENT	0.00290152	1.77291
T_CELL_ACTIVATION	0.000141603	1.77202
T_CELL_DIFFERENTIATION	0.00015058	1.7701
NEGATIVE_REGULATION_OF_CELL_ACTIVATION	0.000154416	1.76861
REGULATION_OF_T_CELL_DIFFERENTIATION	0.000158932	1.76771
NEGATIVE_REGULATION_OF_CELL_JUNCTION_ASSEMBLY	0.00381746	1.76432
PEPTIDYL_TYROSINE_DEPHOSPHORYLATION	0.000321543	1.76406
CELLULAR_RESPONSE_TO_ATP	0.00285816	1.76376
REGULATION_OF_CHOLESTEROL_BIOSYNTHETIC_PROCESS	0.0036784	1.7609
CELLULAR_RESPONSE_TO_CAMP	0.00425604	1.75953
NEGATIVE_REGULATION_OF_INFLAMMATORY_RESPONSE	0.000159185	1.75824
MYELOID_LEUKOCYTE_DIFFERENTIATION	0.000154059	1.75261
REGULATION_OF_GTPASE_ACTIVITY	0.000142878	1.75187
REGULATION_OF_VESICLE_MEDIATED_TRANSPORT	0.00013541	1.74835
REGULATION_OF_LEUKOCYTE_DIFFERENTIATION	0.000150852	1.74614
NEGATIVE_REGULATION_OF_PLATELET_ACTIVATION	0.00375134	1.74486
AUDITORY_RECEPTOR_CELL_MORPHOGENESIS	0.00411155	1.74365
MONONUCLEAR_CELL_DIFFERENTIATION	0.000142878	1.73783
VITAMIN_BIOSYNTHETIC_PROCESS	0.00216802	1.73519
GANGLIOSIDE_METABOLIC_PROCESS	0.0050173	1.73374
NEGATIVE_REGULATION_OF_RESPONSE_TO_EXTERNAL_STIMULUS	0.000145096	1.73231
REGULATION_OF_CHOLESTEROL_METABOLIC_PROCESS	0.00462408	1.73175
LYMPHOCYTE_ACTIVATION	0.000133708	1.72829
GRANULOCYTE_ACTIVATION	0.00510465	1.72713
POSITIVE_REGULATION_OF_IMMUNE_RESPONSE	0.000141483	1.72692
LIPOPROTEIN_CATABOLIC_PROCESS	0.00500179	1.72535
REGULATION_OF_HOMOTYPIC_CELL_CELL_ADHESION	0.00519031	1.72395
POSITIVE_REGULATION_OF_OXIDATIVE_STRESS_INDUCED_CELL_DEATH	0.00542907	1.72137
HAIR_CELL_DIFFERENTIATION	0.00599623	1.72118
LEUKOCYTE_MEDIATED_IMMUNITY	0.000147995	1.71974
REGULATION_OF_STEROID_BIOSYNTHETIC_PROCESS	0.0038649	1.71907
CELLULAR_RESPONSE_TO_OXYGEN_RADICAL	0.00711111	1.7166
NEGATIVE_REGULATION_OF_LIPID_BIOSYNTHETIC_PROCESS	0.00578526	1.71658
REGULATION_OF_I_KAPPAB_PHOSPHORYLATION	0.00164805	1.71615
RESPONSE_TO_METAL_ION	0.000145096	1.71187
INTERLEUKIN_2_PRODUCTION	0.00611933	1.71064
AUDITORY_RECEPTOR_CELL_DEVELOPMENT	0.00711111	1.70989
CDC42_PROTEIN_SIGNAL_TRANSDUCTION	0.00500268	1.70914
STARTLE_RESPONSE	0.00613067	1.7087
RESPONSE_TO_OXYGEN_RADICAL	0.00562094	1.70626
RETINA_VASCULATURE_MORPHOGENESIS_IN_CAMERA_TYPE_EYE	0.00164805	1.70555
SCHWANN_CELL_DIFFERENTIATION	0.00651019	1.70514
INTERLEUKIN_6_PRODUCTION	0.00111625	1.70345
POSITIVE_REGULATION_OF_REACTIVE_OXYGEN_SPECIES_METABOLIC_PROCESS	0.00419745	1.7031
RESPONSE_TO_AMINE	0.00651019	1.70296
REGULATION_OF_COAGULATION	0.0055847	1.70218
AMMONIUM_ION_METABOLIC_PROCESS	0.00647986	1.70201
REGULATION_OF_CD4_POSITIVE_ALPHA_BETA_T_CELL_ACTIVATION	0.00645929	1.70064
REGULATION_OF_PLATELET_AGGREGATION	0.00647986	1.69956
REGULATION_OF_ACTIN_CYTOSKELETON_REORGANIZATION	0.00716846	1.69931
POSITIVE_T_CELL_SELECTION	0.00562094	1.69927
MYELOID_CELL_DIFFERENTIATION	0.000143493	1.69676
INNER_EAR_AUDITORY_RECEPTOR_CELL_DIFFERENTIATION	0.00612638	1.69641
SCHWANN_CELL_DEVELOPMENT	0.00709343	1.69477

## Sheet: Table S6
Table S6. Genes define nine microglial clusters in SOD1G93A mice and WT mice
Cluster 0 (Top 100)				Cluster 1 (Top 100)				Cluster 2				Cluster 3 (Top 100)				Cluster 4 (Top 100)				Cluster 5 (Top 100)				Cluster 6 (Top 100)				Cluster 7 (Top 100)				Cluster 8 (Top 100)
Genes	Log2 Fold Change	P-Value		Genes	Log2 Fold Change	P-Value		Genes	Log2 Fold Change	P-Value		Genes	Log2 Fold Change	P-Value		Genes	Log2 Fold Change	P-Value		Genes	Log2 Fold Change	P-Value		Genes	Log2 Fold Change	P-Value		Genes	Log2 Fold Change	P-Value		Genes	Log2 Fold Change	P-Value
Bin2	1.38567	1.35332e-05		C030029H02Rik	1.3379	1.55494e-33		Kcnt1	0.988184	0.00145315		Gm32122	2.68848	1.81427e-71		4930419G24Rik	1.76467	1.38874e-89		Gpnmb	3.66771	9.758e-25		Tnr	3.83555	6.78686e-101		Top2a	5.08212	2.69633e-284		F13a1	6.33099	3.30393e-116
Siglech	1.37378	2.36325e-28		4930419G24Rik	1.2973	8.86327e-21		Fa2h	0.503421	0.00494606		6030407O03Rik	2.16363	2.29897e-75		Gm37459	1.60543	2.29111e-77		Igf1	3.38137	1.2196e-43		Vcan	3.80043	1.68843e-125		Knl1	4.59706	1.92251e-192		Mrc1	6.0335	4.21168e-226
Selplg	1.36986	7.46466e-28		Clmn	1.28896	9.25047e-51		Slco3a1	0.485806	0.000963664		Art3	2.10544	5.52504e-58		Il33	1.56942	2.50506e-81		Bcar3	3.34728	2.0828e-50		Megf11	3.60885	4.5044e-134		Efcab11	4.45033	2.86725e-125		Cd74	5.61274	6.88336e-12
Gm10790	1.36086	2.69367e-10		Il33	1.26163	1.58935e-45		Grid1	0.450079	0.00615929		Tspan9	2.04088	1.46181e-84		Gm42413	1.55233	8.79111e-77		Lpl	3.20621	7.3495e-40		Sox6	3.54963	1.07939e-127		Pax5	4.16299	4.75288e-28		Skap1	5.5999	2.18484e-31
Nfatc2	1.3165	0.00270885		Rhoj	1.20851	5.27192e-20		Map7	0.449358	9.13946e-13		Piezo2	1.99959	3.30561e-55		C030029H02Rik	1.50698	5.09128e-79		Fam20c	2.9447	1.5735e-42		Cacng4	3.53131	4.68111e-116		Cenpe	4.07753	2.50686e-112		Gm2682	5.26639	2.32001e-94
Fgd2	1.31008	2.98198e-13		Dusp10	1.20535	7.5233e-12		Dscaml1	0.437828	4.7156e-06		Gm29455	1.9741	1.45638e-73		Palm2	1.50102	3.90087e-83		Flt1	2.86165	4.8163e-32		Ppfibp1	3.5224	4.18117e-122		Neil3	4.06404	1.01101e-183		Themis	4.70794	9.99888e-73
P2ry12	1.24404	1.71348e-19		Ninj2	1.19902	8.1641e-27		Arhgap23	0.416829	0.000155295		Mob3b	1.92987	1.61328e-74		1700047M11Rik	1.48659	3.51402e-70		Rai14	2.82903	2.4993e-49		Gm4876	3.41949	1.04798e-121		Kif15	4.02156	1.42675e-130		Dab2	4.62655	2.57987e-18
Abi3	1.22885	0.00588753		Palm2	1.18122	5.86964e-55		Kcnip4	0.409417	0.00049538		Lmo7	1.9144	1.04436e-52		Gm28376	1.46317	3.57222e-63		Gm37168	2.71633	1.2318e-19		Mir9-3hg	3.39319	5.47152e-147		Nusap1	4.00076	9.30017e-130		Cd226	4.49431	1.49589e-75
Ifngr2	1.22267	0.00333535		Gm4593	1.12162	2.62958e-42		Apod	0.406155	0.00147768		Hmcn1	1.81514	6.7783e-12		Gm4593	1.4517	3.89131e-76		Lgals3	2.70339	2.647e-22		Pdgfra	3.29489	6.36568e-134		Cenpf	3.95889	3.05598e-134		Ms4a4b	4.24306	3.65538e-34
Abca9	1.21802	0.000327867		Gm37459	1.11601	1.44766e-13		Gm20687	0.398196	0.00546102		Ccdc187	1.80329	7.40362e-38		Pex5l	1.44456	1.8869e-94		Mdfic	2.66317	6.7363e-31		Spon1	3.23731	7.54919e-145		Mki67	3.95091	6.287e-104		Atp8b4	4.1996	2.96953e-87
Capn3	1.19837	1.48289e-06		Pex5l	1.10254	5.83143e-88		Slc24a2	0.392122	1.75512e-17		Carns1	1.77823	1.14003e-68		Gm10701	1.44416	7.64772e-61		Spp1	2.53071	4.2423e-12		Mybpc1	3.14189	3.91077e-100		Kif4	3.92312	1.07108e-110		Itga1	4.00217	1.31645e-41
Il6ra	1.17789	1.31228e-08		Rasal1	1.09949	0.000875127		Mbp	0.391696	2.13702e-13		Rab37	1.77018	1.14622e-62		Plin4	1.40634	5.67825e-54		Fgr	2.52395	9.5149e-25		Afap1l2	3.13388	7.67066e-124		Kif11	3.91386	1.8422e-141		Ccr2	3.83254	7.09081e-47
0610040J01Rik	1.17202	9.09548e-10		Abca8a	1.09852	7.79922e-06		Kif21a	0.391133	0.0038601		Cldn14	1.76529	3.69857e-61		1500015L24Rik	1.40309	3.70479e-59		Olfr111	2.47797	7.2022e-25		Lhfpl3	3.0394	5.82569e-73		Diaph3	3.9112	3.18411e-68		Stat4	3.8257	2.16058e-62
Slco2b1	1.16024	7.24065e-26		Dapk2	1.09062	2.44832e-05		Cdc37l1	0.384562	0.000337891		Gm48742	1.72375	8.00048e-47		Clmn	1.3818	2.908e-74		45354	2.45587	1.2262e-32		Sema3d	2.91641	2.66971e-112		Tpx2	3.79835	4.36875e-149		Itk	3.81029	2.16692e-31
Hck	1.15832	0.000173647		Gm42756	1.08846	6.4633e-06		Snhg11	0.379978	6.32781e-08		A330049N07Rik	1.6889	5.2111e-75		Dusp10	1.37495	5.94072e-59		Myo1e	2.42458	4.7353e-32		Adam12	2.90332	3.31053e-92		Brip1	3.72534	5.91843e-94		Adgre5	3.79831	5.92755e-27
Entpd1	1.1546	1.20781e-13		A230001M10Rik	1.08683	3.17778e-31		Tmem178b	0.372209	0.000106189		Enpp6	1.65434	9.17326e-77		Tnni1	1.36843	1.00531e-61		Gas2l3	2.38903	5.1045e-19		Ptprz1	2.80565	7.02709e-86		Cdca2	3.71215	7.35982e-157		Grap2	3.78819	2.0293e-36
Plcg2	1.14767	4.87455e-08		Gm19445	1.08503	3.42451e-16		Akap6	0.369022	0.00977122		3110039I08Rik	1.62677	5.61216e-71		Gm48370	1.3662	7.38262e-54		Fgf13	2.35762	1.8085e-47		Sh3bp4	2.7985	1.22155e-98		Esco2	3.59581	4.05304e-72		Ifi203	3.7663	1.45872e-86
P3h2	1.14583	7.0315e-10		Prox1os	1.08459	0.00224437		Prr5l	0.367489	2.52775e-12		Scel	1.62122	4.40146e-35		Abca8a	1.36326	4.12661e-68		Cd300lb	2.34982	1.8301e-25		Neu4	2.77043	6.56729e-105		Lockd	3.57543	1.34007e-105		Bcl2	3.69788	5.456e-05
Tpst2	1.13206	0.0033846		Pde8a	1.07337	1.53229e-39		Unc5c	0.363669	6.86739e-07		Arhgef37	1.6185	1.79943e-44		Grm3	1.35792	5.45378e-73		Sh3pxd2b	2.28671	2.7424e-15		Gm3764	2.76828	6.55882e-82		Ccnf	3.47487	2.12235e-74		H2-Ab1	3.59079	8.98629e-27
Adap2	1.12237	3.61033e-20		Olfml1	1.03694	2.55741e-09		Sept7	0.360125	0.00229739		Gm45356	1.61364	3.96427e-44		Zfp536	1.3578	1.56367e-86		Fam129b	2.22991	2.1476e-13		Adarb2	2.67021	4.87829e-60		Mis18bp1	3.41143	1.66782e-116		Ctsw	3.46507	1.50958e-42
Rgs10	1.11794	0.00045855		Spock1	1.03044	3.03538e-43		Phlpp1	0.355152	2.85399e-10		Rnf220	1.57216	2.33769e-90		Xrcc6	1.35623	6.34162e-59		Apobec1	2.19661	1.8481e-32		Cspg4	2.63521	8.81183e-82		Parpbp	3.33666	1.4629e-53		Ptpn22	3.45048	2.11515e-21
Zfp710	1.11413	6.16967e-24		Gm16168	1.02259	4.12477e-32		Prdm5	0.354008	0.00566011		CT009580.1	1.5555	2.00039e-28		Gm42756	1.35093	7.23647e-67		Anapc15	2.19636	5.6366e-20		Shc4	2.63414	1.34476e-72		Cdca8	3.32141	2.45385e-82		Slfn1	3.33458	1.65567e-42
Csf1r	1.10542	2.07946e-24		Myrf	1.02094	6.54288e-17		Tulp4	0.351859	0.00061888		Kif6	1.55498	1.00045e-55		Pcolce2	1.3414	2.96897e-72		Cd300lf	2.19161	1.7996e-13		Dnah5	2.62913	5.25103e-69		Prc1	3.27288	5.74655e-64		Rbpj	3.3273	1.95927e-07
Pik3ap1	1.09742	4.22457e-06		Rpl32l	1.01975	0.000904005		Ppp1r16b	0.347597	0.00351337		Bace2	1.54612	3.14727e-36		4930511M06Rik	1.33061	6.90411e-51		Clec7a	2.1297	2.3533e-11		Emid1	2.6191	4.10763e-88		Bub1b	3.24523	1.7017e-79		H2-Aa	3.32091	1.56837e-35
Zfhx3	1.0899	7.54431e-88		Grm3	1.01129	2.73356e-55		Agap1	0.339775	9.37525e-05		C530008M17Rik	1.54573	4.10133e-44		A230001M10Rik	1.32768	5.23938e-74		Chst11	2.07551	5.7426e-19		Ntn1	2.59267	2.51095e-73		Iqgap3	3.19425	2.49654e-74		Lck	3.29132	2.94183e-31
Pde3b	1.0882	1.49299e-41		Tnni1	1.01089	2.09283e-07		Galnt6	0.33861	0.00413429		Jakmip3	1.54141	1.4546e-57		Mast3	1.32699	7.90385e-69		Rab7b	2.05875	1.9085e-14		2900037B21Rik	2.58806	1.20969e-67		Sdk1	3.17656	4.80609e-20		Itga4	3.27857	6.69835e-09
8030442B05Rik	1.0868	0.000974353		Ablim2	0.984124	1.36019e-23		Fgfr2	0.336048	0.000706745		Fntb	1.53796	2.10534e-48		Gm13905	1.32679	2.39083e-58		Arhgap25	2.01467	9.0348e-29		Gm37731	2.5758	5.21878e-102		Kif23	3.17615	1.45475e-97		Slc1a5	3.27282	4.63064e-09
Maf	1.08665	0.00351147		Hid1	0.980383	9.00252e-07		Enpp2	0.331897	0.000244971		Mboat1	1.53353	1.41768e-50		Pde8a	1.3262	4.18986e-69		Itpkb	2.00134	3.2953e-27		Sema5b	2.55069	3.03816e-87		Cenpp	3.16524	2.13827e-35		Stard8	3.25023	1.12922e-10
Arhgap22	1.05807	1.27952e-12		Tmod2	0.978519	3.46607e-40		Rnf220	0.325586	2.45544e-07		Nkx2-2os	1.52911	6.68983e-35		D7Ertd443e	1.31832	7.65834e-63		Xylt1	1.99254	9.5678e-24		Rgcc	2.53791	1.36738e-71		Ckap2l	3.11475	1.01954e-123		Cd3d	3.21506	1.96057e-70
Srgap2	1.05415	1.54683e-91		Pcolce2	0.973719	3.92145e-12		Meg3	0.322352	9.25632e-09		Ror1	1.51367	3.41707e-36		Efemp1	1.313	4.63516e-57		Axl	1.9674	1.1299e-15		Plce1	2.52461	9.4014e-62		Rad54b	3.10697	2.38225e-51		Bcl11b	3.19984	0.000171355
Inpp5d	1.04935	2.71961e-66		Zfp536	0.968625	1.39841e-60		Rbfox1	0.321761	0.000208597		4930420G21Rik	1.51255	8.72875e-29		Rtkn	1.31094	1.83806e-76		Itgax	1.93282	5.9957e-13		Igsf21	2.47732	7.88773e-82		Kifc1	3.06107	3.24145e-111		Ahnak	3.15891	3.65538e-34
Fam102b	1.04448	0.00378618		D7Ertd443e	0.959652	2.14489e-21		Grm3	0.320241	0.00140921		Rasgef1c	1.50743	1.726e-32		Pla2g3	1.29299	9.60302e-56		Prkch	1.91697	2.7921e-30		Xylt1	2.39033	3.20045e-53		Wee1	3.0368	1.45858e-24		Iqgap2	3.1523	1.7957e-23
C1qb	1.04343	0.00643206		Opalin	0.953933	6.43279e-19		Spock3	0.319438	0.00275493		Paqr8	1.50739	8.7799e-54		Aspa	1.27566	3.08258e-61		Csf1	1.90496	1.9777e-09		Gm38505	2.3887	8.75721e-39		Ndc80	3.03524	6.26132e-54		Ripor2	3.10541	4.27913e-15
Mgat4a	1.03608	0.000387305		Gm48371	0.950449	0.00163543		Efhd1	0.319266	0.00626433		Sec14l5	1.50262	2.56134e-83		Gm48512	1.27508	5.78352e-57		Cd83	1.84891	1.3357e-10		Hunk	2.38421	7.02075e-43		Clspn	3.03463	6.38588e-49		Cd6	3.0843	5.18446e-53
Ctss	1.036	2.87515e-14		Mast3	0.948455	9.44673e-39		Otud7a	0.316918	0.000359564		Prr5l	1.49939	1.60005e-100		Fam13c	1.27334	5.17502e-58		Apoe	1.83409	1.8533e-34		Inava	2.3445	2.05838e-72		Kif2c	3.03231	2.74231e-98		Gm47572	3.05972	5.59137e-05
Pag1	1.03567	2.63199e-56		Ppp1r16b	0.944379	1.15814e-43		Mast4	0.314823	1.35968e-10		AC113961.1	1.48772	6.10942e-39		Ppp1r16b	1.2724	3.68148e-69		Plek	1.82711	1.5318e-17		Sulf1	2.33455	8.35468e-55		Shcbp1	3.01169	1.97672e-54		Aoah	3.05492	3.34775e-29
Cx3cr1	1.03465	4.27737e-14		Arrdc2	0.934931	2.39978e-06		Pak7	0.31137	0.00162609		Tmprss5	1.45835	4.7945e-32		Ptpn13	1.26473	1.39457e-45		Trpc4	1.8131	4.8951e-12		Gm13052	2.25074	1.93024e-32		Cep128	3.00168	1.87802e-22		Gm37642	3.04552	1.63854e-14
4933406I18Rik	1.03443	8.15043e-11		Frmd5	0.929208	8.1727e-65		Mobp	0.307288	4.28915e-05		Slc5a11	1.45269	1.10588e-26		Nkain1	1.2585	1.34773e-70		Slc25a25	1.79672	3.7417e-12		Myt1	2.2288	1.32406e-63		Ccdc18	2.98693	6.65617e-30		Vav3	3.04009	1.18741e-12
AC102342.2	1.03125	1.19434e-09		Phldb1	0.927344	1.83109e-29		Enox1	0.305083	0.00106352		Prima1	1.43734	6.74205e-44		Gm48249	1.25059	3.15811e-39		Arhgap24	1.78658	1.1647e-33		Epas1	2.20646	1.77436e-36		Rad51b	2.98416	2.69838e-30		Mndal	3.02666	8.54522e-49
Otulinl	1.02843	0.000479207		Zbtb16	0.926468	1.72073e-42		St6galnac3	0.303872	1.36465e-09		Gm10863	1.43005	3.61744e-32		Arhgef10	1.24909	1.41891e-65		Cd180	1.78034	2.2446e-20		Armh4	2.16223	1.707e-53		Prr11	2.97438	5.23527e-64		Arhgef3	2.97632	1.53304e-07
B4galt1	1.02713	0.000933464		9330199G10Rik	0.922777	0.000362503		Ank3	0.302335	2.57171e-07		Pcsk6	1.42853	9.77226e-48		Tmod2	1.24886	5.89105e-66		Fnip2	1.76184	1.8187e-21		Sox5	2.15469	2.62962e-57		Brca1	2.97132	1.23928e-50		Msr1	2.95488	5.06437e-15
Dock8	1.01915	8.02148e-34		Mast4	0.917727	6.2635e-70		Kif1b	0.301687	0.00230709		AC122117.2	1.42298	1.11783e-64		Ankub1	1.24625	1.65107e-67		Itga5	1.75662	2.2776e-12		Plpp4	2.1454	1.35678e-44		Kif24	2.9177	8.47837e-28		Cd2	2.94628	1.50958e-42
Cst3	1.01779	2.24743e-18		Tspan2	0.914323	9.74224e-35		Macrod2	0.301029	0.00294471		Anln	1.41748	8.58587e-66		Gjc3	1.24599	2.46253e-64		Plxnc1	1.74139	6.1531e-08		Kank1	2.14332	1.82186e-52		Hmmr	2.9022	2.06871e-105		Cmah	2.93353	1.63462e-11
Ophn1	1.01655	1.48653e-27		Mapt	0.909231	6.09385e-55		Fgf12	0.300322	0.00976627		Slc25a27	1.41291	3.91731e-62		Pde4b	1.24549	8.80514e-106		Gm45153	1.73474	4.3719e-08		Dscam	2.12781	7.67429e-48		Ncapd2	2.85485	3.17337e-40		H2-K1	2.89831	0.00134689
Tnfrsf11a	1.01485	5.0133e-05		Daam1	0.904961	1.20948e-28		Nrxn3	0.299235	0.000823673		Plekhg1	1.41274	1.85049e-63		Frmd5	1.24506	3.85294e-88		Ptchd1	1.73092	1.7138e-09		Arhgef26	2.11703	2.57599e-41		Cenpa	2.8273	1.22609e-63		Cd163	2.86967	1.63023e-30
Arhgap45	1.00877	3.09701e-15		Ralgds	0.903349	7.83346e-07		Gm38062	0.297319	0.00983666		Sdk2	1.39977	1.15492e-39		Mast4	1.24298	1.03085e-86		Gm14005	1.72669	8.2074e-10		Rlbp1	2.10884	2.101e-64		Atad2	2.82062	8.60393e-35		Gm10048	2.86591	2.18385e-06
Plcl2	1.00838	1.10085e-14		Bfsp2	0.897487	3.52841e-05		Insc	0.295968	0.00652567		Gm11437	1.39911	5.09913e-42		Tmod1	1.241	4.68618e-66		Cers6	1.72604	2.6361e-30		AC154538.1	2.09175	2.43434e-32		Racgap1	2.79805	5.00491e-41		Foxp4	2.86188	1.40947e-05
Nav2	1.00721	4.03487e-82		Ano4	0.879045	3.32128e-46		Lingo2	0.295283	0.00177354		Pcyt1b	1.3962	6.17538e-35		Gm11149	1.2405	2.66064e-64		Slc16a10	1.71714	1.1182e-15		Stk32a	2.08572	3.70067e-58		Kntc1	2.79356	1.46113e-48		Stab1	2.83457	5.17509e-07
Lpcat2	1.00519	8.40871e-09		Bcas1	0.86767	7.66634e-40		Gnao1	0.294033	0.000175259		Shroom3	1.39037	3.52083e-36		Gm44866	1.2359	3.04337e-40		Kcnj2	1.70699	1.69e-08		Has2os	2.08375	1.54502e-37		Lmnb1	2.765	5.56665e-30		AW112010	2.81876	1.85604e-21
Pou2f2	1.00403	3.35802e-05		Heg1	0.867259	1.75102e-15		Cntnap2	0.293045	6.04757e-05		Gipr	1.38713	4.37961e-19		1700085D07Rik	1.23419	1.65967e-48		Tent5c	1.698	1.6531e-12		Mmp16	2.07292	1.15601e-37		Ckap2	2.75793	3.03203e-48		Ms4a6b	2.79627	9.36536e-06
Lair1	1.00331	2.38424e-12		1500015L24Rik	0.861401	0.000233488		Gm42756	0.292836	0.00022382		Gm44596	1.38189	5.07223e-25		Ninj2	1.23041	4.74548e-65		Fat3	1.69737	7.3547e-26		Pax3	2.07073	2.00155e-53		Mms22l	2.75342	6.48005e-21		F630028O10Rik	2.78874	1.69367e-21
Lgmn	1.0024	1.81837e-16		Ikzf2	0.860046	1.67281e-18		Adipor2	0.290996	0.00014422		Gm28376	1.37541	3.8199e-28		St18	1.22715	2.0753e-76		Tnfsf8	1.69277	1.2868e-07		Mtss1l	2.05132	3.01324e-41		Stil	2.74264	8.66097e-67		Ms4a6c	2.78873	6.30443e-08
Ikzf1	1.00215	2.63074e-23		Pls1	0.855925	9.17618e-12		Fgf14	0.289794	9.9849e-05		St6galnac3	1.37275	7.10672e-90		Rhoj	1.22562	1.29459e-58		Nek6	1.68833	1.1197e-16		Slc35f1	2.0488	3.53412e-49		Ect2	2.73721	1.23928e-50		H2-Q7	2.7841	8.17403e-13
St3gal6	1.00123	0.000771829		Gjc3	0.854624	1.3378e-22		Nkain2	0.288666	1.18307e-13		Tiam2	1.37228	1.94599e-18		Fbxw15	1.22405	9.38196e-40		Klhl6	1.67727	1.0316e-21		Sgcd	2.00409	1.65307e-42		Incenp	2.72892	2.32401e-43		2310001H17Rik	2.76735	3.99469e-22
Ccnd3	1.00012	2.73843e-52		Ddc	0.853824	0.000151972		Kcnq3	0.286425	6.13586e-05		Tex52	1.36497	3.13726e-19		Gm11659	1.22352	9.21341e-45		Cd274	1.67373	1.5052e-08		Itga9	1.99731	8.78901e-46		Slc43a3	2.71464	2.38432e-37		4930522L14Rik	2.76419	6.94263e-06
Apbb1ip	0.998804	2.50139e-27		Arhgap23	0.851857	1.78094e-43		Ctnna3	0.283056	1.55192e-06		Rhpn2	1.3644	4.09647e-36		Creb5	1.22062	3.374e-67		Sh3tc1	1.66524	1.1422e-08		Nrcam	1.99189	4.11743e-47		2700099C18Rik	2.67801	4.11763e-52		H2-DMb1	2.75335	0.00299056
Lhfpl2	0.997859	3.75336e-06		Pde4b	0.849203	2.44552e-77		Tmbim1	0.280217	0.00580814		Ephb1	1.36045	8.1861e-52		Mapt	1.21123	8.48699e-74		Cd9	1.62589	1.2844e-17		Gm2164	1.97864	5.52785e-45		Sgo1	2.66937	9.78657e-33		Arhgap15	2.73411	1.22993e-11
Rtn1	0.99218	6.67311e-21		Clic4	0.849108	3.65295e-14		Mapt	0.276367	0.000645837		Shroom1	1.35872	1.78118e-27		Arhgap23	1.21104	4.16255e-68		Ctsb	1.62364	2.1141e-26		Susd5	1.962	7.30467e-47		Smc2	2.66141	2.83576e-28		Myo3b	2.71481	1.5739e-09
Itga6	0.989251	0.00103285		Pakap	0.832234	5.65761e-05		Prickle2	0.273574	2.09509e-05		Syne3	1.35473	8.23574e-23		Pak7	1.20899	4.07494e-67		Sh3bp2	1.61471	1.0305e-10		Opcml	1.94482	1.00479e-49		Spag5	2.62288	9.92688e-41		Ms4a4a	2.68785	7.19491e-29
Nckap1l	0.984153	0.000897709		Daam2	0.830005	1.15745e-34		Npas3	0.273021	0.000524423		Adam19	1.35452	8.83497e-44		Daam2	1.20624	4.48054e-66		Dgkz	1.61094	1.0445e-17		Etv4	1.94338	1.27955e-32		Sgo2a	2.61708	3.37771e-48		Gm36388	2.68745	6.79194e-06
Plxna4	0.980473	6.89888e-08		Nfasc	0.818111	8.989e-38		Zfp536	0.272986	9.07542e-06		St3gal4	1.35222	7.79444e-55		Plekhh1	1.20478	9.88921e-63		Nrp2	1.60662	9.2468e-11		Ptprt	1.92117	4.41276e-50		Aspm	2.57283	2.55073e-58		Cd44	2.67913	4.89835e-06
Atp8a2	0.979823	4.44188e-29		Arhgef10	0.817499	5.59962e-25		Nrg3	0.269924	0.0003695		A330015K06Rik	1.34478	2.42189e-59		Gm47271	1.20336	2.66794e-48		A930007I19Rik	1.60317	1.0366e-06		Grik3	1.90484	1.74187e-36		Birc5	2.55782	4.82934e-31		Cp	2.66657	5.60617e-06
Numb	0.977411	5.89338e-37		Fam13c	0.816273	1.93684e-13		Pde4b	0.266437	8.48846e-10		Cntn3	1.3425	1.55578e-46		Stard13	1.20213	7.67555e-56		45546	1.60147	2.418e-09		Csgalnact1	1.90144	1.44499e-30		Trip13	2.54623	6.00785e-31		Bank1	2.66477	4.61223e-11
Hexb	0.973544	5.90862e-37		Pak1	0.813584	5.37715e-30		Ptpdc1	0.265073	0.00686182		Pdlim1	1.33726	2.356e-30		Tmeff2	1.20157	3.78333e-86		Cd68	1.59816	3.4361e-05		Mgat5b	1.8991	2.08694e-51		Tyms	2.53804	4.40698e-21		mt-Nd1	2.66124	0.00571995
Runx1	0.966862	2.36919e-23		Csrp1	0.811983	5.04637e-14		Gm42692	0.263342	0.0042801		Atp10b	1.33146	2.57514e-26		Sox10	1.19755	5.53325e-61		Dtnbp1	1.5952	8.9807e-11		Kcnip3	1.8926	4.07966e-43		Foxm1	2.51695	5.37238e-26		Ezr	2.62408	1.44167e-09
Maml3	0.958553	5.46612e-45		St18	0.811636	5.37773e-51		Ctnna2	0.255202	0.000549816		Gm816	1.32799	2.3278e-29		9330199G10Rik	1.19568	2.49544e-54		Bcl2	1.57998	2.8976e-14		Pde7b	1.88829	7.51567e-43		Ulbp1	2.51064	1.09179e-16		Mrpl2	2.62363	0.000437397
Cacnb2	0.954423	7.63308e-11		Lrp4	0.811075	0.00352471		Sox8	0.254659	0.00200731		Slc24a2	1.32256	8.76238e-106		Phlpp1	1.19091	4.14514e-87		Asph	1.57523	1.5772e-29		Rapgef3	1.88681	1.41711e-29		Cdc25b	2.50743	6.02774e-13		Tnfaip8	2.56511	4.41719e-11
Ly86	0.95304	6.14108e-28		Kirrel3	0.803072	9.99503e-18		Cadm2	0.250429	9.12607e-05		Cyp2j12	1.31927	9.34689e-36		Ttll7	1.18962	5.45131e-60		2900089D17Rik	1.55298	1.0888e-07		A930009A15Rik	1.88148	1.40161e-62		Kifc5b	2.50495	1.45101e-34		Id2	2.55446	0.000124436
E230029C05Rik	0.945868	2.87701e-13		Insc	0.799905	9.72833e-06						Osbp2	1.30832	8.64505e-41		Gm37443	1.18869	2.11399e-47		Eepd1	1.54079	2.057e-07		Mroh3	1.87741	4.50874e-33		Zwilch	2.4998	4.77477e-45		Mdfic	2.54473	1.41858e-05
Rreb1	0.94501	2.1632e-20		Aspa	0.795883	9.00118e-29						Cyp27a1	1.30226	1.11121e-42		Itgad	1.18632	3.93075e-45		Renbp	1.5386	2.716e-09		Kcnh8	1.87574	1.69568e-45		Uhrf1	2.48989	1.65826e-54		Trp53inp1	2.51969	2.24832e-05
Serinc3	0.938393	6.76044e-09		Gnao1	0.794395	5.58312e-36						Lpar1	1.30129	6.00819e-36		Hepacam	1.18124	3.06297e-68		Gsap	1.52653	8.6334e-16		Nckap5	1.85952	2.71823e-40		Hmgb2	2.46924	2.03942e-18		Fam219b	2.49914	0.000638579
Pmepa1	0.932031	0.00375604		Arap2	0.793191	8.60329e-15						Aff3	1.29885	1.12325e-49		Phldb1	1.17951	8.92277e-60		Actr3b	1.50575	3.0567e-05		Col5a3	1.84006	8.99484e-33		Spc25	2.46268	1.6817e-93		Nedd9	2.42441	0.000104859
Camk1d	0.930802	1.80048e-55		Pak7	0.792506	6.4073e-32						Sox2	1.29477	2.07875e-23		Gm28322	1.17903	1.99064e-34		Ank	1.50425	5.9002e-12		Olfm2	1.81193	7.24981e-40		Kif18a	2.43476	1.09122e-29		Gm42576	2.38342	0.000199337
Fli1	0.92794	4.3618e-10		Nkain1	0.787557	1.48168e-12						Ppp2r2c	1.29401	2.12487e-35		Nfe2l3	1.17708	2.7751e-50		A130071D04Rik	1.49861	1.9232e-08		Asic1	1.79312	6.87314e-19		Kif20b	2.43211	8.51589e-43		Card11	2.37467	0.00127535
Mertk	0.925867	3.21625e-47		Phactr3	0.785291	9.18942e-16						Gdpd5	1.29142	8.44855e-32		Zbtb16	1.16914	1.70121e-58		Ctsd	1.49857	3.8071e-23		Nmnat2	1.79236	8.05289e-42		Dbf4	2.34946	1.8718e-16		Lancl2	2.36819	0.00965225
Cntn6	0.92484	0.00294372		1500004A13Rik	0.784199	3.05363e-13						St8sia3os	1.2884	1.54941e-22		Gm5535	1.16715	8.24662e-49		St8sia6	1.48987	5.7736e-07		Col11a2	1.78483	1.20639e-23		Ezh2	2.34597	2.47124e-16		Lyz2	2.36584	2.18133e-11
Itgb5	0.923354	4.00541e-23		Ccp110	0.780097	8.74614e-11						Ctnna2	1.28427	6.54749e-71		Kcna1	1.164	1.20218e-56		Sntb2	1.48094	1.0329e-05		Cspg5	1.77725	1.03948e-45		Ncapg2	2.3282	7.90664e-25		Etfbkmt	2.35186	0.00135575
Inpp4b	0.922713	2.236e-31		Htra1	0.780012	2.85219e-11						Pxylp1	1.28059	9.64288e-26		Gm28320	1.16382	1.32483e-57		Tmem163	1.47485	2.1361e-07		Srgap1	1.77682	4.63506e-37		Tmpo	2.31668	3.19077e-20		Slc14a1	2.34034	3.79634e-08
Tgfbr1	0.91858	1.08967e-45		Srgap1	0.779729	3.05875e-15						4930511M06Rik	1.27932	7.19896e-27		Gm36855	1.16364	2.4279e-38		Fblim1	1.46992	2.4599e-07		Cp	1.77086	1.79801e-38		D330045A20Rik	2.30153	5.022e-41		Irgm1	2.33899	0.000551473
Lyn	0.910609	1.29603e-24		A630081D01Rik	0.779592	1.63964e-05						Mapre2	1.2764	1.87072e-54		Abca8b	1.15907	4.57383e-59		Cnr2	1.46611	7.9175e-07		Shisal1	1.75891	3.39204e-30		Bub1	2.28954	2.62501e-73		Gramd3	2.3298	0.000869425
Csf3r	0.897912	8.00576e-08		Tnfaip6	0.777535	5.58227e-11						AC125101.1	1.27138	2.95519e-30		Gm16168	1.15093	1.09691e-52		Anxa3	1.44335	5.2656e-20		Gm38399	1.75801	8.26184e-38		Rbl1	2.28337	1.53383e-11		Mrps35	2.30904	0.00742608
Lrch1	0.896272	1.1798e-21		Pstpip2	0.777341	5.39684e-28						Elovl7	1.26199	9.95202e-51		Pls1	1.14569	1.26543e-67		Soat1	1.4415	2.9966e-09		Ptpn14	1.75541	4.89428e-37		Hirip3	2.27995	1.76787e-08		Trmt12	2.29415	1.81217e-05
Hpgds	0.895122	0.000462102		Rcan2	0.777228	2.21635e-24						Rftn1	1.25347	2.78731e-51		9330111N05Rik	1.1449	2.39356e-39		Map3k1	1.44123	3.2056e-09		Abhd2	1.75372	4.76438e-33		Gm43305	2.27649	1.96255e-19		Ptpn18	2.28807	0.00106108
Arsb	0.89254	0.0012313		Ankub1	0.773887	5.80575e-07						Faah	1.25225	1.64902e-34		Tspan2	1.14437	1.78849e-54		Cd84	1.44068	3.8297e-23		Lama4	1.73226	8.97671e-33		Nsl1	2.25079	3.24583e-39		Itsn1	2.24956	8.97257e-07
Rapgef5	0.885211	3.00539e-19		Neat1	0.772321	9.45116e-32						AC118724.1	1.24431	6.67938e-26		Gm48508	1.13723	6.4292e-51		Gm26714	1.43994	5.2417e-07		Dbx2	1.72691	5.62695e-32		Ttk	2.24287	2.0231e-53		Mir22hg	2.23038	0.000251017
Itpr2	0.883001	0.000678644		Ttyh2	0.76995	8.06262e-20						Jph1	1.24373	3.69701e-35		Sema6a	1.13714	4.63977e-59		Myo5a	1.43941	2.0264e-20		Gm47591	1.72658	4.09244e-20		Gm42047	2.21613	3.64586e-20		Adcy3	2.20292	0.00284186
Ppm1h	0.871602	5.4269e-20		Tmod1	0.766861	6.81604e-08						Ldlrad3	1.23152	8.61137e-36		Prkcq	1.13641	2.79554e-55		Fmn1	1.43741	4.8977e-14		Angpt1	1.72194	6.03464e-25		Kif14	2.21255	2.07604e-67		Clec4a1	2.18469	1.7339e-42
Fyb	0.870757	1.41212e-17		Ttll7	0.765324	3.19463e-22						Map7	1.23002	7.71396e-79		4930420G21Rik	1.13613	1.20278e-43		Gcnt2	1.43541	7.4806e-07		Tmem132d	1.71725	1.53256e-39		Mastl	2.2105	3.63423e-16		Adam19	2.18365	0.00143129
Tanc2	0.865819	1.95189e-73		Ptprk	0.763896	2.06617e-35						Bcat1	1.22565	1.33882e-41		Gm816	1.13193	1.21533e-36		Irf8	1.43202	7.4179e-17		Fyn	1.71622	1.5005e-17		Smc4	2.1919	7.36368e-25		Map3k15	2.17259	0.000138878
Acer3	0.854538	0.00462308		Arhgef28	0.76257	3.86148e-16						Rtkn2	1.21854	3.72743e-31		Pstpip2	1.12975	1.04678e-61		Gm8995	1.42683	1.1652e-07		Gm26883	1.71065	1.81315e-22		Rcc1	2.17038	1.33384e-08		St8sia4	2.16958	0.000148425
Atp1b1	0.84994	0.000294586		Kcna6	0.760724	9.40856e-09						Mbp	1.21329	4.27542e-88		Gm5067	1.12446	2.19212e-36		AU020206	1.42056	1.2717e-19		Astn2	1.68567	3.10979e-38		Ttc9	2.16456	3.93159e-05		Stk17b	2.13954	0.000602546
Cdh18	0.844326	7.53252e-14		1700047M11Rik	0.758957	3.04499e-16						Gm13905	1.21252	6.20838e-19		Ptprk	1.12318	3.38186e-63		Osbpl8	1.41885	2.5031e-18		Rap1gap	1.68498	2.23092e-25		Cip2a	2.12762	3.69432e-30		Sept9	2.13759	2.4763e-06
Ankrd44	0.84384	7.87966e-21		Ube2d1	0.757438	3.61289e-12						Cdk18	1.21105	1.7309e-24		Cobll1	1.12221	3.77507e-58		Arhgap10	1.4136	6.572e-07		9630028H03Rik	1.68457	9.21874e-19		Pola1	2.12347	8.87359e-12		Sntb1	2.10283	0.000356496
Fam49b	0.842129	1.12081e-37		Kndc1	0.751672	7.30184e-21						Usp31	1.21041	1.07597e-56		A330015K06Rik	1.12197	5.61471e-47		Cdk6	1.41006	5.2055e-10		Prkd1	1.68276	8.10507e-34		BC030867	2.09794	4.58282e-30		Tgfbi	2.07754	0.000520955
Ptprj	0.839217	5.25185e-25		Sox10	0.751522	0.0015392						Klf8	1.20968	1.50622e-18		Sox2ot	1.1188	5.3899e-63		Cd48	1.40513	0.00011354		Gfpt2	1.68009	4.32446e-42		Ncaph	2.07058	3.89266e-26		Gm3365	2.06552	3.92188e-05
Dennd4a	0.838865	5.42911e-21		Nfe2l3	0.751406	0.00150076						Ldlrap1	1.20957	2.43061e-30		Adamtsl1	1.11717	6.45039e-57		Dab2	1.40411	2.0229e-08		Tmem108	1.66937	2.05515e-15		Rad18	2.06531	4.03995e-16		Dcbld2	2.05714	0.000549047
Ldlrad4	0.837392	2.17337e-54		2900052L18Rik	0.751102	0.00378827						Napepld	1.20912	3.18388e-23		Arap2	1.11712	5.83819e-54		Cndp2	1.40252	0.00022098		Luzp2	1.66157	1.21616e-34		Rad51	2.06146	2.68369e-21		Tmem140	2.05305	0.00247305
Rnf180	0.82746	0.00475921		Hepacam	0.749924	1.20159e-11						Gm13403	1.20519	1.09679e-24		Ano4	1.11704	2.16336e-65		Plekhm2	1.39327	7.0801e-11		Ust	1.65483	1.17299e-24		Polq	2.05748	2.5639e-16		Gm10130	2.04685	0.00065274
Mef2c	0.821565	2.5792e-18		Prkcq	0.74829	1.40185e-08						Gal3st1	1.20482	1.73183e-35		Mobp	1.11634	2.55269e-64		Rab11fip5	1.38987	3.5543e-05		Snx22	1.64961	1.06262e-24		Bora	2.04548	2.52095e-16		Susd1	2.02971	0.00818636
Prkce	0.819255	0.00615183		Dscaml1	0.748276	1.25199e-38						Col16a1	1.20462	2.48545e-25		Ccp110	1.11408	1.2438e-60		Rassf3	1.38793	6.1111e-15		Cdh13	1.64686	1.49654e-33		Ska3	2.03636	3.15071e-26		Itgb1	2.02266	0.00285535

## Sheet: Table S7
Table S7. Functional enrichment results of DEGs for seven subclusters of microglia
C0 vs others
Pathway	P-value	NES
GOBP_ENSHEATHMENT_OF_NEURONS	0.00013177	-1.85801
GOBP_GLYCOSYLCERAMIDE_METABOLIC_PROCESS	0.000527426	-1.78567
GOBP_MYELIN_ASSEMBLY	0.000344234	-1.77632
GOBP_GLIAL_CELL_DIFFERENTIATION	0.000126119	-1.76526
GOBP_GLIAL_CELL_DEVELOPMENT	0.000975882	-1.72459
GOBP_OLIGODENDROCYTE_DIFFERENTIATION	0.00127334	-1.69137
GOBP_CELL_CELL_JUNCTION_ASSEMBLY	0.0020503	-1.66698
GOBP_NEPHRON_MORPHOGENESIS	0.00650512	-1.66464
GOBP_MESONEPHRIC_TUBULE_MORPHOGENESIS	0.00670241	-1.66243
GOBP_NEGATIVE_REGULATION_OF_CELLULAR_RESPONSE_TO_GROWTH_FACTOR_STIMULUS	0.00700551	-1.64521
GOBP_PEPTIDYL_GLUTAMIC_ACID_MODIFICATION	0.00949258	-1.64292
GOBP_AXON_ENSHEATHMENT_IN_CENTRAL_NERVOUS_SYSTEM	0.00983776	-1.63704
GOBP_GALACTOLIPID_METABOLIC_PROCESS	0.00326672	-1.63143
GOBP_PROTEIN_DEUBIQUITINATION_INVOLVED_IN_UBIQUITIN_DEPENDENT_PROTEIN_CATABOLIC_PROCESS	0.000980584	-1.63039
GOBP_RESPONSE_TO_LEAD_ION	0.00973744	-1.62905
GOBP_RESPONSE_TO_LIGHT_INTENSITY	0.00587264	-1.6288
GOBP_PHOSPHATIDYLINOSITOL_3_KINASE_SIGNALING	0.00355385	-1.62826
GOBP_POSITIVE_REGULATION_OF_G_PROTEIN_COUPLED_RECEPTOR_SIGNALING_PATHWAY	0.00468252	-1.62601
GOBP_GALACTOLIPID_BIOSYNTHETIC_PROCESS	0.0038956	-1.62534
GOBP_VASCULAR_WOUND_HEALING	0.0064232	-1.6251
GOBP_REGULATION_OF_FOCAL_ADHESION_DISASSEMBLY	0.00176505	-1.62223
GOBP_GLYCOSYLCERAMIDE_BIOSYNTHETIC_PROCESS	0.00524443	-1.62178
GOBP_POSITIVE_REGULATION_OF_MYELINATION	0.0120461	-1.61761
GOBP_MESONEPHROS_DEVELOPMENT	0.0100062	-1.61578
GOBP_POSITIVE_REGULATION_OF_CHONDROCYTE_DIFFERENTIATION	0.00561903	-1.61518
GOBP_REGULATION_OF_GLIAL_CELL_DIFFERENTIATION	0.0106335	-1.60204
GOBP_PROTEIN_POLYGLUTAMYLATION	0.00749204	-1.60203
GOBP_EXTRACELLULAR_MATRIX_ASSEMBLY	0.0141761	-1.59883
GOBP_MAINTENANCE_OF_BLOOD_BRAIN_BARRIER	0.0158785	-1.59505
GOBP_REGULATION_OF_CELL_PROJECTION_SIZE	0.000598205	-1.59144
GOBP_AXON_DEVELOPMENT	0.000223239	-1.59131
GOBP_ACTOMYOSIN_STRUCTURE_ORGANIZATION	0.00207281	-1.58961
GOBP_REGULATION_OF_OLIGODENDROCYTE_DIFFERENTIATION	0.0166778	-1.58908
GOBP_POSITIVE_REGULATION_OF_INTERLEUKIN_17_PRODUCTION	0.0103016	-1.58864
GOBP_MAGNESIUM_ION_HOMEOSTASIS	0.0106762	-1.5869
GOBP_REGULATION_OF_P38MAPK_CASCADE	0.0176785	-1.58629
GOBP_DENDRITE_ARBORIZATION	0.00627574	-1.58503
GOBP_GLOMERULAR_VISCERAL_EPITHELIAL_CELL_MIGRATION	0.0121061	-1.58463
GOBP_REGULATION_OF_PHOSPHATIDYLINOSITOL_3_KINASE_SIGNALING	0.00944206	-1.58357
GOBP_GLOMERULAR_BASEMENT_MEMBRANE_DEVELOPMENT	0.0121061	-1.58344
GOBP_NETRIN_ACTIVATED_SIGNALING_PATHWAY	0.0112972	-1.58223
GOBP_TRANS_SYNAPTIC_SIGNALING_BY_TRANS_SYNAPTIC_COMPLEX	0.013259	-1.57709
GOBP_NON_CANONICAL_WNT_SIGNALING_PATHWAY	0.015748	-1.57469
GOBP_NEGATIVE_REGULATION_OF_MEMBRANE_POTENTIAL	0.0140242	-1.57349
GOBP_CELLULAR_COMPONENT_ASSEMBLY_INVOLVED_IN_MORPHOGENESIS	0.0120985	-1.57291
GOBP_CELLULAR_COMPONENT_MORPHOGENESIS	0.000105552	-1.57191
GOBP_POSITIVE_REGULATION_OF_CARTILAGE_DEVELOPMENT	0.0202219	-1.57159
GOBP_NEURAL_CREST_CELL_MIGRATION	0.0196365	-1.56881
GOBP_CHOLINE_METABOLIC_PROCESS	0.010002	-1.56867
GOBP_NEGATIVE_REGULATION_OF_BMP_SIGNALING_PATHWAY	0.0226818	-1.56614
GOBP_REGULATION_OF_ESTABLISHMENT_OF_PLANAR_POLARITY	0.0196669	-1.56457
GOBP_SKELETAL_MUSCLE_CELL_PROLIFERATION	0.0252819	-1.56185
GOBP_CELLULAR_RESPONSE_TO_MAGNESIUM_ION	0.00378863	-1.56159
GOBP_VASCULAR_ENDOTHELIAL_GROWTH_FACTOR_RECEPTOR_SIGNALING_PATHWAY	0.0243496	-1.55998
GOBP_POSITIVE_REGULATION_OF_PHOSPHATIDYLINOSITOL_3_KINASE_SIGNALING	0.0184214	-1.55816
GOBP_REGULATION_OF_MICROTUBULE_CYTOSKELETON_ORGANIZATION	0.0035533	-1.55783
GOBP_POSITIVE_REGULATION_OF_CELL_MIGRATION_BY_VASCULAR_ENDOTHELIAL_GROWTH_FACTOR_SIGNALING_PATHWAY	0.00438684	-1.55732
GOBP_PROTEIN_K11_LINKED_DEUBIQUITINATION	0.0247752	-1.55651
GOBP_SCHWANN_CELL_DIFFERENTIATION	0.025522	-1.55462
GOBP_NEGATIVE_REGULATION_OF_VOLTAGE_GATED_POTASSIUM_CHANNEL_ACTIVITY	0.0131398	-1.55448
GOBP_ENTERIC_NERVOUS_SYSTEM_DEVELOPMENT	0.00538385	-1.55112
GOBP_CYTOSKELETON_ORGANIZATION	0.000100959	-1.54938
GOBP_PARANODAL_JUNCTION_ASSEMBLY	0.0154932	-1.54836
GOBP_DETECTION_OF_STIMULUS_INVOLVED_IN_SENSORY_PERCEPTION_OF_PAIN	0.0286291	-1.54699
GOBP_AXIS_ELONGATION	0.0289961	-1.54487
GOBP_OTIC_VESICLE_MORPHOGENESIS	0.00697906	-1.54482
GOBP_INTRACELLULAR_DISTRIBUTION_OF_MITOCHONDRIA	0.0172583	-1.54277
GOBP_PERIPHERAL_NERVOUS_SYSTEM_MYELIN_MAINTENANCE	0.0174544	-1.5415
GOBP_REGULATION_OF_PROTEIN_LOCALIZATION_TO_SYNAPSE	0.0288117	-1.54044
GOBP_NEGATIVE_REGULATION_OF_DELAYED_RECTIFIER_POTASSIUM_CHANNEL_ACTIVITY	0.00837488	-1.54025
GOBP_POSITIVE_REGULATION_OF_STEROID_BIOSYNTHETIC_PROCESS	0.0317095	-1.53814
GOBP_CELL_MORPHOGENESIS_INVOLVED_IN_NEURON_DIFFERENTIATION	0.000109589	-1.53804
GOBP_NEGATIVE_REGULATION_OF_NEURON_DIFFERENTIATION	0.0233638	-1.53647
GOBP_POSITIVE_REGULATION_OF_INTERLEUKIN_4_PRODUCTION	0.00997009	-1.53615
GOBP_REGULATION_OF_SPROUTING_ANGIOGENESIS	0.0299967	-1.53474
GOBP_PHAGOCYTOSIS_RECOGNITION	0.0330579	-1.5338
GOBP_REGULATION_OF_GLIOGENESIS	0.0167171	-1.53362
GOBP_ESTABLISHMENT_OF_TISSUE_POLARITY	0.0216907	-1.53219
GOBP_SCHWANN_CELL_DEVELOPMENT	0.0307405	-1.53146
GOBP_URETERIC_BUD_ELONGATION	0.0121635	-1.53138
GOBP_NEGATIVE_REGULATION_OF_MEMBRANE_PERMEABILITY	0.0127617	-1.53037
GOBP_NEGATIVE_REGULATION_OF_TUBULIN_DEACETYLATION	0.0221612	-1.53033
GOBP_CELLULAR_RESPONSE_TO_LIGHT_INTENSITY	0.0221612	-1.53016
GOBP_NEGATIVE_REGULATION_OF_KERATINOCYTE_PROLIFERATION	0.0249318	-1.52952
GOBP_REGULATION_OF_KERATINOCYTE_PROLIFERATION	0.0361382	-1.52944
GOBP_REGULATION_OF_FIBROBLAST_GROWTH_FACTOR_RECEPTOR_SIGNALING_PATHWAY	0.0341733	-1.52824
GOBP_NORADRENERGIC_NEURON_DIFFERENTIATION	0.0245146	-1.52571
GOBP_NEGATIVE_REGULATION_OF_CELL_DEVELOPMENT	0.00937294	-1.5257
GOBP_NEGATIVE_REGULATION_OF_MYOBLAST_DIFFERENTIATION	0.0348962	-1.52545
GOBP_ARF_PROTEIN_SIGNAL_TRANSDUCTION	0.0350362	-1.52535
GOBP_DORSAL_VENTRAL_PATTERN_FORMATION	0.025788	-1.5239
GOBP_RETINA_VASCULATURE_MORPHOGENESIS_IN_CAMERA_TYPE_EYE	0.00161193	-1.52133
GOBP_RESPONSE_TO_MAGNESIUM_ION	0.0405579	-1.51987
GOBP_EMBRYONIC_PATTERN_SPECIFICATION	0.0325523	-1.5184
GOBP_REGULATION_OF_MYELINATION	0.030639	-1.51764
GOBP_OTIC_VESICLE_DEVELOPMENT	0.0270641	-1.51745
GOBP_NEURON_PROJECTION_GUIDANCE	0.00793245	-1.51703
GOBP_CELL_MORPHOGENESIS_INVOLVED_IN_DIFFERENTIATION	0.000106849	-1.51684
GOBP_CELL_CELL_ADHESION_VIA_PLASMA_MEMBRANE_ADHESION_MOLECULES	0.00780742	-1.51598
GOBP_P38MAPK_CASCADE	0.0344441	-1.51396
GOBP_PERIPHERAL_NERVOUS_SYSTEM_DEVELOPMENT	0.0268905	-1.51289
GOBP_BLOOD_VESSEL_ENDOTHELIAL_CELL_PROLIFERATION_INVOLVED_IN_SPROUTING_ANGIOGENESIS	0.0370856	-1.51211
GOBP_ASTROCYTE_DEVELOPMENT	0.0392323	-1.51065
GOBP_REGULATION_OF_BMP_SIGNALING_PATHWAY	0.0289549	-1.51062
GOBP_CELL_JUNCTION_ASSEMBLY	0.00183993	-1.50953
GOBP_NEGATIVE_REGULATION_OF_GLIOGENESIS	0.0402754	-1.5087
GOBP_REGULATION_OF_ANIMAL_ORGAN_MORPHOGENESIS	0.0195262	-1.50732
GOBP_CELL_PART_MORPHOGENESIS	0.000321888	-1.50573
GOBP_LEUKOCYTE_MIGRATION_INVOLVED_IN_INFLAMMATORY_RESPONSE	0.0362291	-1.50551
GOBP_TRANSMEMBRANE_RECEPTOR_PROTEIN_TYROSINE_PHOSPHATASE_SIGNALING_PATHWAY	0.0237288	-1.50286
GOBP_KERATINOCYTE_PROLIFERATION	0.044011	-1.5021
GOBP_LACRIMAL_GLAND_DEVELOPMENT	0.00765666	-1.50098
GOBP_HINDLIMB_MORPHOGENESIS	0.0492264	-1.49931
GOBP_OTIC_VESICLE_FORMATION	0.00805964	-1.49916
GOBP_EPITHELIAL_CELL_DEVELOPMENT	0.0102945	-1.49737
GOBP_SKELETAL_MUSCLE_SATELLITE_CELL_DIFFERENTIATION	0.00866411	-1.49725
GOBP_MICROTUBULE_SEVERING	0.0495504	-1.49705
GOBP_OLIGODENDROCYTE_DEVELOPMENT	0.038065	-1.49661
GOBP_REGULATION_OF_STEROID_HORMONE_SECRETION	0.0401247	-1.49556
GOBP_NEGATIVE_REGULATION_OF_ESTABLISHMENT_OF_PROTEIN_LOCALIZATION_TO_MITOCHONDRION	0.0401247	-1.49493
GOBP_POSITIVE_REGULATION_OF_INTERLEUKIN_13_PRODUCTION	0.0283151	-1.49485
GOBP_GLIOGENESIS	0.00435414	-1.49463
GOBP_FOCAL_ADHESION_ASSEMBLY	0.0241169	-1.49313
GOBP_POSITIVE_REGULATION_OF_NERVOUS_SYSTEM_PROCESS	0.0441747	-1.49228
GOBP_CELL_CELL_ADHESION_INVOLVED_IN_GASTRULATION	0.0289133	-1.49225
GOBP_MICROTUBULE_CYTOSKELETON_ORGANIZATION	0.000212698	-1.48919
GOBP_MICROTUBULE_POLYMERIZATION	0.0235376	-1.48875
GOBP_POSITIVE_REGULATION_OF_CHOLESTEROL_METABOLIC_PROCESS	0.0457341	-1.48873
GOBP_NEGATIVE_REGULATION_OF_NERVOUS_SYSTEM_DEVELOPMENT	0.0177515	-1.48825
GOBP_MICROTUBULE_NUCLEATION	0.0408869	-1.4874
GOBP_REGULATION_OF_CELL_SUBSTRATE_JUNCTION_ORGANIZATION	0.028237	-1.48685
GOBP_NEGATIVE_REGULATION_OF_OLIGODENDROCYTE_DIFFERENTIATION	0.0443224	-1.48597
GOBP_REGULATION_OF_AXONOGENESIS	0.0121378	-1.48449
GOBP_CENTRAL_NERVOUS_SYSTEM_MYELIN_FORMATION	0.0145074	-1.48355
GOBP_INTEGRIN_BIOSYNTHETIC_PROCESS	0.0464797	-1.48254
GOBP_REGULATION_OF_INTEGRIN_BIOSYNTHETIC_PROCESS	0.0464797	-1.48254
GOBP_PLUS_END_DIRECTED_ORGANELLE_TRANSPORT_ALONG_MICROTUBULE	0.0484243	-1.48227
GOBP_POSITIVE_REGULATION_OF_CYSTEINE_TYPE_ENDOPEPTIDASE_ACTIVITY_INVOLVED_IN_APOPTOTIC_SIGNALING_PATHWAY	0.0455785	-1.48201
GOBP_NUCLEOBASE_CATABOLIC_PROCESS	0.0459681	-1.48165
GOBP_POSITIVE_REGULATION_OF_BLOOD_VESSEL_ENDOTHELIAL_CELL_PROLIFERATION_INVOLVED_IN_SPROUTING_ANGIOGENESIS	0.0161193	-1.47932
GOBP_NEGATIVE_REGULATION_OF_EXECUTION_PHASE_OF_APOPTOSIS	0.0479159	-1.47766
GOBP_ACTIN_FILAMENT_ORGANIZATION	0.0015764	-1.47737
GOBP_NEGATIVE_REGULATION_OF_SCHWANN_CELL_PROLIFERATION	0.0388833	-1.4768
GOBP_REGULATION_OF_CELL_SUBSTRATE_ADHESION	0.0117168	-1.47392
GOBP_MESENCHYMAL_CELL_PROLIFERATION_INVOLVED_IN_LUNG_DEVELOPMENT	0.0193431	-1.47355
GOBP_REGULATION_OF_EPITHELIAL_CELL_PROLIFERATION_INVOLVED_IN_LUNG_MORPHOGENESIS	0.0193431	-1.47278
GOBP_ACTIN_FILAMENT_BUNDLE_ORGANIZATION	0.0177702	-1.4723
GOBP_PYRIMIDINE_RIBONUCLEOTIDE_CATABOLIC_PROCESS	0.0205521	-1.46932
GOBP_DENTINOGENESIS	0.0438684	-1.4657
GOBP_CELL_SUBSTRATE_JUNCTION_ORGANIZATION	0.0294239	-1.46381
GOBP_REGULATION_OF_MICROTUBULE_POLYMERIZATION_OR_DEPOLYMERIZATION	0.0285794	-1.46308
GOBP_ONE_CARBON_COMPOUND_TRANSPORT	0.0251864	-1.46305
GOBP_MICROTUBULE_POLYMERIZATION_OR_DEPOLYMERIZATION	0.0193574	-1.46288
GOBP_CELL_SUBSTRATE_ADHESION	0.00638298	-1.46041
GOBP_RENAL_VESICLE_DEVELOPMENT	0.0474576	-1.46023
GOBP_CELL_MORPHOGENESIS	0.00010304	-1.45929
GOBP_ASTROCYTE_DIFFERENTIATION	0.0470271	-1.45878
GOBP_REGULATION_OF_CYTOSKELETON_ORGANIZATION	0.00119943	-1.45857
GOBP_CARDIAC_MUSCLE_CELL_CARDIAC_MUSCLE_CELL_ADHESION	0.0276043	-1.4584
GOBP_GLYCOLIPID_BIOSYNTHETIC_PROCESS	0.0350195	-1.4574
GOBP_MICROGLIA_DIFFERENTIATION	0.0284102	-1.45739
GOBP_ENDOTHELIAL_CELL_MORPHOGENESIS	0.049651	-1.45692
GOBP_REGULATION_OF_MICROTUBULE_BASED_PROCESS	0.00768123	-1.45551
GOBP_NEPHRON_DEVELOPMENT	0.0316921	-1.45476
GOBP_CELL_JUNCTION_ORGANIZATION	0.000751234	-1.45351
GOBP_MALONYL_COA_METABOLIC_PROCESS	0.0304251	-1.45322
GOBP_REGULATION_OF_ACTOMYOSIN_STRUCTURE_ORGANIZATION	0.0329041	-1.45268
GOBP_URETER_MORPHOGENESIS	0.0310296	-1.45258
GOBP_NORADRENERGIC_NEURON_DEVELOPMENT	0.000401526	-1.45182
GOBP_DETECTION_OF_ABIOTIC_STIMULUS	0.0457584	-1.45096
GOBP_NEURON_DEVELOPMENT	0.000204792	-1.44914
GOBP_MORPHOGENESIS_OF_A_BRANCHING_STRUCTURE	0.0314115	-1.44756
GOBP_REGULATION_OF_MICROTUBULE_POLYMERIZATION	0.0479869	-1.4461
GOBP_APOPTOTIC_PROCESS_IN_BONE_MARROW_CELL	0.00180687	-1.44537
GOBP_BRANCHING_INVOLVED_IN_LABYRINTHINE_LAYER_MORPHOGENESIS	0.0376788	-1.44168
GOBP_NEURON_DIFFERENTIATION	0.00010141	-1.43694
GOBP_ACTIN_FILAMENT_BASED_PROCESS	0.0011639	-1.43619
GOBP_SYNAPTIC_ASSEMBLY_AT_NEUROMUSCULAR_JUNCTION	0.0427161	-1.43532
GOBP_RENAL_VESICLE_FORMATION	0.0427161	-1.43526
GOBP_DETECTION_OF_MUSCLE_STRETCH	0.0449325	-1.43248
GOBP_DENDRITE_MORPHOGENESIS	0.0285639	-1.43223
GOBP_NEUROGENESIS	0.000100715	-1.43013
GOBP_AMMONIUM_TRANSMEMBRANE_TRANSPORT	0.0483578	-1.42787
GOBP_EPITHELIAL_CELL_PROLIFERATION_INVOLVED_IN_SALIVARY_GLAND_MORPHOGENESIS	0.011845	-1.42734
GOBP_HOMOPHILIC_CELL_ADHESION_VIA_PLASMA_MEMBRANE_ADHESION_MOLECULES	0.0394516	-1.42694
GOBP_UMP_CATABOLIC_PROCESS	0.0128488	-1.42642
GOBP_POSITIVE_REGULATION_OF_ATPASE_COUPLED_CALCIUM_TRANSMEMBRANE_TRANSPORTER_ACTIVITY	0.0130496	-1.42598
GOBP_INTESTINAL_HEXOSE_ABSORPTION	0.0134511	-1.42468
GOBP_REGULATION_OF_MICROVILLUS_LENGTH	0.0134511	-1.42468
GOBP_REGULATION_OF_AXON_DIAMETER	0.0188717	-1.41601
GOBP_SUPRAMOLECULAR_FIBER_ORGANIZATION	0.00158831	-1.41328
GOBP_CELL_CELL_JUNCTION_ORGANIZATION	0.0298701	-1.41319
GOBP_INOSITOL_LIPID_MEDIATED_SIGNALING	0.0367239	-1.40865
GOBP_NEGATIVE_REGULATION_OF_NEURON_PROJECTION_DEVELOPMENT	0.0359989	-1.40838
GOBP_OSTEOCLAST_PROLIFERATION	0.0287091	-1.40643
GOBP_REGULATION_OF_CELLULAR_RESPONSE_TO_MACROPHAGE_COLONY_STIMULATING_FACTOR_STIMULUS	0.0287091	-1.40636
GOBP_OPSONIZATION	0.030516	-1.40444
GOBP_BUNDLE_OF_HIS_CELL_TO_PURKINJE_MYOCYTE_COMMUNICATION	0.0327244	-1.40168
GOBP_REDUCTION_OF_FOOD_INTAKE_IN_RESPONSE_TO_DIETARY_EXCESS	0.0331259	-1.40116
GOBP_FOREBRAIN_NEUROBLAST_DIVISION	0.0353343	-1.39957
GOBP_RESPONSE_TO_CYCLOHEXIMIDE	0.035535	-1.39936
GOBP_DEVELOPMENTAL_GROWTH_INVOLVED_IN_MORPHOGENESIS	0.0219835	-1.39897
GOBP_PHOSPHATIDYLINOSITOL_ACYL_CHAIN_REMODELING	0.038145	-1.39584
GOBP_MICROTUBULE_BASED_PROCESS	0.000723589	-1.39278
GOBP_NEGATIVE_REGULATION_OF_CYTOSKELETON_ORGANIZATION	0.0367475	-1.3923
GOBP_REGULATION_OF_GROWTH_RATE	0.0419594	-1.39211
GOBP_NEGATIVE_REGULATION_OF_RESPIRATORY_BURST	0.0455732	-1.38894
GOBP_BIOLOGICAL_ADHESION	0.000510569	-1.38679
GOBP_LUNG_SECRETORY_CELL_DIFFERENTIATION	0.0493877	-1.38557
GOBP_REGULATION_OF_NERVOUS_SYSTEM_DEVELOPMENT	0.0137947	-1.37497
GOBP_REGULATION_OF_ANATOMICAL_STRUCTURE_MORPHOGENESIS	0.00261178	-1.3714
GOBP_CELL_CELL_ADHESION	0.00494996	-1.36639
GOBP_REGULATION_OF_NEURON_PROJECTION_DEVELOPMENT	0.0118238	-1.36581
GOBP_REGULATION_OF_ACTIN_FILAMENT_BASED_PROCESS	0.0266962	-1.35521
GOBP_CELL_PROJECTION_ORGANIZATION	0.00020141	-1.35393
GOBP_CELL_MATRIX_ADHESION	0.0480564	-1.34721
GOBP_PLANAR_CELL_POLARITY_PATHWAY_INVOLVED_IN_AXIS_ELONGATION	0.0109312	-1.32641
GOBP_LOCOMOTION	0.0010101	-1.32318
GOBP_REGULATION_OF_APOPTOTIC_PROCESS_IN_BONE_MARROW_CELL	0.0147773	-1.32248
GOBP_CEREBRAL_CORTEX_GABAERGIC_INTERNEURON_DEVELOPMENT	0.0202429	-1.318
GOBP_CEREBRAL_CORTEX_GABAERGIC_INTERNEURON_DIFFERENTIATION	0.0202429	-1.318
GOBP_GABAERGIC_NEURON_DIFFERENTIATION	0.0202429	-1.318
GOBP_INTERNEURON_MIGRATION	0.0202429	-1.318
GOBP_RESPONSE_TO_CORTISOL	0.0259109	-1.31307
GOBP_CELL_MIGRATION	0.00366226	-1.31118
GOBP_AGGRESSIVE_BEHAVIOR	0.032996	-1.30781
GOBP_REGULATION_OF_MATRIX_METALLOPEPTIDASE_SECRETION	0.0364372	-1.3059
GOBP_RESPONSE_TO_DISACCHARIDE	0.0370445	-1.30568
GOBP_T_CELL_ANTIGEN_PROCESSING_AND_PRESENTATION	0.0388664	-1.30422
GOBP_REGULATION_OF_SUPRAMOLECULAR_FIBER_ORGANIZATION	0.0431103	-1.3036
GOBP_MORPHOGENESIS_OF_AN_EPITHELIUM	0.0422247	-1.30237
GOBP_NEGATIVE_REGULATION_OF_CELL_DIFFERENTIATION	0.0261243	-1.30225
GOBP_TUBE_LUMEN_CAVITATION	0.0423077	-1.3012
GOBP_CORTISOL_SECRETION	0.0427126	-1.30097
GOBP_REGULATION_OF_CELL_PROJECTION_ORGANIZATION	0.0224182	-1.28452
GOBP_REGULATION_OF_MULTICELLULAR_ORGANISMAL_DEVELOPMENT	0.0131013	-1.27348
GOBP_TRANSMEMBRANE_RECEPTOR_PROTEIN_TYROSINE_KINASE_SIGNALING_PATHWAY	0.0421918	-1.26897
GOBP_CENTRAL_NERVOUS_SYSTEM_DEVELOPMENT	0.0172147	-1.26534
GOBP_ANIMAL_ORGAN_MORPHOGENESIS	0.0304988	-1.26457
GOBP_EPITHELIUM_DEVELOPMENT	0.0246115	-1.26403
GOBP_ENZYME_LINKED_RECEPTOR_PROTEIN_SIGNALING_PATHWAY	0.046207	-1.23154
GOBP_REGULATION_OF_CELLULAR_COMPONENT_MOVEMENT	0.0434104	-1.22976
GOBP_CELL_CELL_SIGNALING	0.0333875	-1.2096
GOBP_NEGATIVE_REGULATION_OF_SIGNALING	0.0463792	-1.19432
GOBP_TISSUE_DEVELOPMENT	0.0412329	-1.18646
DAM (C5) vs HOM (C0)
Immune response
Pathway	pval	NES
GOBP_IMMUNE_RESPONSE_REGULATING_CELL_SURFACE_RECEPTOR_SIGNALING_PATHWAY	0.000101926	1.70925
GOBP_IMMUNE_RESPONSE_REGULATING_SIGNALING_PATHWAY	0.000100492	1.6333
GOBP_ACTIVATION_OF_IMMUNE_RESPONSE	0.00121827	1.6028
GOBP_IMMUNE_SYSTEM_DEVELOPMENT	0.0001	1.5769
GOBP_HUMORAL_IMMUNE_RESPONSE	0.0162047	1.55727
GOBP_REGULATION_OF_IMMUNE_SYSTEM_PROCESS	9.999e-05	1.5166
GOBP_B_CELL_ACTIVATION_INVOLVED_IN_IMMUNE_RESPONSE	0.0368575	1.5089
GOBP_REGULATION_OF_IMMUNE_RESPONSE	0.00050015	1.49576
GOBP_POSITIVE_REGULATION_OF_IMMUNE_RESPONSE	0.0028104	1.46548
GOBP_NEGATIVE_REGULATION_OF_IMMUNE_SYSTEM_PROCESS	0.00643993	1.46525
GOBP_ADAPTIVE_IMMUNE_RESPONSE	0.00776366	1.46466
GOBP_IMMUNE_RESPONSE	0.00019998	1.45081
GOBP_CELL_ACTIVATION_INVOLVED_IN_IMMUNE_RESPONSE	0.0121359	1.44983
GOBP_NEGATIVE_REGULATION_OF_IMMUNE_RESPONSE	0.038361	1.43941
GOBP_POSITIVE_REGULATION_OF_IMMUNE_SYSTEM_PROCESS	0.0018	1.41142
GOBP_INNATE_IMMUNE_RESPONSE	0.00310155	1.40252
GOBP_LEUKOCYTE_MEDIATED_IMMUNITY	0.0345979	1.36706
GOBP_B_CELL_PROLIFERATION_INVOLVED_IN_IMMUNE_RESPONSE	0.0178643	1.31854
GOBP_B_CELL_RECEPTOR_SIGNALING_PATHWAY	0.000338142	1.90063
GOBP_LYMPHOCYTE_ACTIVATION	0.00010005	1.70604
GOBP_POSITIVE_REGULATION_OF_B_CELL_PROLIFERATION	0.0120615	1.62285
Inflammatory response
Pathway	pval	NES
GOBP_CYTOKINE_PRODUCTION_INVOLVED_IN_INFLAMMATORY_RESPONSE	0.00259243	1.7479
GOBP_NEGATIVE_REGULATION_OF_INFLAMMATORY_RESPONSE	0.000518565	1.72565
GOBP_NEGATIVE_REGULATION_OF_NEUROINFLAMMATORY_RESPONSE	0.00923077	1.64732
GOBP_PRODUCTION_OF_MOLECULAR_MEDIATOR_INVOLVED_IN_INFLAMMATORY_RESPONSE	0.0151284	1.57961
GOBP_NEUROINFLAMMATORY_RESPONSE	0.0278358	1.55421
GOBP_INFLAMMATORY_RESPONSE	0.00010005	1.55211
GOBP_REGULATION_OF_INFLAMMATORY_RESPONSE	0.00545565	1.499
GOBP_REGULATION_OF_RESPONSE_TO_CYTOKINE_STIMULUS	0.00397199	1.62021
Cell adhesion
Pathway	pval	NES
GOBP_POSITIVE_REGULATION_OF_CELL_SUBSTRATE_ADHESION	0.000105574	1.88504
GOBP_REGULATION_OF_CELL_SUBSTRATE_ADHESION	0.000102344	1.85161
GOBP_REGULATION_OF_CELL_MATRIX_ADHESION	0.000104526	1.81473
GOBP_POSITIVE_REGULATION_OF_CELL_MATRIX_ADHESION	0.00100829	1.80314
GOBP_POSITIVE_REGULATION_OF_CELL_CELL_ADHESION	0.000102229	1.74641
GOBP_CELL_SUBSTRATE_ADHESION	0.000100644	1.67672
GOBP_CELL_MATRIX_ADHESION	0.000304816	1.67375
GOBP_POSITIVE_REGULATION_OF_CELL_ADHESION	0.000100634	1.66624
GOBP_POSITIVE_REGULATION_OF_LEUKOCYTE_CELL_CELL_ADHESION	0.000821777	1.66489
GOBP_FOCAL_ADHESION_ASSEMBLY	0.00328494	1.66284
GOBP_POSITIVE_REGULATION_OF_FOCAL_ADHESION_ASSEMBLY	0.00999762	1.64847
GOBP_REGULATION_OF_CELL_ADHESION	0.00010005	1.62879
GOBP_REGULATION_OF_CELL_CELL_ADHESION	0.000201288	1.62095
GOBP_CELL_CELL_ADHESION	0.00010006	1.59
GOBP_BIOLOGICAL_ADHESION	9.999e-05	1.53388
GOBP_CELL_CELL_ADHESION_VIA_PLASMA_MEMBRANE_ADHESION_MOLECULES	0.0161509	1.50867
GOBP_LEUKOCYTE_CELL_CELL_ADHESION	0.00675539	1.47434
GOBP_NEGATIVE_REGULATION_OF_CELL_CELL_ADHESION	0.0259794	1.46429
GOBP_HOMOPHILIC_CELL_ADHESION_VIA_PLASMA_MEMBRANE_ADHESION_MOLECULES	0.0462503	1.45663
GOBP_CELL_ADHESION_MOLECULE_PRODUCTION	0.036933	1.30788
GOBP_POSITIVE_REGULATION_OF_CELL_ADHESION_MOLECULE_PRODUCTION	0.036933	1.30788
GOBP_CELL_MIGRATION	9.999e-05	1.49125
Endocytosis
Pathway	pval	NES
GOBP_REGULATION_OF_CLATHRIN_DEPENDENT_ENDOCYTOSIS	0.0170149	1.59334
GOBP_POSITIVE_REGULATION_OF_ENDOCYTOSIS	0.0140414	1.55913
GOBP_REGULATION_OF_ENDOCYTOSIS	0.0136415	1.46913
GOBP_ENDOCYTOSIS	0.00440308	1.40528
Skeletal muscle cell
Pathway	pval	NES
GOBP_SKELETAL_MUSCLE_TISSUE_REGENERATION	0.00161235	1.79979
GOBP_MUSCLE_CELL_DEVELOPMENT	0.0058052	1.65307
GOBP_MUSCLE_CELL_MIGRATION	0.00741776	1.63327
GOBP_POSITIVE_REGULATION_OF_MUSCLE_CELL_DIFFERENTIATION	0.0176404	1.58929
GOBP_NEGATIVE_REGULATION_OF_MUSCLE_CELL_APOPTOTIC_PROCESS	0.0272035	1.55335
GOBP_MUSCLE_CELL_APOPTOTIC_PROCESS	0.035507	1.51677
GOBP_MUSCLE_CELL_DIFFERENTIATION	0.00824008	1.49329
GOBP_POSITIVE_REGULATION_OF_SKELETAL_MUSCLE_TISSUE_REGENERATION	0.00499275	1.49236
GOBP_REGULATION_OF_SKELETAL_MUSCLE_TISSUE_REGENERATION	0.00499275	1.49236
GOBP_POSITIVE_REGULATION_OF_MUSCLE_TISSUE_DEVELOPMENT	0.0484923	1.48968
GOBP_POSITIVE_REGULATION_OF_SKELETAL_MUSCLE_TISSUE_DEVELOPMENT	0.0484923	1.48968
GOBP_REGULATION_OF_SKELETAL_MUSCLE_TISSUE_DEVELOPMENT	0.0484923	1.48968
GOBP_MYOTUBE_DIFFERENTIATION_INVOLVED_IN_SKELETAL_MUSCLE_REGENERATION	0.0461074	1.45239
GOBP_POSITIVE_REGULATION_OF_SKELETAL_MUSCLE_FIBER_DEVELOPMENT	0.0190686	1.31754
GOBP_REGULATION_OF_SKELETAL_MUSCLE_FIBER_DEVELOPMENT	0.0190686	1.31754
Regereration
Pathway	pval	NES
GOBP_SKELETAL_MUSCLE_TISSUE_REGENERATION	0.00161235	1.79979
GOBP_REGENERATION	0.000102955	1.79095
GOBP_TISSUE_REGENERATION	0.00121466	1.77642
GOBP_NEURON_PROJECTION_REGENERATION	0.0220781	1.57137
GOBP_POSITIVE_REGULATION_OF_SKELETAL_MUSCLE_TISSUE_REGENERATION	0.00499275	1.49236
GOBP_REGULATION_OF_SKELETAL_MUSCLE_TISSUE_REGENERATION	0.00499275	1.49236
GOBP_NEGATIVE_REGULATION_OF_NEURON_PROJECTION_REGENERATION	0.0390692	1.46337
GOBP_ANIMAL_ORGAN_REGENERATION	0.0491387	1.45423
GOBP_MYOTUBE_DIFFERENTIATION_INVOLVED_IN_SKELETAL_MUSCLE_REGENERATION	0.0461074	1.45239
Steroid regulation
Pathway	pval	NES
GOBP_POSITIVE_REGULATION_OF_STEROID_METABOLIC_PROCESS	0.00234412	1.78443
GOBP_STEROID_CATABOLIC_PROCESS	0.000386299	1.75234
GOBP_POSITIVE_REGULATION_OF_STEROL_TRANSPORT	0.003945	1.71997
GOBP_STEROL_HOMEOSTASIS	0.00283595	1.71174
GOBP_STEROL_METABOLIC_PROCESS	0.0073902	1.60337
GOBP_PROTEIN_LIPID_COMPLEX_SUBUNIT_ORGANIZATION	0.000463929	1.8798
GOBP_NEGATIVE_REGULATION_OF_LIPID_STORAGE	0.0158228	1.61204
Foam cell differentiation
Pathway	pval	NES
GOBP_FOAM_CELL_DIFFERENTIATION	0.000448129	1.83902
GOBP_REGULATION_OF_MACROPHAGE_DERIVED_FOAM_CELL_DIFFERENTIATION	0.000910436	1.80704
GOBP_POSITIVE_REGULATION_OF_MACROPHAGE_DERIVED_FOAM_CELL_DIFFERENTIATION	0.0027808	1.74776
Cluster 6 vs HOM (C0)
Neurogenesis
Pathway	pval	NES
GOBP_NEURON_PROJECTION_GUIDANCE	0.0001146	1.98179
GOBP_NEGATIVE_REGULATION_OF_NEURON_PROJECTION_DEVELOPMENT	0.000121168	1.81975
GOBP_NEURON_RECOGNITION	0.000714796	1.79551
GOBP_CELL_MORPHOGENESIS_INVOLVED_IN_NEURON_DIFFERENTIATION	0.000102955	1.7923
GOBP_NEURON_CELL_CELL_ADHESION	0.000483403	1.78291
GOBP_ENSHEATHMENT_OF_NEURONS	0.000119689	1.76936
GOBP_REGULATION_OF_NEURON_PROJECTION_DEVELOPMENT	0.000104504	1.73483
GOBP_NEURON_PROJECTION_EXTENSION_INVOLVED_IN_NEURON_PROJECTION_GUIDANCE	0.00249706	1.71908
GOBP_NEURON_PROJECTION_EXTENSION	0.000708215	1.6615
GOBP_NEUROTRANSMITTER_REUPTAKE	0.00639027	1.65608
GOBP_NEURON_DEVELOPMENT	0.000100462	1.64412
GOBP_NEURON_DIFFERENTIATION	0.0001002	1.63014
GOBP_NEUROTROPHIN_SIGNALING_PATHWAY	0.00865126	1.6203
GOBP_NEUROMUSCULAR_JUNCTION_DEVELOPMENT	0.0102931	1.61808
GOBP_NEUROGENESIS	0.00010007	1.61587
GOBP_REGULATION_OF_NEUROGENESIS	0.000107365	1.61316
GOBP_COMMISSURAL_NEURON_AXON_GUIDANCE	0.0102581	1.60079
GOBP_NEGATIVE_REGULATION_OF_NEURON_DIFFERENTIATION	0.0122194	1.57062
GOBP_CENTRAL_NERVOUS_SYSTEM_NEURON_DEVELOPMENT	0.0119255	1.56509
GOBP_GLIAL_CELL_DERIVED_NEUROTROPHIC_FACTOR_RECEPTOR_SIGNALING_PATHWAY	0.0020106	1.55325
GOBP_CENTRAL_NERVOUS_SYSTEM_PROJECTION_NEURON_AXONOGENESIS	0.0263682	1.5419
GOBP_NEURON_MIGRATION	0.00875825	1.51081
GOBP_NEUROTRANSMITTER_UPTAKE	0.0364742	1.50636
GOBP_NEUROTRANSMITTER_RECEPTOR_TRANSPORT	0.0440082	1.50513
GOBP_REGULATION_OF_POSTSYNAPTIC_NEUROTRANSMITTER_RECEPTOR_ACTIVITY	0.0423783	1.50106
GOBP_REGULATION_OF_NEURON_PROJECTION_REGENERATION	0.0473771	1.47505
GOBP_NEURONAL_ACTION_POTENTIAL_PROPAGATION	0.0283312	1.46126
GOBP_OLFACTORY_BULB_INTERNEURON_DIFFERENTIATION	0.0325352	1.45445
GOBP_NEURON_PROJECTION_REGENERATION	0.0455856	1.44696
GOBP_NEUROMUSCULAR_PROCESS	0.0255524	1.44312
GOBP_REGULATION_OF_NEURON_DIFFERENTIATION	0.0175044	1.44285
GOBP_CENTRAL_NERVOUS_SYSTEM_NEURON_DIFFERENTIATION	0.0248231	1.43194
GOBP_POSITIVE_REGULATION_OF_NEUROGENESIS	0.0155823	1.41918
GOBP_NORADRENERGIC_NEURON_DEVELOPMENT	0.0412077	1.37193
Axonogenesis
Pathway	pval	NES
GOBP_NEGATIVE_REGULATION_OF_AXON_EXTENSION	0.000142959	1.91784
GOBP_AXON_DEVELOPMENT	0.000104515	1.864
GOBP_REGULATION_OF_AXONOGENESIS	0.000118245	1.85848
GOBP_NEGATIVE_REGULATION_OF_AXONOGENESIS	0.000135355	1.85564
GOBP_NEGATIVE_REGULATION_OF_AXON_EXTENSION_INVOLVED_IN_AXON_GUIDANCE	0.00199295	1.73636
GOBP_AXON_EXTENSION	0.00172818	1.64784
GOBP_AXONAL_FASCICULATION	0.0132055	1.60913
GOBP_COMMISSURAL_NEURON_AXON_GUIDANCE	0.0102581	1.60079
GOBP_RETINAL_GANGLION_CELL_AXON_GUIDANCE	0.0190139	1.57159
GOBP_CHEMOREPULSION_OF_AXON	0.00237617	1.54692
GOBP_CENTRAL_NERVOUS_SYSTEM_PROJECTION_NEURON_AXONOGENESIS	0.0263682	1.5419
GOBP_AXON_ENSHEATHMENT_IN_CENTRAL_NERVOUS_SYSTEM	0.0322179	1.525
GOBP_ANTERIOR_POSTERIOR_AXON_GUIDANCE	0.0091391	1.51179
GOBP_POSITIVE_REGULATION_OF_AXONOGENESIS	0.0321485	1.45225
Synapse assembly
Pathway	pval	NES
GOBP_SYNAPSE_ASSEMBLY	0.000118189	1.7962
GOBP_POSITIVE_REGULATION_OF_SYNAPSE_ASSEMBLY	0.00150458	1.76383
GOBP_SYNAPSE_ORGANIZATION	0.00010543	1.75067
GOBP_REGULATION_OF_SYNAPSE_ASSEMBLY	0.00153945	1.71277
GOBP_POSTSYNAPSE_ASSEMBLY	0.00426659	1.69053
GOBP_EXCITATORY_SYNAPSE_ASSEMBLY	0.0048048	1.67958
GOBP_PRESYNAPSE_ORGANIZATION	0.00845189	1.6252
GOBP_REGULATION_OF_PRESYNAPSE_ORGANIZATION	0.0150949	1.58716
GOBP_REGULATION_OF_EXCITATORY_SYNAPSE_ASSEMBLY	0.0150563	1.57207
GOBP_POSTSYNAPSE_ORGANIZATION	0.0029192	1.55924
GOBP_PROTEIN_LOCALIZATION_TO_SYNAPSE	0.0211153	1.51853
GOBP_REGULATION_OF_SYNAPSE_STRUCTURE_OR_ACTIVITY	0.0059777	1.51356
GOBP_REGULATION_OF_POSTSYNAPSE_ORGANIZATION	0.0286953	1.4472
Cluster 1 vs HOM (Cluster 0)
Pathway	pval	NES
GOBP_ENSHEATHMENT_OF_NEURONS	0.000115048	1.77427
GOBP_GLYCOSYLCERAMIDE_METABOLIC_PROCESS	0.000301296	1.68718
GOBP_REGULATION_OF_P38MAPK_CASCADE	0.00175004	1.64894
GOBP_GLIAL_CELL_DIFFERENTIATION	0.000333296	1.6322
GOBP_REGULATION_OF_PROTEIN_LOCALIZATION_TO_SYNAPSE	0.00253997	1.63118
GOBP_PEROXISOMAL_TRANSPORT	0.00473793	1.62389
GOBP_REGULATION_OF_SPROUTING_ANGIOGENESIS	0.00488599	1.61853
GOBP_NEURAL_CREST_CELL_MIGRATION	0.00500278	1.61105
GOBP_PROTEIN_TARGETING_TO_PEROXISOME	0.0046317	1.60979
GOBP_PROTEIN_IMPORT_INTO_PEROXISOME_MATRIX	0.00338514	1.60913
GOBP_OLIGODENDROCYTE_DIFFERENTIATION	0.00306147	1.60813
GOBP_PROTEIN_TRANSMEMBRANE_IMPORT_INTO_INTRACELLULAR_ORGANELLE	0.00675771	1.59508
GOBP_DIGESTIVE_SYSTEM_PROCESS	0.00747508	1.59015
GOBP_GLIAL_CELL_DEVELOPMENT	0.00443486	1.58205
GOBP_NEGATIVE_REGULATION_OF_CELLULAR_RESPONSE_TO_GROWTH_FACTOR_STIMULUS	0.00929491	1.57835
GOBP_REGULATION_OF_MYELINATION	0.00861489	1.57755
GOBP_GLYCOSYLCERAMIDE_BIOSYNTHETIC_PROCESS	0.00239349	1.5765
GOBP_MYELIN_MAINTENANCE	0.00927311	1.57595
GOBP_AXON_ENSHEATHMENT_IN_CENTRAL_NERVOUS_SYSTEM	0.0113339	1.56517
GOBP_RESPONSE_TO_LIGHT_INTENSITY	0.00260841	1.56444
GOBP_CELLULAR_COMPONENT_ASSEMBLY_INVOLVED_IN_MORPHOGENESIS	0.00885628	1.56147
GOBP_GALACTOLIPID_BIOSYNTHETIC_PROCESS	0.00260841	1.56054
GOBP_GALACTOLIPID_METABOLIC_PROCESS	0.00260841	1.56054
GOBP_TRANS_SYNAPTIC_SIGNALING_BY_TRANS_SYNAPTIC_COMPLEX	0.00260841	1.55923
GOBP_ENDOTHELIAL_CELL_DEVELOPMENT	0.0115444	1.55514
GOBP_PROTEIN_DEUBIQUITINATION_INVOLVED_IN_UBIQUITIN_DEPENDENT_PROTEIN_CATABOLIC_PROCESS	0.00358657	1.55269
GOBP_DENDRITE_ARBORIZATION	0.00358657	1.55043
GOBP_NEGATIVE_REGULATION_OF_NEURON_DIFFERENTIATION	0.0143316	1.54637
GOBP_POSITIVE_REGULATION_OF_G_PROTEIN_COUPLED_RECEPTOR_SIGNALING_PATHWAY	0.011054	1.54598
GOBP_NEGATIVE_REGULATION_OF_SYNAPTIC_TRANSMISSION	0.01454	1.54285
GOBP_NON_CANONICAL_WNT_SIGNALING_PATHWAY	0.015781	1.54283
GOBP_KERATINOCYTE_PROLIFERATION	0.014941	1.54186
GOBP_REGULATION_OF_ADENYLATE_CYCLASE_ACTIVATING_G_PROTEIN_COUPLED_RECEPTOR_SIGNALING_PATHWAY	0.00877613	1.53991
GOBP_POSITIVE_REGULATION_OF_INTERLEUKIN_4_PRODUCTION	0.00200736	1.53858
GOBP_REGULATION_OF_CELL_DIVISION	0.005394	1.5375
GOBP_NEGATIVE_REGULATION_OF_KERATINOCYTE_PROLIFERATION	0.00217464	1.53641
GOBP_ARF_PROTEIN_SIGNAL_TRANSDUCTION	0.0170506	1.53626
GOBP_PROTEIN_POLYGLUTAMYLATION	0.0126109	1.53433
GOBP_INTESTINAL_ABSORPTION	0.018228	1.53255
GOBP_BLOOD_VESSEL_ENDOTHELIAL_CELL_PROLIFERATION_INVOLVED_IN_SPROUTING_ANGIOGENESIS	0.0164641	1.53022
GOBP_EPITHELIAL_CELL_DEVELOPMENT	0.00777111	1.52664
GOBP_FORELIMB_MORPHOGENESIS	0.02094	1.52452
GOBP_PLASMA_MEMBRANE_PHOSPHOLIPID_SCRAMBLING	0.00864037	1.52403
GOBP_PHOSPHATIDYLINOSITOL_3_KINASE_SIGNALING	0.0102515	1.52327
GOBP_AXIS_ELONGATION	0.0200031	1.51906
GOBP_PLASMA_MEMBRANE_ORGANIZATION	0.0104899	1.51819
GOBP_MAINTENANCE_OF_BLOOD_BRAIN_BARRIER	0.0209263	1.51684
GOBP_NEPHRON_MORPHOGENESIS	0.0207641	1.51625
GOBP_PYRIMIDINE_RIBONUCLEOTIDE_METABOLIC_PROCESS	0.0151588	1.51562
GOBP_REGULATION_OF_OLIGODENDROCYTE_DIFFERENTIATION	0.0213064	1.515
GOBP_CELLULAR_RESPONSE_TO_LIGHT_INTENSITY	0.0066912	1.51347
GOBP_RESPONSE_TO_LEAD_ION	0.0236315	1.51342
GOBP_MITOCHONDRION_ENDOPLASMIC_RETICULUM_MEMBRANE_TETHERING	0.0107597	1.51286
GOBP_NEGATIVE_REGULATION_OF_ADENYLATE_CYCLASE_ACTIVATING_G_PROTEIN_COUPLED_RECEPTOR_SIGNALING_PATHWAY	0.0112488	1.51196
GOBP_OTIC_VESICLE_DEVELOPMENT	0.008364	1.51012
GOBP_REGULATION_OF_KERATINOCYTE_PROLIFERATION	0.0240037	1.50837
GOBP_CYTOSKELETON_ORGANIZATION	0.00010005	1.50809
GOBP_RESPONSE_TO_MERCURY_ION	0.00869856	1.50801
GOBP_RIBONUCLEOSIDE_MONOPHOSPHATE_METABOLIC_PROCESS	0.024919	1.50658
GOBP_NEGATIVE_REGULATION_OF_NEURON_PROJECTION_DEVELOPMENT	0.0128067	1.50629
GOBP_GLOMERULAR_VISCERAL_EPITHELIAL_CELL_MIGRATION	0.00986952	1.50435
GOBP_EMBRYONIC_PATTERN_SPECIFICATION	0.023948	1.50426
GOBP_NEGATIVE_REGULATION_OF_PROTEIN_POLYMERIZATION	0.0253062	1.50204
GOBP_ENTERIC_NERVOUS_SYSTEM_DEVELOPMENT	0.0105386	1.50194
GOBP_NEGATIVE_REGULATION_OF_MEMBRANE_POTENTIAL	0.0105386	1.50175
GOBP_PERIPHERAL_NERVOUS_SYSTEM_MYELIN_MAINTENANCE	0.0201053	1.50151
GOBP_MICROTUBULE_CYTOSKELETON_ORGANIZATION	0.000101513	1.50062
Cluster 2 vs HOM (Cluster 0)
Pathway	pval	NES
GOBP_APICAL_PROTEIN_LOCALIZATION	0.0330593	1.50511
GOBP_AXON_DEVELOPMENT	0.000545926	1.69733
GOBP_AXON_ENSHEATHMENT_IN_CENTRAL_NERVOUS_SYSTEM	0.00205867	1.81589
GOBP_CELL_CELL_ADHESION_VIA_PLASMA_MEMBRANE_ADHESION_MOLECULES	0.00135481	1.74554
GOBP_CELL_CELL_JUNCTION_ASSEMBLY	0.000308499	1.93363
GOBP_CELL_JUNCTION_ASSEMBLY	0.000842105	1.65283
GOBP_CELL_JUNCTION_ORGANIZATION	0.00393804	1.509
GOBP_CELL_MORPHOGENESIS	0.000367512	1.54951
GOBP_CELL_MORPHOGENESIS_INVOLVED_IN_DIFFERENTIATION	0.000390778	1.61365
GOBP_CELL_MORPHOGENESIS_INVOLVED_IN_NEURON_DIFFERENTIATION	0.000402576	1.69026
GOBP_CELL_PART_MORPHOGENESIS	0.000261438	1.6838
GOBP_CELLULAR_COMPONENT_ASSEMBLY_INVOLVED_IN_MORPHOGENESIS	0.0332703	1.52778
GOBP_CELLULAR_COMPONENT_MORPHOGENESIS	0.000128238	1.72107
GOBP_CYCLIC_NUCLEOTIDE_CATABOLIC_PROCESS	0.00478117	1.5552
GOBP_CYCLIC_NUCLEOTIDE_METABOLIC_PROCESS	0.028536	1.54539
GOBP_CYTOSKELETON_ORGANIZATION	0.000474947	1.51882
GOBP_DORSAL_VENTRAL_PATTERN_FORMATION	0.035473	1.55876
GOBP_ENSHEATHMENT_OF_NEURONS	0.000148633	1.90347
GOBP_ENTERIC_NERVOUS_SYSTEM_DEVELOPMENT	0.0192619	1.53219
GOBP_ESTABLISHMENT_OF_TISSUE_POLARITY	0.0445946	1.52475
GOBP_GALACTOLIPID_BIOSYNTHETIC_PROCESS	0.0019802	1.65571
GOBP_GALACTOLIPID_METABOLIC_PROCESS	0.0019802	1.65571
GOBP_GLIAL_CELL_DEVELOPMENT	0.014418	1.58738
GOBP_GLIAL_CELL_DIFFERENTIATION	0.00434909	1.64136
GOBP_GLOMERULAR_VISCERAL_EPITHELIAL_CELL_MIGRATION	0.00183891	1.58693
GOBP_GLYCOSPHINGOLIPID_BIOSYNTHETIC_PROCESS	0.0370561	1.54653
GOBP_GLYCOSYLCERAMIDE_BIOSYNTHETIC_PROCESS	0.0019802	1.65571
GOBP_GLYCOSYLCERAMIDE_METABOLIC_PROCESS	0.00531726	1.68292
GOBP_HOMOPHILIC_CELL_ADHESION_VIA_PLASMA_MEMBRANE_ADHESION_MOLECULES	0.0258812	1.55876
GOBP_KERATINOCYTE_PROLIFERATION	0.0340268	1.52846
GOBP_MICROTUBULE_BASED_MOVEMENT	0.0200239	1.52757
GOBP_MICROTUBULE_BASED_PROCESS	0.000132468	1.73385
GOBP_MICROTUBULE_CYTOSKELETON_ORGANIZATION	0.000408886	1.71161
GOBP_MICROTUBULE_POLYMERIZATION_OR_DEPOLYMERIZATION	0.0251397	1.53297
GOBP_MYELIN_ASSEMBLY	0.0152937	1.64464
GOBP_NEGATIVE_REGULATION_OF_CELL_SUBSTRATE_ADHESION	0.0405452	1.52835
GOBP_NEGATIVE_REGULATION_OF_KERATINOCYTE_PROLIFERATION	0.00540054	1.6147
GOBP_NEGATIVE_REGULATION_OF_NEURON_DIFFERENTIATION	0.00544554	1.751
GOBP_NETRIN_ACTIVATED_SIGNALING_PATHWAY	0.0141172	1.58735
GOBP_NEUROGENESIS	0.000233918	1.53688
GOBP_NEURON_CELL_CELL_ADHESION	0.0365119	1.52104
GOBP_NEURON_DEVELOPMENT	0.000244499	1.60478
GOBP_NEURON_DIFFERENTIATION	0.000119861	1.58534
GOBP_NON_CANONICAL_WNT_SIGNALING_PATHWAY	0.0362876	1.55847
GOBP_NORADRENERGIC_NEURON_DIFFERENTIATION	0.0180213	1.50167
GOBP_OLIGODENDROCYTE_DEVELOPMENT	0.0194719	1.62887
GOBP_OLIGODENDROCYTE_DIFFERENTIATION	0.00358367	1.73717
GOBP_PHAGOCYTOSIS_RECOGNITION	0.0259226	1.5101
GOBP_POSITIVE_REGULATION_OF_G_PROTEIN_COUPLED_RECEPTOR_SIGNALING_PATHWAY	0.010081	1.56653
GOBP_POSITIVE_REGULATION_OF_SYNAPSE_ASSEMBLY	0.0347589	1.56246
GOBP_PROTEIN_K11_LINKED_DEUBIQUITINATION	0.00735565	1.54394
GOBP_PROTEIN_LOCALIZATION_TO_AXON	0.0292449	1.543
GOBP_PROTEIN_LOCALIZATION_TO_CELL_JUNCTION	0.0101191	1.69116
GOBP_PROTEIN_LOCALIZATION_TO_SYNAPSE	0.0377129	1.53212
GOBP_PURINE_CONTAINING_COMPOUND_CATABOLIC_PROCESS	0.00536097	1.64935
GOBP_PURINE_NUCLEOTIDE_CATABOLIC_PROCESS	0.00558056	1.61016
GOBP_REGULATION_OF_AXONOGENESIS	0.0298983	1.50163
GOBP_REGULATION_OF_HETEROTYPIC_CELL_CELL_ADHESION	0.0112174	1.52578
GOBP_REGULATION_OF_KERATINOCYTE_PROLIFERATION	0.0292449	1.54168
GOBP_REGULATION_OF_MICROTUBULE_BASED_PROCESS	0.000744269	1.79212
GOBP_REGULATION_OF_MICROTUBULE_CYTOSKELETON_ORGANIZATION	0.000762544	1.82045
GOBP_REGULATION_OF_PROTEIN_LOCALIZATION_TO_SYNAPSE	0.0225023	1.52075
GOBP_REGULATION_OF_SPROUTING_ANGIOGENESIS	0.014527	1.67338
GOBP_RESPONSE_TO_PROGESTERONE	0.0292449	1.54315
GOBP_RIBONUCLEOTIDE_CATABOLIC_PROCESS	0.00536097	1.64935
GOBP_TRANSMISSION_OF_NERVE_IMPULSE	0.019802	1.62781
GOBP_TRANSPORT_ALONG_MICROTUBULE	0.0287089	1.52003
GOBP_VASCULAR_WOUND_HEALING	0.0163816	1.54155
Cluster 3 vs HOM (Cluster 0)
Pathway	pval	NES
GOBP_ENSHEATHMENT_OF_NEURONS	0.000132926	1.72182
GOBP_NEURAL_CREST_CELL_MIGRATION	0.00263115	1.71336
GOBP_GLYCOSYLCERAMIDE_METABOLIC_PROCESS	0.000543577	1.68754
GOBP_GLYCOLIPID_BIOSYNTHETIC_PROCESS	0.00325781	1.66002
GOBP_REGULATION_OF_KERATINOCYTE_PROLIFERATION	0.00380504	1.64394
GOBP_PROTEIN_K11_LINKED_DEUBIQUITINATION	0.00369481	1.64051
GOBP_MAINTENANCE_OF_BLOOD_BRAIN_BARRIER	0.00682176	1.63545
GOBP_CELL_CELL_JUNCTION_ASSEMBLY	0.00250417	1.62675
GOBP_NEGATIVE_REGULATION_OF_MEMBRANE_POTENTIAL	0.00168256	1.62374
GOBP_PROTEIN_DEUBIQUITINATION_INVOLVED_IN_UBIQUITIN_DEPENDENT_PROTEIN_CATABOLIC_PROCESS	0.000380084	1.61135
GOBP_KERATINOCYTE_PROLIFERATION	0.00986263	1.60988
GOBP_BILE_ACID_METABOLIC_PROCESS	0.0131557	1.59946
GOBP_REGULATION_OF_P38MAPK_CASCADE	0.0125703	1.59679
GOBP_GLYCOSYLCERAMIDE_BIOSYNTHETIC_PROCESS	0.00757436	1.58878
GOBP_VASCULAR_WOUND_HEALING	0.00816933	1.58721
GOBP_POSITIVE_REGULATION_OF_STEROID_METABOLIC_PROCESS	0.0140895	1.58627
GOBP_GLIAL_CELL_DEVELOPMENT	0.00476457	1.58342
GOBP_NEGATIVE_REGULATION_OF_CELLULAR_RESPONSE_TO_GROWTH_FACTOR_STIMULUS	0.0155318	1.57778
GOBP_BILE_ACID_BIOSYNTHETIC_PROCESS	0.0186964	1.57192
GOBP_REGULATION_OF_MICROTUBULE_CYTOSKELETON_ORGANIZATION	0.00283104	1.5696
GOBP_SIALYLATION	0.013368	1.56215
GOBP_RESPONSE_TO_LEAD_ION	0.0180164	1.56188
GOBP_GALACTOLIPID_BIOSYNTHETIC_PROCESS	0.011404	1.55986
GOBP_GALACTOLIPID_METABOLIC_PROCESS	0.011404	1.55986
GOBP_SCHWANN_CELL_DEVELOPMENT	0.0198478	1.55945
GOBP_POSITIVE_REGULATION_OF_MYELINATION	0.0185412	1.5587
GOBP_NEGATIVE_REGULATION_OF_KERATINOCYTE_PROLIFERATION	0.00665146	1.55614
GOBP_P38MAPK_CASCADE	0.0207329	1.55607
GOBP_CERAMIDE_BIOSYNTHETIC_PROCESS	0.0136591	1.55535
GOBP_GLIAL_CELL_DIFFERENTIATION	0.00308246	1.55028
GOBP_BLOOD_VESSEL_ENDOTHELIAL_CELL_PROLIFERATION_INVOLVED_IN_SPROUTING_ANGIOGENESIS	0.0138344	1.54933
GOBP_CYTOSKELETON_ORGANIZATION	0.000101636	1.54931
GOBP_REGULATION_OF_CELL_CELL_ADHESION_MEDIATED_BY_CADHERIN	0.0170813	1.54805
GOBP_ARF_PROTEIN_SIGNAL_TRANSDUCTION	0.0241852	1.54345
GOBP_AXIS_ELONGATION	0.0204193	1.54209
GOBP_CELL_CELL_ADHESION_MEDIATED_BY_CADHERIN	0.0258237	1.5374
GOBP_POSITIVE_REGULATION_OF_PEPTIDYL_LYSINE_ACETYLATION	0.0268808	1.53307
GOBP_SMOOTH_MUSCLE_CELL_MATRIX_ADHESION	0.00448168	1.53293
GOBP_POSITIVE_REGULATION_OF_STEROID_BIOSYNTHETIC_PROCESS	0.0288513	1.52747
GOBP_EXTRACELLULAR_MATRIX_ASSEMBLY	0.0308642	1.52611
GOBP_SCHWANN_CELL_DIFFERENTIATION	0.028356	1.52455
GOBP_REGULATION_OF_EXECUTION_PHASE_OF_APOPTOSIS	0.0301162	1.52422
GOBP_POSITIVE_REGULATION_OF_CHOLESTEROL_METABOLIC_PROCESS	0.0265503	1.52165
GOBP_PERIPHERAL_NERVOUS_SYSTEM_MYELIN_MAINTENANCE	0.0171038	1.52132
GOBP_APICAL_JUNCTION_ASSEMBLY	0.0260084	1.5208
GOBP_LIPOSACCHARIDE_METABOLIC_PROCESS	0.0154	1.51871
GOBP_MICROTUBULE_CYTOSKELETON_ORGANIZATION	0.000215843	1.50959
GOBP_RETINA_VASCULATURE_DEVELOPMENT_IN_CAMERA_TYPE_EYE	0.0297252	1.50676
GOBP_RESPONSE_TO_PROGESTERONE	0.0363636	1.5046
GOBP_DIGESTION	0.0341635	1.50431
GOBP_REGULATION_OF_MORPHOGENESIS_OF_A_BRANCHING_STRUCTURE	0.0339339	1.50286
GOBP_CHOLINE_METABOLIC_PROCESS	0.0239453	1.50277
GOBP_RESPONSE_TO_LIGHT_INTENSITY	0.0337913	1.50133
Cluster 4 vs HOM (Cluster 0)
Pathway	pval	NES
GOBP_ENSHEATHMENT_OF_NEURONS	0.000185908	1.87622
GOBP_MYELIN_ASSEMBLY	0.00339919	1.70112
GOBP_GLYCOSYLCERAMIDE_METABOLIC_PROCESS	0.00388015	1.6986
GOBP_OLIGODENDROCYTE_DIFFERENTIATION	0.00173745	1.69144
GOBP_AXON_ENSHEATHMENT_IN_CENTRAL_NERVOUS_SYSTEM	0.00642674	1.67577
GOBP_CELLULAR_COMPONENT_ASSEMBLY_INVOLVED_IN_MORPHOGENESIS	0.00448081	1.64917
GOBP_GLIAL_CELL_DIFFERENTIATION	0.00126172	1.64705
GOBP_REGULATION_OF_EXCITATORY_SYNAPSE_ASSEMBLY	0.00348028	1.64095
GOBP_DETECTION_OF_STIMULUS_INVOLVED_IN_SENSORY_PERCEPTION_OF_PAIN	0.00654185	1.63831
GOBP_RESPONSE_TO_MAGNESIUM_ION	0.00654185	1.63676
GOBP_PEPTIDYL_GLUTAMIC_ACID_MODIFICATION	0.00962544	1.63224
GOBP_OLIGODENDROCYTE_DEVELOPMENT	0.00701176	1.63038
GOBP_REGULATION_OF_POSTSYNAPTIC_SPECIALIZATION_ASSEMBLY	0.00350222	1.62397
GOBP_GALACTOLIPID_METABOLIC_PROCESS	0.00603248	1.62106
GOBP_GLYCOSYLCERAMIDE_BIOSYNTHETIC_PROCESS	0.00826826	1.61489
GOBP_REGULATION_OF_POSTSYNAPTIC_DENSITY_ORGANIZATION	0.0101056	1.61057
GOBP_POSITIVE_REGULATION_OF_MYELINATION	0.0160828	1.60089
GOBP_GALACTOLIPID_BIOSYNTHETIC_PROCESS	0.00933925	1.59531
GOBP_REGULATION_OF_GLIAL_CELL_DIFFERENTIATION	0.0125623	1.58996
GOBP_WALKING_BEHAVIOR	0.0191205	1.58463
GOBP_REGULATION_OF_OLIGODENDROCYTE_DIFFERENTIATION	0.0171872	1.58169
GOBP_CELLULAR_RESPONSE_TO_MAGNESIUM_ION	0.00139893	1.57899
GOBP_NEGATIVE_REGULATION_OF_VOLTAGE_GATED_POTASSIUM_CHANNEL_ACTIVITY	0.0154627	1.56192
GOBP_REGULATION_OF_MYELINATION	0.0181596	1.56097
GOBP_GLOMERULAR_VISCERAL_EPITHELIAL_CELL_MIGRATION	0.0213457	1.55926
GOBP_MAGNESIUM_ION_HOMEOSTASIS	0.0222738	1.55554
GOBP_GLIAL_CELL_DEVELOPMENT	0.00768049	1.54979
GOBP_NEGATIVE_REGULATION_OF_GLIOGENESIS	0.0293488	1.54945
GOBP_VASCULAR_WOUND_HEALING	0.0312009	1.54803
GOBP_PROTEIN_POLYGLUTAMYLATION	0.0316498	1.54495
GOBP_AXIS_ELONGATION	0.0315629	1.54489
GOBP_DETECTION_OF_TEMPERATURE_STIMULUS_INVOLVED_IN_SENSORY_PERCEPTION	0.0273173	1.53757
GOBP_CELL_CELL_ADHESION_INVOLVED_IN_GASTRULATION	0.0265405	1.53582
GOBP_CELL_CELL_JUNCTION_ASSEMBLY	0.00645651	1.53361
GOBP_RESPONSE_TO_LEAD_ION	0.0364303	1.53232
GOBP_ENDOTHELIAL_CELL_MORPHOGENESIS	0.0153882	1.52773
GOBP_CHOLINE_METABOLIC_PROCESS	0.0319869	1.52618
GOBP_DETECTION_OF_MECHANICAL_STIMULUS_INVOLVED_IN_SENSORY_PERCEPTION_OF_PAIN	0.0329208	1.52428
GOBP_BLOOD_VESSEL_ENDOTHELIAL_CELL_PROLIFERATION_INVOLVED_IN_SPROUTING_ANGIOGENESIS	0.0381232	1.52413
GOBP_NEGATIVE_REGULATION_OF_FIBROBLAST_GROWTH_FACTOR_RECEPTOR_SIGNALING_PATHWAY	0.0390572	1.52353
GOBP_FOREBRAIN_NEUROBLAST_DIVISION	0.00201975	1.52325
GOBP_CELLULAR_HYPEROSMOTIC_RESPONSE	0.0393208	1.52209
GOBP_EMBRYONIC_CAMERA_TYPE_EYE_FORMATION	0.0330025	1.52199
GOBP_LATERAL_SPROUTING_FROM_AN_EPITHELIUM	0.0332333	1.52158
GOBP_NEGATIVE_REGULATION_OF_DELAYED_RECTIFIER_POTASSIUM_CHANNEL_ACTIVITY	0.0191187	1.51945
GOBP_ACTOMYOSIN_STRUCTURE_ORGANIZATION	0.0065407	1.51929
GOBP_ENTERIC_NERVOUS_SYSTEM_DEVELOPMENT	0.0205176	1.51799
GOBP_REGULATION_OF_SPROUTING_ANGIOGENESIS	0.0311715	1.5177
GOBP_NEGATIVE_REGULATION_OF_KERATINOCYTE_PROLIFERATION	0.0415313	1.51575
GOBP_ADENOHYPOPHYSIS_DEVELOPMENT	0.0376183	1.51532
GOBP_NEGATIVE_REGULATION_OF_CIRCADIAN_RHYTHM	0.040379	1.5142
GOBP_REGULATION_OF_MICROTUBULE_CYTOSKELETON_ORGANIZATION	0.00615385	1.51334
GOBP_CYTOSKELETON_ORGANIZATION	0.000144009	1.51251
GOBP_POSITIVE_REGULATION_OF_BLOOD_VESSEL_ENDOTHELIAL_CELL_PROLIFERATION_INVOLVED_IN_SPROUTING_ANGIOGENESIS	0.00628366	1.51183
GOBP_TORC2_SIGNALING	0.0433423	1.50779
GOBP_TRANS_SYNAPTIC_SIGNALING_BY_TRANS_SYNAPTIC_COMPLEX	0.0461717	1.50476
GOBP_PLANAR_CELL_POLARITY_PATHWAY_INVOLVED_IN_AXIS_ELONGATION	0.0272791	1.50324
GOBP_REGULATION_OF_CELL_PROJECTION_SIZE	0.00987433	1.503

## Sheet: Table S8
Table S8. Differentially expressed genes between disease associated microglia and homeostatsis microglia
Genes	P-value	Average logFC	Percentage in DAM	Percentage in HOM
Myo1e	1.44084e-52	2.23604	0.624	0.133
Bcar3	8.55221e-56	1.9587	0.365	0.022
Fgf13	7.9219e-37	1.95576	0.878	0.495
Xylt1	4.19602e-29	1.79064	0.552	0.182
March3	5.45761e-35	1.7578	0.503	0.129
Ank	5.13517e-29	1.69529	0.619	0.227
Fam20c	3.59574e-44	1.64629	0.354	0.035
Igf1	2.60383e-38	1.58637	0.271	0.02
Chst11	2.31953e-21	1.57276	0.497	0.177
Rai14	7.22108e-49	1.53473	0.398	0.04
Lpl	3.07291e-44	1.44128	0.249	0.009
Fnip2	2.11541e-27	1.4182	0.597	0.214
Gpnmb	8.3734e-25	1.39232	0.11	0
Apobec1	2.01295e-30	1.3627	0.497	0.129
Fmn1	4.98106e-31	1.35545	0.503	0.13
Apbb2	1.76191e-27	1.33039	0.796	0.409
Csf1	7.23153e-31	1.30415	0.287	0.036
Flt1	5.70256e-37	1.28155	0.21	0.007
Alcam	9.00854e-15	1.2793	0.475	0.215
Arhgap25	1.7119e-23	1.26921	0.58	0.216
Mdfic	3.09655e-31	1.21276	0.265	0.029
Arhgap24	4.48246e-26	1.20402	0.713	0.3
Apoe	1.01037e-26	1.16735	0.74	0.317
Spp1	1.76227e-15	1.16272	0.16	0.024
Fgr	4.64344e-30	1.14738	0.249	0.026
Mitf	2.8576e-23	1.13323	0.785	0.41
Myo5a	8.79202e-24	1.12848	0.646	0.256
Gas7	1.35713e-10	1.12199	0.282	0.106
Fat3	7.42331e-14	1.10973	0.779	0.53
Cd9	2.53385e-20	1.09908	0.519	0.186
Itpkb	5.27796e-23	1.08109	0.431	0.12
Tmem163	1.71817e-16	1.07846	0.337	0.101
Lgals3	9.81689e-29	1.06465	0.155	0.004
Rftn1	1.1672e-22	1.03778	0.448	0.128
Sh3pxd2b	6.1706e-20	1.03051	0.215	0.034
Gm37168	1.00509e-23	1.02885	0.16	0.011
Anapc15	1.59641e-16	1.02542	0.304	0.082
Prkch	4.23419e-25	1.00964	0.47	0.128
Plek	1.99258e-14	0.999666	0.442	0.175
Ctsb	6.72855e-20	0.990442	0.652	0.293
Cd180	4.03969e-15	0.983428	0.508	0.224
Plekhm2	2.17713e-17	0.973477	0.448	0.157
Osbpl8	4.95956e-18	0.967836	0.591	0.251
Bcl2	1.25754e-13	0.96254	0.387	0.147
Sh3bp2	2.9708e-18	0.952343	0.326	0.084
Tns3	1.52411e-15	0.935755	0.762	0.469
Cers6	1.08585e-21	0.920028	0.564	0.196
Dgkz	3.28049e-16	0.91737	0.47	0.179
Asph	1.71287e-15	0.903593	0.74	0.394
Cdk14	6.11657e-12	0.890632	0.729	0.453
Clec7a	1.42843e-14	0.869201	0.16	0.027
Ell2	7.61273e-15	0.867623	0.276	0.075
Fam129b	8.71408e-17	0.864933	0.166	0.023
Gng12	3.69272e-11	0.861934	0.409	0.183
Vps13c	4.01401e-11	0.860653	0.425	0.191
Gas2l3	1.39679e-18	0.857504	0.177	0.023
Olfr111	7.7485e-29	0.857382	0.182	0.01
Dtnbp1	5.63141e-12	0.84183	0.343	0.131
Gsap	1.86197e-12	0.82824	0.486	0.219
Lyst	2.98886e-12	0.82204	0.508	0.237
Snx24	1.64266e-10	0.821222	0.569	0.334
2010111I01Rik	1.29811e-12	0.817069	0.547	0.265
Ctsd	9.005e-13	0.813259	0.657	0.351
Nrp2	3.56327e-11	0.81267	0.326	0.122
Ptchd1	5.69806e-12	0.808828	0.227	0.064
Gnptab	3.94774e-14	0.802725	0.293	0.087
Cacna1a	1.0594e-10	0.802177	0.597	0.336
Cd83	2.65649e-10	0.795958	0.227	0.071
Peak1	1.12265e-10	0.794566	0.448	0.214
Bcl2l1	2.86017e-13	0.785973	0.519	0.235
AU020206	1.95095e-13	0.779848	0.602	0.303
Slc16a10	1.5885e-15	0.777129	0.304	0.085
Pvt1	7.89151e-12	0.775327	0.63	0.339
Tpd52	1.74781e-12	0.772609	0.453	0.193
Slc25a25	3.46127e-13	0.763529	0.249	0.068
Cadm1	2.64414e-10	0.759479	0.807	0.58
Klhl6	1.63299e-15	0.753167	0.42	0.148
Cd84	2.26805e-13	0.750704	0.641	0.323
Nsmce2	3.23932e-12	0.738822	0.525	0.239
Anxa3	8.98548e-12	0.737256	0.58	0.283
Nceh1	7.98731e-11	0.735666	0.309	0.115
Sntb2	3.8929e-07	0.731066	0.232	0.097
Rasgrp3	2.89535e-11	0.728852	0.669	0.373
Atp6v0d1	1.26127e-11	0.725837	0.287	0.097
Nrp1	2.82426e-13	0.724596	0.58	0.269
Myo9b	3.30974e-10	0.719017	0.453	0.216
Tent5c	8.25495e-14	0.718227	0.227	0.055
Rab7b	2.47485e-20	0.717897	0.144	0.011
Cd300lf	4.75314e-14	0.716081	0.144	0.021
Neat1	2.50274e-12	0.714348	0.53	0.244
Slc23a2	4.50747e-10	0.709629	0.381	0.165
Abca1	2.23593e-14	0.70464	0.42	0.154
Fmnl2	4.90105e-09	0.702946	0.773	0.511
Hif1a	1.04824e-11	0.70289	0.26	0.08
Zmiz1	4.49836e-12	0.696796	0.569	0.277
Dock2	2.06594e-14	0.691156	0.895	0.623
Cdk6	3.18444e-08	0.68429	0.392	0.193
Zfp704	1.69123e-06	0.681811	0.304	0.154
Axl	9.38651e-14	0.681592	0.204	0.046
Nek6	9.80493e-14	0.680447	0.315	0.098
Myo1f	1.51428e-11	0.671575	0.74	0.442
Man1c1	1.07636e-06	0.671098	0.414	0.226
Clic4	1.66294e-09	0.662435	0.21	0.066
Ppard	6.62849e-09	0.659568	0.376	0.171
Sept11	1.75728e-11	0.638291	0.182	0.044
Dnmt3a	1.66663e-09	0.634837	0.718	0.459
Cd300lb	1.10321e-19	0.625288	0.122	0.006
Mgat5	4.50337e-09	0.62272	0.674	0.406
Abcg1	1.42484e-09	0.619788	0.188	0.054
Eea1	3.9029e-06	0.618783	0.298	0.152
Rell1	1.62918e-13	0.612857	0.155	0.027
Map3k1	5.36227e-09	0.610029	0.282	0.109
Eepd1	2.8892e-10	0.608613	0.171	0.044
Nln	1.01733e-12	0.604131	0.254	0.071
Plxnc1	8.71394e-11	0.601653	0.127	0.023
Eya4	1.37839e-07	0.6007	0.221	0.085
Sirpa	1.77042e-09	0.597479	0.773	0.497
Nedd9	7.35222e-08	0.59746	0.155	0.047
Tgfbr2	4.58225e-09	0.595626	0.669	0.407
Rassf3	1.11078e-10	0.594205	0.409	0.173
Slx4ip	7.98519e-09	0.591796	0.271	0.103
Tbxas1	1.91147e-09	0.590025	0.74	0.464
Galnt7	2.59909e-06	0.5841	0.431	0.247
Rusc2	2.53328e-09	0.582957	0.21	0.066
Etf1	7.70401e-09	0.582891	0.238	0.085
Prickle1	1.38577e-08	0.581103	0.431	0.211
Zeb2	9.88417e-10	0.579203	0.967	0.838
Arid5b	8.37427e-05	0.576466	0.503	0.336
Por	6.40959e-08	0.573658	0.199	0.069
Gm45153	4.98184e-13	0.573012	0.122	0.016
Hacd2	1.61166e-06	0.571322	0.265	0.121
Mthfd1l	5.99505e-05	0.569321	0.193	0.09
Agap1	1.19911e-08	0.568493	0.575	0.311
Large1	6.49408e-06	0.566552	0.779	0.579
Itga5	8.30783e-13	0.565067	0.166	0.032
St8sia6	7.979e-07	0.564637	0.21	0.083
Vti1a	1.00366e-08	0.561851	0.68	0.409
Diaph1	9.93257e-09	0.555772	0.221	0.075
Dab2	4.21083e-15	0.554594	0.127	0.014
Ptprc	2.38245e-08	0.55307	0.613	0.366
Plekha1	2.31788e-09	0.552839	0.47	0.224
Gm14005	5.93764e-09	0.552716	0.16	0.044
Cotl1	1.72983e-07	0.549574	0.398	0.201
Abcd2	1.0825e-08	0.549491	0.326	0.138
Irf8	5.22924e-09	0.549009	0.47	0.228
Atp2b1	1.014e-09	0.547256	0.674	0.367
Tank	7.97751e-10	0.544133	0.271	0.096
Iqgap1	9.77005e-06	0.544016	0.155	0.058
Gm8995	1.04583e-07	0.543913	0.215	0.081
Rap2a	4.22479e-07	0.543398	0.227	0.09
Tspan5	1.04329e-07	0.540384	0.442	0.228
Tnfsf8	3.18416e-07	0.537739	0.144	0.044
A130071D04Rik	1.21655e-08	0.537652	0.188	0.058
Skap2	4.51978e-08	0.53724	0.685	0.417
Cdk17	5.13739e-08	0.536166	0.32	0.14
Cpeb2	3.86768e-07	0.534462	0.398	0.201
Dph6	9.62771e-07	0.534228	0.204	0.081
Dhrs3	6.10237e-08	0.532342	0.271	0.111
Spen	4.4134e-08	0.531697	0.215	0.077
Ptpra	6.35067e-08	0.530768	0.575	0.334
Airn	6.12393e-05	0.528937	0.171	0.077
Actr3b	5.72805e-07	0.527338	0.144	0.045
Dgkh	7.48904e-08	0.526461	0.304	0.131
Atp6v1c1	3.83936e-08	0.525831	0.298	0.124
Otulin	1.27607e-09	0.523251	0.271	0.097
Gm37033	2.65721e-09	0.523083	0.232	0.078
Tec	1.54325e-07	0.522636	0.37	0.181
Lrp12	9.48882e-06	0.522375	0.227	0.103
2900089D17Rik	1.67152e-07	0.521636	0.166	0.053
Snx30	6.56113e-09	0.521007	0.403	0.184
Asap1	6.22162e-06	0.519913	0.807	0.647
Dpy19l4	6.40858e-06	0.51645	0.42	0.236
Ptk2b	1.33626e-06	0.515862	0.497	0.285
Blnk	2.36111e-07	0.515422	0.597	0.352
Etv6	3.19338e-06	0.515082	0.696	0.489
Itgax	7.24159e-14	0.512969	0.105	0.01
Soat1	9.31477e-09	0.512338	0.249	0.089
Creb3l2	1.16855e-09	0.512211	0.287	0.105
Lrmda	1.43379e-11	0.511961	0.961	0.879
Gab3	8.11789e-06	0.509353	0.171	0.068
Csf2ra	4.25717e-08	0.508274	0.238	0.088
Trpc4	3.12099e-10	0.505222	0.116	0.02
Trps1	1.73109e-06	0.505036	0.453	0.256
Colgalt1	4.66917e-07	0.50478	0.26	0.112
Rbm47	0.000349181	0.504672	0.453	0.303
Tecpr1	7.26212e-08	0.504185	0.204	0.071
A930007I19Rik	4.60431e-12	0.501639	0.116	0.016
Prkg1	0.000420093	0.498803	0.657	0.499
Cux1	7.53039e-08	0.498687	0.762	0.492
Atxn10	6.18177e-06	0.497066	0.409	0.228
Snx8	6.81784e-07	0.496978	0.215	0.085
Fndc3b	3.6396e-07	0.496238	0.47	0.254
Ncf2	4.13415e-09	0.495698	0.282	0.105
Farp1	2.02195e-07	0.49303	0.293	0.128
Plekhm3	4.49193e-07	0.490932	0.464	0.256
Arhgef7	6.96314e-06	0.490141	0.243	0.112
Kcnj2	1.36643e-10	0.489085	0.122	0.021
Lrrc8d	1.68129e-07	0.488924	0.47	0.244
Sh3bgrl	6.39001e-08	0.486322	0.122	0.03
Ankrd12	9.12713e-07	0.484639	0.492	0.277
Tln1	1.04168e-06	0.484493	0.232	0.097
Znrf3	5.81668e-05	0.482323	0.298	0.159
C530043K16Rik	1.92946e-09	0.482116	0.122	0.024
Atp6v1b2	1.19356e-08	0.481402	0.32	0.131
Lrmp	1.09674e-05	0.476959	0.188	0.079
Gcnt2	4.59714e-06	0.474114	0.177	0.07
Dlgap4	2.24309e-09	0.473529	0.337	0.131
Mfhas1	3.2029e-06	0.471396	0.37	0.196
Pmp22	4.18553e-06	0.470249	0.166	0.062
Smyd3	8.10216e-07	0.468333	0.735	0.463
Atg7	1.09688e-07	0.468127	0.221	0.082
Dlat	7.04403e-08	0.465935	0.182	0.06
Pik3cb	4.37911e-07	0.465916	0.398	0.199
Rnf149	1.48855e-06	0.465211	0.204	0.081
P2rx4	6.27157e-10	0.464699	0.365	0.147
Sipa1l2	5.02835e-06	0.464515	0.586	0.393
Mylip	9.35065e-08	0.464387	0.376	0.174
Lpcat1	3.25673e-07	0.460522	0.221	0.085
Nfe2l2	9.96834e-06	0.459623	0.315	0.163
Acaca	1.93179e-06	0.459113	0.525	0.299
Arhgef11	1.03619e-06	0.458751	0.398	0.206
Eml4	6.20615e-05	0.458606	0.492	0.317
Pld3	2.64563e-07	0.45797	0.16	0.051
Stag1	4.98633e-06	0.457827	0.685	0.472
Renbp	7.18707e-08	0.457088	0.16	0.048
Fnip1	8.582e-07	0.456986	0.508	0.287
Retreg1	1.07152e-05	0.455118	0.635	0.424
Cacna1d	1.69875e-06	0.455012	0.635	0.421
Kif13b	1.65739e-05	0.453962	0.47	0.285
Cd68	1.39683e-06	0.452105	0.105	0.028
Gm26714	1.70767e-07	0.449734	0.149	0.045
Usp12	2.37199e-08	0.448476	0.354	0.154
Bcl6	2.86872e-10	0.44706	0.155	0.035
Arhgap10	3.24461e-08	0.44695	0.127	0.031
Trak1	8.81366e-07	0.445378	0.315	0.147
Csnk1g3	3.28816e-05	0.445304	0.337	0.186
Etl4	0.000373017	0.444701	0.597	0.44
Arhgap26.1	6.48923e-06	0.443499	0.232	0.103
Slc6a6	1.18588e-06	0.442345	0.354	0.177
Abr	1.09901e-05	0.441329	0.602	0.396
Parvb	7.17775e-08	0.440363	0.149	0.043
Rasa3	2.42451e-07	0.43816	0.37	0.173
Dclre1c	1.10512e-05	0.437363	0.221	0.1
Sh3tc1	7.2112e-10	0.436794	0.105	0.017
Pi4ka	7.15546e-05	0.436347	0.448	0.265
Abl2	0.000158396	0.435815	0.37	0.223
Cndp2	1.11694e-06	0.434977	0.116	0.032
Adap1	1.40901e-06	0.431346	0.221	0.09
Lrrfip1	8.77444e-06	0.431038	0.376	0.203
Dgkd	2.89503e-07	0.42949	0.492	0.259
Pip5k1c	2.03104e-06	0.429084	0.177	0.066
Rabep1	4.68098e-06	0.428928	0.503	0.288
Gm47283	3.41096e-05	0.428448	0.298	0.156
Cerk	1.89203e-06	0.427403	0.558	0.325
Pcnx	8.01061e-05	0.427334	0.276	0.147
Tbc1d22a	6.55598e-06	0.426135	0.541	0.316
Tmem219	5.13723e-07	0.425569	0.182	0.064
Btaf1	1.39856e-05	0.424767	0.354	0.19
2810403D21Rik	2.40093e-06	0.42455	0.144	0.048
Adcy7	6.55552e-07	0.422166	0.315	0.146
Lims1	4.91226e-06	0.418727	0.613	0.39
Lmo2	0.000107919	0.417576	0.21	0.102
Cd274	5.43548e-07	0.417171	0.105	0.026
Qser1	1.82369e-08	0.416491	0.238	0.085
Zfx	3.83871e-06	0.415991	0.265	0.123
St6gal1	0.000116278	0.414994	0.431	0.262
Sgpl1	0.000130819	0.413982	0.215	0.107
Gm26917	2.41553e-05	0.413408	0.309	0.162
Samsn1	3.56222e-06	0.412996	0.287	0.135
Ldlrad3	5.2756e-07	0.41055	0.138	0.041
Mdn1	1.68168e-06	0.407204	0.215	0.086
Irak2	6.26783e-07	0.406297	0.519	0.289
Nmnat3	3.64367e-07	0.405098	0.127	0.035
Ptbp3	6.22123e-07	0.405016	0.436	0.221
Cyfip1	4.75095e-05	0.404657	0.624	0.419
Ralgapa2	0.000886197	0.404045	0.381	0.245
Ehd4	3.17238e-06	0.403606	0.287	0.133
Lonrf3	3.20082e-05	0.403107	0.149	0.058
Elf2	8.35563e-06	0.401577	0.409	0.22
Rab11fip5	2.4311e-05	0.399979	0.138	0.051
Cnr2	1.11156e-08	0.399896	0.11	0.022
Kcnma1	0.00498814	0.399879	0.746	0.591
4931406P16Rik	1.70735e-05	0.399756	0.193	0.084
Susd6	0.000231416	0.39871	0.414	0.26
Ppp1r9b	5.81667e-06	0.398274	0.177	0.068
Abhd12	3.96029e-05	0.397233	0.696	0.477
Lmln	8.1927e-06	0.396809	0.204	0.087
Pias1	1.77237e-05	0.395065	0.536	0.338
Arl8a	2.55749e-07	0.39506	0.149	0.045
Lpcat3	3.28916e-05	0.393562	0.243	0.118
Pfkfb3	0.000820988	0.393323	0.238	0.133
Cd48	2.02716e-06	0.392325	0.116	0.033
Sdk1	0.000241463	0.390128	0.409	0.261
Aig1	8.95112e-06	0.389651	0.436	0.244
Slc38a6	3.528e-05	0.389303	0.254	0.126
3110082I17Rik	3.7723e-06	0.387048	0.26	0.117
Amz1	0.000290317	0.386436	0.155	0.07
Dnajb14	0.000101024	0.386282	0.227	0.112
Xist	1.15269e-07	0.385402	0.945	0.791
Mgmt	4.49048e-05	0.385372	0.155	0.063
Sh3kbp1	1.39956e-05	0.384889	0.707	0.501
Dhx32	1.87545e-06	0.38446	0.138	0.044
Coro1c	1.80177e-05	0.383728	0.21	0.092
Gpr137b-ps	1.33488e-05	0.383589	0.155	0.058
Spop	6.28566e-05	0.383578	0.47	0.277
Fblim1	1.67595e-07	0.382852	0.122	0.031
Tmem184b	1.17684e-05	0.378095	0.238	0.108
Ctsz	1.79105e-05	0.375389	0.265	0.128
Cd200r1	3.9703e-05	0.375309	0.105	0.034
Fyb	0.000136082	0.37469	0.801	0.605
Frrs1	1.89277e-05	0.374255	0.315	0.165
Chn2	0.000130176	0.371199	0.779	0.593
Grn	4.48315e-05	0.371102	0.315	0.167
Dna2	1.19475e-05	0.370064	0.144	0.052
Cbfa2t2	2.90654e-05	0.370036	0.304	0.155
Rttn	2.37199e-05	0.369684	0.177	0.073
Washc3	4.56286e-06	0.369313	0.127	0.04
Cast	1.57624e-06	0.368192	0.155	0.052
Cblb	1.49827e-05	0.36615	0.271	0.131
Eif4a1	2.3026e-06	0.365551	0.16	0.056
Ybx1	1.42143e-05	0.364695	0.182	0.074
Creg1	3.91108e-05	0.364228	0.105	0.034
Sergef	0.00129762	0.362417	0.182	0.098
Clint1	0.000167145	0.361811	0.481	0.301
Sun2	1.26504e-05	0.359728	0.166	0.065
Hmg20b	3.31032e-06	0.359119	0.105	0.029
Fyn	0.000230722	0.358769	0.282	0.154
Gusb	2.77992e-06	0.358602	0.243	0.104
Zfp395	2.19502e-06	0.357956	0.16	0.056
Snd1	0.000213987	0.35787	0.414	0.252
Naa20	3.95601e-07	0.357305	0.21	0.079
Ahcyl2	0.000172372	0.356389	0.431	0.268
Morf4l1	1.49134e-05	0.356382	0.304	0.151
Stk3	0.00119558	0.354559	0.359	0.226
Srsf4	3.06126e-06	0.354517	0.155	0.053
Slc15a3	9.32861e-07	0.354067	0.138	0.043
Cdkal1	4.02295e-06	0.35383	0.53	0.305
Eya3	6.71387e-05	0.353188	0.249	0.122
Micu2	0.000123329	0.352858	0.265	0.141
Otud5	1.6691e-06	0.352647	0.204	0.08
Rcan1	0.000147643	0.352051	0.122	0.047
Csf2rb	0.000510053	0.35146	0.105	0.041
Ctnnb1	5.62975e-06	0.351159	0.171	0.065
Ireb2	4.48309e-05	0.351111	0.243	0.118
Lars	0.000330229	0.351063	0.21	0.106
Slc30a5	0.000937414	0.350964	0.149	0.071
Cab39	8.82847e-06	0.350567	0.326	0.163
Gnaq	5.53444e-05	0.349842	0.84	0.637
Dync1h1	8.6181e-05	0.348956	0.32	0.175
Prkcb	0.000102482	0.348955	0.702	0.497
Rragc	2.27273e-06	0.34787	0.133	0.041
Ranbp2	2.76296e-06	0.347837	0.315	0.147
Atp7a	5.42314e-07	0.347256	0.32	0.143
Usp2	0.000249492	0.347118	0.144	0.062
Alpk1	1.01169e-05	0.347048	0.193	0.08
Lima1	4.48657e-05	0.346673	0.16	0.065
Ube3c	4.07078e-05	0.346312	0.453	0.264
Psat1	6.62238e-06	0.345964	0.11	0.033
E4f1	3.9703e-05	0.345466	0.105	0.034
Eif4enif1	0.000276441	0.345243	0.144	0.062
Lrp1	0.000568175	0.345209	0.409	0.261
Nup153	0.000275323	0.344236	0.166	0.077
Zcchc2	0.00155023	0.343732	0.11	0.049
Hivep3	0.00210468	0.3433	0.602	0.431
Htt	6.19122e-05	0.342744	0.343	0.185
Golga4	1.75973e-05	0.342292	0.326	0.169
Ddi2	1.01336e-05	0.342184	0.398	0.214
Cyth1	0.000146358	0.341092	0.276	0.148
Ranbp9	0.000416964	0.340543	0.392	0.237
Syngr1	2.47987e-05	0.339239	0.326	0.171
Kdm7a	0.000420594	0.338591	0.309	0.18
Plxdc1	0.000578117	0.338381	0.298	0.17
Litaf	0.000116428	0.338336	0.243	0.122
Gapvd1	3.12253e-06	0.335941	0.497	0.274
Lpp	0.000212867	0.335526	0.409	0.257
Otud4	3.87804e-05	0.334253	0.171	0.071
St8sia4	0.000421111	0.33371	0.133	0.057
Golga5	0.000669856	0.333385	0.149	0.07
Ap2b1	2.8845e-06	0.333249	0.387	0.191
Ncor2	9.29275e-05	0.332624	0.315	0.169
Mms19	0.000103308	0.331877	0.221	0.107
Camta2	9.91638e-05	0.331857	0.155	0.066
Vps18	0.000353482	0.330979	0.122	0.05
A330023F24Rik	0.000323132	0.3309	0.343	0.198
Rab22a	2.27107e-07	0.330871	0.155	0.047
Ddx31	6.72962e-05	0.329842	0.204	0.095
Clcn7	1.66642e-05	0.329088	0.133	0.047
Rai1	0.000149522	0.328307	0.348	0.199
A730081D07Rik	0.000688519	0.327633	0.116	0.049
Smim3	0.000865652	0.326516	0.133	0.06
Stx17	2.62614e-06	0.326164	0.138	0.045
Slf2	7.58916e-05	0.326076	0.315	0.167
Arhgef18	1.53187e-05	0.325929	0.171	0.068
Lsm14a	2.8237e-05	0.325112	0.254	0.124
Cpd	0.000243472	0.324371	0.265	0.145
Rbpj	1.30464e-05	0.323978	0.249	0.115
Tns1	0.000325211	0.323904	0.32	0.184
Rasal2	0.000364064	0.323879	0.442	0.267
Sqstm1	0.000126698	0.32353	0.182	0.084
Slk	3.0217e-05	0.323219	0.243	0.114
Slc38a1	7.63192e-05	0.322671	0.315	0.169
Clybl	9.35386e-05	0.322056	0.133	0.052
Ttc17	0.000159915	0.32191	0.32	0.18
Plxdc2	0.00477824	0.320015	0.956	0.955
Slc9a7	0.000132856	0.31979	0.243	0.122
Larp1	2.17932e-05	0.319251	0.337	0.174
Arf3	0.00101839	0.31834	0.155	0.075
Vstm2l	0.00123133	0.318153	0.122	0.054
Tmem104	0.000234923	0.318083	0.271	0.143
Rrp1	0.000395156	0.317601	0.11	0.044
AU040320	0.000978213	0.31756	0.232	0.126
Slc11a1	0.000543704	0.317251	0.155	0.072
Zfp64	9.51879e-06	0.317074	0.177	0.069
Scaf11	6.16992e-05	0.315353	0.331	0.18
Gns	6.079e-06	0.315312	0.486	0.273
Eed	0.0018122	0.314253	0.155	0.077
Wdr26	2.3824e-06	0.314148	0.448	0.228
Klf6	7.35624e-05	0.31347	0.127	0.048
Camk4	4.31803e-05	0.313432	0.105	0.034
Evl	0.000306288	0.311649	0.481	0.305
Acbd5	2.45751e-05	0.311601	0.271	0.131
Gna12	0.000935583	0.310782	0.53	0.365
Rab21	4.03785e-05	0.310582	0.199	0.088
Ptgfrn	1.56569e-07	0.310366	0.105	0.023
Rsrc1	0.000363997	0.309756	0.42	0.265
Gm8566	2.23852e-05	0.309403	0.343	0.181
Zc3h6	0.00788098	0.309053	0.127	0.066
Tbc1d1	9.18006e-05	0.308968	0.238	0.117
Gab2	8.40055e-05	0.308917	0.878	0.708
Nup205	9.87921e-05	0.308819	0.11	0.039
Cep128	0.00144299	0.30861	0.127	0.058
Arih1	0.000159429	0.308259	0.541	0.355
Nfya	3.78223e-05	0.307067	0.133	0.049
Sgms1	0.00818201	0.306656	0.425	0.299
Tnfrsf21	0.000251148	0.306204	0.265	0.142
Slc37a2	0.000442207	0.306078	0.127	0.054
Vps35l	0.000142954	0.305797	0.304	0.164
Nlrp3	0.000211765	0.304499	0.122	0.048
Heatr6	0.00341785	0.304407	0.11	0.052
Btbd9	0.000142084	0.303724	0.541	0.339
Stard7	6.31439e-05	0.302668	0.138	0.053
Utp20	6.07392e-05	0.301882	0.122	0.044
Mtmr12	0.00030278	0.301033	0.116	0.046
Tbpl1	0.000317313	0.300481	0.16	0.072
Atf7	7.09915e-05	0.29909	0.116	0.041
Eprs	0.000229183	0.298839	0.221	0.111
Slc4a7	0.000130002	0.298798	0.337	0.186
Ercc6	0.000403644	0.298471	0.122	0.05
Rprd2	0.000213029	0.297205	0.249	0.129
Cbl	0.000695199	0.296927	0.414	0.264
Vti1b	2.16489e-05	0.296925	0.171	0.069
Prr14l	0.000199196	0.295711	0.221	0.109
Alas1	4.95277e-05	0.295519	0.105	0.034
Slf1	0.00335225	0.295311	0.16	0.085
Chd7	0.000194743	0.293981	0.619	0.397
Naip2	5.12329e-05	0.293763	0.227	0.106
Ttyh2	0.0163511	0.293484	0.155	0.094
Rcor1	0.000156771	0.293339	0.293	0.156
Zswim8	0.000131662	0.293107	0.16	0.068
Styx	0.00138906	0.292879	0.166	0.085
Ube2l3	0.0113151	0.292149	0.16	0.095
Scpep1	0.0002301	0.290703	0.11	0.041
Fubp1	0.000124676	0.29045	0.398	0.225
Nadk	0.000757773	0.290137	0.177	0.089
Rnf41	0.000107581	0.290126	0.155	0.065
Dnajc1	0.000217638	0.290042	0.464	0.279
Xrn2	0.000495198	0.289322	0.276	0.154
Nxf1	2.00212e-05	0.28894	0.171	0.068
Cmip	0.000598812	0.288776	0.613	0.423
Serac1	1.18193e-05	0.288259	0.122	0.039
Arl6ip5	0.000399461	0.288165	0.199	0.099
Desi2	0.00025033	0.287606	0.298	0.165
Htra2	0.000220357	0.286899	0.11	0.041
Cd63	6.05692e-06	0.286016	0.166	0.061
Mctp1	0.000464645	0.28569	0.641	0.434
Tsn	0.00218104	0.285676	0.133	0.065
Wdr20	0.000311785	0.285433	0.276	0.149
Tusc3	0.00156274	0.285371	0.21	0.117
Hnrnpl	8.16887e-06	0.285371	0.243	0.106
Mapk8ip3	0.00200464	0.285274	0.215	0.119
Timp2	0.000435513	0.284647	0.309	0.173
Ago2	0.00100034	0.284403	0.204	0.108
Glyr1	7.57631e-05	0.284294	0.243	0.119
Slc20a2	0.00623169	0.284163	0.166	0.094
Daglb	0.000156425	0.283598	0.32	0.174
Arih2	0.00144742	0.283557	0.254	0.148
Homer1	0.000549313	0.283525	0.188	0.094
Pphln1	9.30787e-05	0.283506	0.188	0.084
Arpc2	2.00979e-05	0.283397	0.354	0.181
Msn	1.77364e-05	0.282799	0.304	0.15
Wdr7	0.00704275	0.282751	0.337	0.224
Kcnk13	0.000541963	0.282176	0.403	0.244
Fam193a	6.06186e-05	0.281974	0.503	0.298
Cln3	0.000681185	0.281813	0.188	0.095
Ildr2	0.000811563	0.280978	0.11	0.046
Csf3r	0.0028761	0.280462	0.597	0.437
Ehmt1	0.00865676	0.28013	0.348	0.238
Opa1	3.30449e-05	0.280038	0.287	0.142
Cabin1	4.23218e-05	0.279899	0.171	0.071
Exoc3	0.00202875	0.278417	0.182	0.097
Fam120a	6.33941e-05	0.278301	0.331	0.174
Foxk1	0.00304372	0.278015	0.144	0.073
Rack1	0.000389121	0.277463	0.116	0.047
Agpat5	0.000160221	0.277164	0.166	0.073
Aatf	1.61379e-05	0.276877	0.309	0.154
Ubqln1	0.000105245	0.276869	0.155	0.065
Fam76a	0.00887352	0.275955	0.133	0.071
Snapc3	0.00252959	0.275879	0.188	0.103
Tmod2	0.00216673	0.275578	0.271	0.162
Lamc1	0.00945187	0.27535	0.149	0.085
Adam9	0.000276936	0.274596	0.11	0.043
Mroh1	0.000360464	0.274217	0.232	0.12
Cdk11b	0.000242808	0.274081	0.177	0.082
Spidr	0.00445556	0.273501	0.166	0.091
Gclc	0.00298296	0.273225	0.177	0.096
Med15	0.00131925	0.272998	0.221	0.12
Bri3	0.000293218	0.272856	0.166	0.075
Efhd2	0.00243749	0.272761	0.215	0.121
Smad4	0.000132075	0.272599	0.227	0.111
Uba5	3.88417e-05	0.272559	0.149	0.057
Sbno2	0.000359018	0.272518	0.215	0.111
Ccnl1	0.000563585	0.272177	0.32	0.186
Ddhd1	0.00218347	0.272142	0.271	0.165
Nell1	0.00603933	0.270972	0.232	0.145
Sec24a	0.00259816	0.270885	0.243	0.141
Ppp1cb	0.00094235	0.270159	0.232	0.126
Mtm1	0.000734538	0.270138	0.199	0.103
Gpatch2	0.000112541	0.270076	0.243	0.121
Tbc1d8	0.00689903	0.269467	0.249	0.154
Tmem206	0.000825464	0.268976	0.11	0.046
Ctsa	0.00237067	0.268833	0.188	0.101
Macf1	0.00276884	0.26867	0.878	0.797
Mrtfa	6.43539e-05	0.268659	0.42	0.238
Pdss1	0.00445391	0.268637	0.127	0.064
Rbm28	0.000199064	0.268429	0.232	0.117
Secisbp2l	0.00509544	0.267808	0.193	0.113
Elf4	0.000928437	0.267547	0.315	0.186
Nin	0.00245372	0.267309	0.144	0.072
Rbm39	0.000133553	0.267119	0.762	0.572
Stxbp3	0.000814426	0.266895	0.204	0.106
Fam234a	0.00098503	0.266582	0.127	0.056
Trem2	1.28229e-05	0.266293	0.276	0.13
Runx1	0.00213203	0.265951	0.762	0.612
Csnk1g1	0.000592948	0.265671	0.392	0.243
Man2c1os	1.47108e-05	0.26522	0.11	0.034
Taf1	0.00142267	0.264921	0.21	0.114
Fam20b	0.000749596	0.26481	0.133	0.06
Zfp326	0.00129321	0.264768	0.177	0.09
Xpo1	0.00070319	0.264428	0.193	0.099
Pacs2	0.000170918	0.264167	0.331	0.183
Rasa1	7.57313e-05	0.264128	0.37	0.2
Azin1	0.00115714	0.26367	0.166	0.082
Lcp1	0.00598767	0.263517	0.343	0.223
Magi1	0.000843595	0.262568	0.796	0.58
Nrcam	0.000282953	0.262064	0.337	0.189
Gpr183	9.2553e-05	0.261942	0.177	0.078
Nr3c1	0.00126859	0.261635	0.37	0.233
Dcps	3.97365e-05	0.261432	0.116	0.039
Rab30	0.027329	0.261372	0.133	0.082
Enox2	0.00705996	0.260964	0.271	0.173
Zfp933	0.0019692	0.260721	0.127	0.06
Lrpap1	1.68273e-05	0.260508	0.171	0.067
Erp29	0.000660489	0.260344	0.293	0.168
Cntnap2	0.0445821	-0.260044	0.912	0.828
Magi2	0.0219559	-0.262929	0.939	0.834
Dennd4a	0.0227202	-0.291488	0.619	0.632
Fchsd2	0.0363799	-0.292391	0.514	0.519
Grid2	0.0462953	-0.316196	0.79	0.715
Nav2	0.00061209	-0.316196	0.878	0.892
Ankrd44	0.0429044	-0.317109	0.663	0.639
Plp1	9.87125e-05	-0.321005	0.95	0.953
Ccnd3	0.000905137	-0.326817	0.707	0.778
Frmd4a	0.000211124	-0.334144	0.856	0.842
Nrxn1	0.00053164	-0.346549	0.884	0.816
Adgrl3	0.0343237	-0.350594	0.624	0.586
Slc24a3	0.0327074	-0.356279	0.376	0.416
Cx3cr1	0.0493356	-0.356852	0.514	0.499
Chd9	0.00240712	-0.373442	0.635	0.676
Dleu2	0.00190074	-0.38742	0.702	0.705
Snhg11	4.48647e-05	-0.403406	0.873	0.86
Elmo1	3.35553e-08	-0.407241	0.934	0.938
Lgmn	0.0301597	-0.407627	0.564	0.542
A930017M01Rik	0.0445059	-0.407723	0.099	0.149
Nav3	6.7842e-06	-0.412125	0.851	0.863
Ssh2	2.21195e-05	-0.428693	0.851	0.844
Serinc3	0.0468775	-0.430224	0.47	0.475
Dock4	3.83506e-06	-0.438399	0.89	0.892
Agmo	0.0213122	-0.44003	0.337	0.382
Dock10	3.49787e-05	-0.442437	0.773	0.775
Dscam	0.0175858	-0.454094	0.414	0.443
Arhgap5	0.0131559	-0.456607	0.497	0.533
Adap2	0.0174492	-0.47563	0.541	0.531
Anks1b	0.0142151	-0.478852	0.552	0.533
Numb	1.47172e-05	-0.490012	0.657	0.713
Entpd1	0.0169675	-0.505965	0.448	0.468
Csf1r	0.000233794	-0.512843	0.475	0.552
Tanc2	3.64068e-09	-0.519289	0.867	0.918
Prkca	0.0141997	-0.522193	0.392	0.435
Hck	0.0474541	-0.525803	0.243	0.288
Rtn1	0.000500153	-0.527251	0.564	0.587
Zfp710	0.0013635	-0.532823	0.525	0.563
Zfhx3	8.41958e-09	-0.540964	0.801	0.858
Lpcat2	0.0064379	-0.541135	0.436	0.458
Tacc1	0.00638597	-0.543396	0.503	0.511
Atp8a2	3.66634e-05	-0.553472	0.575	0.641
0610040J01Rik	0.0187458	-0.568941	0.381	0.41
Cmtm7	0.0235873	-0.575106	0.144	0.199
Srgap2	6.82462e-10	-0.577593	0.884	0.898
Cd47	0.0239118	-0.577937	0.094	0.151
4933406I18Rik	0.00155815	-0.58116	0.425	0.481
Pld1	0.00554226	-0.581975	0.249	0.325
Nrip1	0.00444	-0.585697	0.392	0.427
Plxna4	0.00316348	-0.588372	0.381	0.43
Rbfox2	0.0318259	-0.589376	0.204	0.25
St3gal5	0.0126659	-0.594546	0.238	0.298
Tpst2	0.00839449	-0.600021	0.138	0.21
Pde3b	1.50918e-06	-0.601182	0.591	0.681
Ptgds	0.000619172	-0.605631	0.674	0.672
Kcnip3	0.0462714	-0.609516	0.116	0.162
Pard3b	0.0244789	-0.623035	0.265	0.307
Il6ra	0.000951553	-0.6424	0.276	0.363
Rapgef5	8.37425e-06	-0.656301	0.503	0.605
Itga9	0.00712793	-0.662589	0.188	0.257
Slco2b1	2.29117e-05	-0.66526	0.486	0.564
Bin2	0.00632193	-0.711481	0.171	0.241
Abca9	0.00475891	-0.713254	0.238	0.31
Rhobtb1	0.00331936	-0.715659	0.094	0.172
Maf	0.00283429	-0.726584	0.204	0.285
8030442B05Rik	0.000433703	-0.729481	0.171	0.281
St3gal6	0.00101986	-0.739538	0.276	0.356
P2ry12	3.41355e-06	-0.785594	0.381	0.504
Cst3	1.64674e-05	-0.796019	0.613	0.63
Csmd3	4.82033e-20	-0.797107	0.906	0.965
Fgd2	1.82678e-05	-0.817557	0.276	0.396
Cacnb2	3.15704e-06	-0.838604	0.381	0.493
Gm10790	2.39319e-05	-0.886165	0.221	0.35
Siglech	1.56522e-09	-0.946423	0.287	0.497
Gm35188	0.0021662	-0.958172	0.138	0.221
Selplg	1.49674e-10	-1.10179	0.315	0.519

## Sheet: Table S9
Table S9. Differentially expressed genes between cluster 6 microglia and homeostatsis microglia
Genes	P-value	Average logFC	Percentage in cluster 6	Percentage in HOM
Tnr	0	3.09	0.9	0.22
Vcan	0	2.56	0.76	0.08
Lhfpl3	0	2.43	0.92	0.37
Sox6	0	2.42	0.77	0.08
Dscaml1	0	2.24	0.86	0.2
Bcas1	0	2.18	0.73	0.12
Xylt1	0	2.11	0.76	0.18
Adarb2	0	2.09	0.85	0.29
Sox2ot	0	2.07	0.87	0.24
Ppfibp1	0	2.07	0.67	0.06
Megf11	0	1.96	0.59	0.03
Cacng4	0	1.95	0.56	0.02
Gm4876	0	1.92	0.61	0.03
Srgap1	0	1.8	0.72	0.1
Ptprz1	0	1.77	0.73	0.12
Npas3	0	1.74	0.9	0.34
Spon1	0	1.74	0.69	0.05
St6galnac3	0	1.71	0.86	0.4
Zbtb16	0	1.68	0.79	0.17
Tmem132d	0	1.68	0.69	0.08
Opcml	0	1.66	0.95	0.61
Zfp536	0	1.62	0.73	0.25
Dscam	0	1.62	0.9	0.44
Cdh20	0	1.62	0.84	0.27
Epn2	0	1.59	0.78	0.17
Gm3764	0	1.59	0.57	0.05
Sh3d19	0	1.56	0.7	0.11
Ctnna3	0	1.56	0.9	0.39
Prr5l	0	1.53	0.81	0.4
Pde4b	0	1.53	0.98	0.73
St18	0	1.52	0.8	0.43
Abtb2	0	1.52	0.59	0.06
Mapt	0	1.5	0.78	0.29
Pdgfra	0	1.49	0.49	0.02
Gm16168	0	1.48	0.64	0.11
Erbb4	0	1.46	0.96	0.53
Fyn	0	1.46	0.62	0.15
Nfasc	0	1.43	0.77	0.24
Map7	0	1.42	0.79	0.36
Mmp16	0	1.42	0.69	0.21
Mast4	0	1.42	0.87	0.51
Gjc3	0	1.42	0.65	0.12
Slc35f1	0	1.41	0.78	0.21
Ppp1r16b	0	1.41	0.65	0.17
Tmem132b	0	1.41	0.7	0.11
Slc24a2	0	1.4	0.88	0.65
2610035D17Rik	0	1.4	0.77	0.16
Dpyd	0	1.4	0.71	0.15
Gnao1	0	1.4	0.77	0.23
Sgcd	0	1.4	0.81	0.31
Mbp	0	1.39	0.84	0.48
Pex5l	0	1.39	0.8	0.49
Phldb1	0	1.38	0.56	0.08
Sema3d	0	1.37	0.56	0.04
Adam12	0	1.36	0.48	0.02
Mir9-3hg	0	1.36	0.44	0.01
Tmem108	0	1.36	0.58	0.15
Sox5	0	1.36	0.72	0.16
Mybpc1	0	1.35	0.41	0.02
Nckap5	0	1.35	0.6	0.08
Nrxn2	0	1.34	0.67	0.12
Luzp2	0	1.33	0.8	0.25
Prickle2	0	1.33	0.82	0.36
Sec14l5	0	1.32	0.53	0.12
Agap1	0	1.32	0.82	0.31
Sulf2	0	1.31	0.7	0.09
Rnf220	0	1.31	0.72	0.32
Ptprt	0	1.31	0.82	0.27
Nrcam	0	1.28	0.73	0.19
Arhgap23	0	1.28	0.65	0.17
Palm2	0	1.28	0.65	0.17
Plce1	0	1.26	0.44	0.05
Ptprk	0	1.26	0.77	0.3
Grm3	0	1.26	0.65	0.21
Plcb1	0	1.23	0.9	0.37
Unc5c	0	1.22	0.9	0.48
Plekhg1	0	1.21	0.65	0.14
Arhgef10	0	1.2	0.59	0.08
Kcnq3	0	1.2	0.84	0.35
Clmn	0	1.19	0.48	0.07
A330015K06Rik	0	1.19	0.52	0.14
Anks1b	0	1.18	0.88	0.53
Daam2	0	1.18	0.58	0.15
Arhgap31	0	1.18	0.77	0.24
Nkain2	0	1.18	0.97	0.84
Phlpp1	0	1.18	0.88	0.49
Cldn14	0	1.17	0.33	0.03
Edil3	0	1.16	0.95	0.59
Fa2h	0	1.16	0.62	0.12
Astn2	0	1.15	0.8	0.25
Dock9	0	1.15	0.78	0.28
A230001M10Rik	0	1.14	0.45	0.05
Tmeff2	0	1.14	0.9	0.63
Sh3bp4	0	1.13	0.41	0.01
Pcdh15	0	1.13	0.92	0.48
Dnm3	0	1.13	0.87	0.42
Lrrc4c	0	1.13	0.98	0.78
Ncam1	0	1.12	0.92	0.5
Csmd2	0	1.12	0.69	0.17
Nxph1	0	1.12	0.82	0.38
Frmd5	0	1.12	0.82	0.52
Mobp	0	1.12	0.78	0.32
Ninj2	0	1.11	0.48	0.05
Zcchc24	0	1.1	0.5	0.06
Sox10	0	1.1	0.44	0.02
Afap1l2	0	1.1	0.37	0.01
Gm13052	0	1.1	0.35	0.04
Grik4	0	1.1	0.62	0.1
Gpm6b	0	1.09	0.92	0.37
Chst11	0	1.09	0.66	0.18
Itga9	0	1.08	0.76	0.26
Nfib	0	1.08	0.71	0.17
Hip1	0	1.08	0.65	0.15
Adipor2	0	1.08	0.71	0.28
Zfp462	0	1.08	0.63	0.13
Pak7	0	1.07	0.69	0.27
Tanc1	0	1.06	0.57	0.08
Rora	0	1.05	0.9	0.54
Ust	0	1.05	0.63	0.18
Shc4	0	1.04	0.37	0.01
Mast3	0	1.04	0.53	0.11
Hecw2	0	1.03	0.78	0.35
Rnf144a	0	1.03	0.44	0.05
Kazn	0	1.03	0.45	0.06
Cspg4	0	1.02	0.37	0.01
Otud7a	0	1.02	0.82	0.33
Magi2	0	1.02	0.98	0.83
Dgki	0	1.02	0.81	0.42
Lrrtm3	0	1.01	0.75	0.23
Pde7b	0	1.01	0.54	0.1
Pde8a	0	1.01	0.6	0.12
1700047M11Rik	0	1.01	0.47	0.07
Slc22a23	0	1.01	0.47	0.09
Phactr1	0	1	0.8	0.28
Nav1	0	0.99	0.73	0.19
Hunk	0	0.99	0.32	0.02
Enox1	0	0.99	0.77	0.26
Lrp1b	0	0.99	0.99	0.84
Tmtc2	0	0.98	0.77	0.23
Fign	0	0.98	0.51	0.09
Pard3	0	0.98	0.66	0.2
Mpzl1	0	0.98	0.46	0.06
Klhl2	0	0.98	0.67	0.21
Tmem117	0	0.97	0.67	0.2
Tmod2	0	0.96	0.61	0.16
Limch1	0	0.96	0.75	0.3
Pstpip2	0	0.96	0.5	0.12
Cdh13	0	0.96	0.61	0.16
Sash1	0	0.96	0.54	0.07
Csmd1	0	0.96	0.99	0.7
Cdc37l1	0	0.96	0.71	0.26
Kcnip3	0	0.96	0.63	0.16
Fry	0	0.95	0.86	0.37
Nmnat2	0	0.95	0.59	0.14
Arhgef28	0	0.95	0.53	0.09
Nlgn1	0	0.95	0.99	0.75
Sorcs1	0	0.95	0.79	0.35
Neat1	0	0.95	0.65	0.24
Cald1	0	0.94	0.42	0.02
Megf10	0	0.94	0.46	0.05
Ttyh2	0	0.94	0.52	0.09
Psd3	0	0.93	0.65	0.16
Creb5	0	0.93	0.53	0.09
Ncam2	0	0.93	0.96	0.59
Sema5a	0	0.93	0.51	0.13
Ptk2	0	0.93	0.69	0.21
Phactr3	0	0.92	0.56	0.11
Ank3	0	0.92	0.93	0.57
Ldlrad3	0	0.92	0.39	0.04
Pcdh9	0	0.92	1	0.95
Tmem163	0	0.91	0.5	0.1
Tspan2	0	0.91	0.57	0.13
Cntn1	0	0.91	0.86	0.37
Grb14	0	0.91	0.56	0.1
Tmem178b	0	0.91	0.87	0.42
Rhoj	0	0.9	0.42	0.05
Armh4	0	0.9	0.39	0.04
Sh3rf1	0	0.9	0.46	0.09
Gm2164	0	0.89	0.35	0.01
Sema5b	0	0.89	0.36	0.02
Kank1	0	0.89	0.39	0.04
4930419G24Rik	0	0.89	0.3	0.02
Gm4593	0	0.88	0.45	0.1
Arnt2	0	0.88	0.48	0.08
Nrxn1	0	0.87	1	0.82
Tmeff1	0	0.87	0.52	0.09
Aspa	0	0.87	0.52	0.14
Slc1a2	0	0.87	0.52	0.12
Dock1	0	0.87	0.72	0.24
Il33	0	0.87	0.45	0.07
Usp54	0	0.87	0.57	0.15
Neu4	0	0.86	0.34	0.01
Il1rap	0	0.86	0.61	0.16
Rab31	0	0.86	0.76	0.32
Gfra1	0	0.85	0.44	0.05
Gm38505	0	0.85	0.24	0
Ntn1	0	0.85	0.29	0.02
Brinp3	0	0.85	0.81	0.37
Cobll1	0	0.85	0.48	0.07
Prkcq	0	0.84	0.37	0.04
Ctnna2	0	0.84	0.96	0.65
Ube2e2	0	0.84	0.84	0.42
Kctd3	0	0.84	0.52	0.12
Sox8	0	0.84	0.33	0.01
Gm38399	0	0.84	0.39	0.04
Plekhh1	0	0.83	0.44	0.08
Fam19a5	0	0.82	0.56	0.11
Mtss1l	0	0.81	0.33	0.02
Cdh19	0	0.81	0.56	0.13
Abhd2	0	0.81	0.39	0.05
Rapgef3	0	0.81	0.3	0.01
Stk32a	0	0.81	0.41	0.05
Sobp	0	0.81	0.58	0.12
Serinc5	0	0.81	0.45	0.06
Dip2a	0	0.81	0.53	0.12
Ptprg	0	0.8	0.71	0.25
Cspg5	0	0.8	0.42	0.05
Rgcc	0	0.8	0.27	0.01
Rcan2	0	0.8	0.49	0.15
Sntg1	0	0.79	0.77	0.4
Gria4	0	0.79	0.91	0.53
Igsf21	0	0.79	0.33	0.02
Csgalnact1	0	0.79	0.35	0.07
Dtna	0	0.79	0.69	0.22
Igsf11	0	0.79	0.41	0.08
Cpq	0	0.79	0.42	0.06
Grid1	0	0.79	0.77	0.29
Cdc42bpa	0	0.78	0.82	0.44
Kndc1	0	0.78	0.51	0.13
Olfm2	0	0.78	0.42	0.06
Ano4	0	0.78	0.82	0.38
Gm37731	0	0.78	0.32	0.01
Slc44a1	0	0.78	0.7	0.3
Dmd	0	0.78	0.85	0.43
Plpp4	0	0.77	0.31	0.04
Farp1	0	0.77	0.6	0.13
Kcnd2	0	0.77	0.94	0.64
Nrbp2	0	0.77	0.37	0.06
Cobl	0	0.76	0.48	0.08
Cdh10	0	0.76	0.7	0.27
Naaladl2	0	0.75	0.76	0.3
Aatk	0	0.75	0.57	0.13
Ntm	0	0.75	0.95	0.57
Tnik	0	0.75	0.75	0.28
Gpc5	0	0.75	0.75	0.41
Slco3a1	0	0.75	0.56	0.19
Myt1	0	0.74	0.33	0.02
Srcin1	0	0.74	0.42	0.08
Dnah5	0	0.74	0.21	0
Thsd7a	0	0.74	0.67	0.21
Stxbp6	0	0.74	0.51	0.14
AC154538.1	0	0.74	0.22	0.01
Otud7b	0	0.74	0.73	0.29
Cuedc1	0	0.74	0.44	0.06
9530059O14Rik	0	0.74	0.37	0.14
Grik3	0	0.74	0.31	0.03
C030029H02Rik	0	0.74	0.34	0.04
Atp1a2	0	0.74	0.43	0.1
Aldh1a1	0	0.73	0.26	0.02
Arrdc3	0	0.73	0.43	0.07
Alcam	0	0.73	0.7	0.22
Ppp2r3a	0	0.73	0.65	0.21
Anln	0	0.73	0.47	0.11
Ankrd28	0	0.73	0.69	0.23
Dlgap1	0	0.72	0.92	0.46
Kcnh8	0	0.72	0.38	0.06
D7Ertd443e	0	0.72	0.4	0.06
Mog	0	0.71	0.59	0.23
Enpp2	0	0.71	0.79	0.34
Pik3c2b	0	0.71	0.44	0.08
Kirrel3	0	0.71	0.79	0.43
Emid1	0	0.7	0.26	0.01
Il1rapl1	0	0.7	0.97	0.65
Fgfr2	0	0.7	0.68	0.27
Grid2	0	0.7	0.98	0.72
AC122117.2	0	0.7	0.37	0.06
Slc6a1	0	0.69	0.46	0.09
Gnb4	0	0.69	0.26	0.02
Sulf1	0	0.69	0.22	0.01
Slc25a13	0	0.69	0.5	0.14
Ephb1	0	0.69	0.57	0.17
Bcl2l1	0	0.69	0.67	0.24
Klf9	0	0.69	0.43	0.06
A530083M17Rik	0	0.69	0.31	0.02
Gm42692	0	0.69	0.31	0.03
Arpp21	0	0.68	0.7	0.25
Acaca	0	0.68	0.69	0.3
Ikzf2	0	0.68	0.48	0.11
Gpc6	0	0.68	0.74	0.32
Cipc	0	0.68	0.44	0.08
A330049N07Rik	0	0.68	0.41	0.1
Prkd1	0	0.68	0.36	0.06
Rap1gap	0	0.68	0.3	0.05
45542	0	0.68	0.77	0.36
3110039I08Rik	0	0.67	0.58	0.18
4930402H24Rik	0	0.67	0.79	0.34
Ypel2	0	0.67	0.58	0.19
Gm20754	0	0.67	0.37	0.05
Arhgap21	0	0.67	0.61	0.15
Ddr1	0	0.67	0.44	0.06
1700025G04Rik	0	0.66	0.51	0.11
Ctnnd2	0	0.66	0.92	0.54
Adamtsl1	0	0.66	0.46	0.11
Ttll7	0	0.66	0.51	0.16
Arhgef26	0	0.66	0.23	0.01
Sorcs3	0	0.66	0.61	0.19
2900037B21Rik	0	0.66	0.19	0.01
Pdzd2	0	0.65	0.37	0.07
Stox2	0	0.65	0.61	0.16
Sik3	0	0.65	0.8	0.44
Cux2	0	0.64	0.33	0.05
Kif13a	0	0.64	0.72	0.28
Heg1	0	0.64	0.36	0.05
Eml1	0	0.64	0.41	0.1
Plpp3	0	0.64	0.32	0.03
B3galt1	0	0.64	0.77	0.33
Rnf43	0	0.63	0.3	0.03
Gab1	0	0.63	0.66	0.22
Lncppara	0	0.63	0.44	0.08
Dock5	0	0.63	0.38	0.05
Plekhg3	0	0.63	0.33	0.04
Snx1	0	0.63	0.5	0.12
Zbtb20	0	0.63	0.97	0.76
Lrrc8b	0	0.62	0.38	0.05
Epas1	0	0.62	0.17	0.01
Neo1	0	0.62	0.61	0.18
Sez6l	0	0.62	0.31	0.04
Hip1r	0	0.62	0.33	0.03
Phyhipl	0	0.62	0.39	0.07
Slain1	0	0.62	0.5	0.14
Gpt2	0	0.62	0.34	0.03
Gm19445	0	0.62	0.31	0.04
Kcnq1ot1	0	0.62	0.74	0.36
Kif1b	0	0.62	0.83	0.46
Hepacam	0	0.61	0.41	0.07
Lsamp	0	0.61	1	0.94
Auts2	0	0.61	0.8	0.42
Tulp4	0	0.61	0.73	0.33
Pcsk6	0	0.61	0.36	0.05
Scrg1	0	0.61	0.26	0.02
Evi5l	0	0.61	0.45	0.09
Fam13c	0	0.6	0.39	0.08
Mb21d2	0	0.6	0.29	0.02
Itpk1	0	0.6	0.43	0.1
Iqsec1	0	0.6	0.6	0.19
Abhd17b	0	0.6	0.59	0.16
Rab30	0	0.6	0.4	0.08
Kcna1	0	0.6	0.48	0.14
Gm26883	0	0.6	0.22	0.03
Fbxo7	0	0.6	0.41	0.06
Syne1	0	0.59	0.75	0.29
Xrcc6	0	0.59	0.3	0.02
Dcc	0	0.59	0.9	0.58
Robo1	0	0.59	0.92	0.6
Mical3	0	0.59	0.56	0.14
Samd4	0	0.59	0.48	0.11
Slc4a4	0	0.59	0.28	0.12
Matn4	0	0.58	0.29	0.02
Shtn1	0	0.58	0.55	0.18
Fam19a2	0	0.58	0.53	0.17
Daam1	0	0.58	0.6	0.21
Asic1	0	0.58	0.16	0.02
Bfsp2	0	0.58	0.21	0.01
Plcl1	0	0.58	0.96	0.83
Jam3	0	0.58	0.44	0.09
Timp3	0	0.58	0.25	0.02
Gabrb1	0	0.58	0.61	0.24
Efnb3	0	0.57	0.36	0.05
Tspan5	0	0.57	0.63	0.23
Zfpm2	0	0.57	0.52	0.17
Kcnd3	0	0.57	0.39	0.09
Fmnl2	0	0.57	0.88	0.51
Gm38642	0	0.57	0.35	0.05
Mgat5b	0	0.57	0.29	0.03
Rtkn2	0	0.57	0.35	0.05
Acyp2	0	0.57	0.49	0.15
Ptpn11	0	0.57	0.51	0.11
Pcolce2	0	0.57	0.35	0.05
Unc13c	0	0.57	0.63	0.23
Shroom3	0	0.57	0.25	0.04
Atp11a	0	0.57	0.39	0.09
Htra1	0	0.56	0.32	0.05
Cttnbp2	0	0.56	0.65	0.23
Wscd1	0	0.56	0.43	0.07
Ntrk3	0	0.56	0.62	0.23
Fam228b	0	0.56	0.26	0.04
Fryl	0	0.56	0.7	0.26
Pkp4	0	0.56	0.63	0.28
Arap2	0	0.56	0.46	0.13
Jph1	0	0.56	0.31	0.04
Elovl6	0	0.56	0.44	0.09
1500004A13Rik	0	0.56	0.47	0.09
Ptprf	0	0.56	0.28	0.04
Ankub1	0	0.55	0.26	0.03
Gm4258	0	0.55	0.65	0.23
Grm7	0	0.55	0.95	0.63
Cdk19	0	0.55	0.73	0.37
Etv4	0	0.55	0.19	0.01
Inava	0	0.55	0.18	0
9330159F19Rik	0	0.55	0.37	0.06
Fam19a1	0	0.55	0.62	0.31
Snx25	0	0.54	0.53	0.11
Kcnq5	0	0.54	0.55	0.22
Hipk2	0	0.54	0.73	0.32
Ncald	0	0.54	0.34	0.05
5031439G07Rik	0	0.54	0.55	0.15
Arsg	0	0.54	0.46	0.09
Svil	0	0.54	0.48	0.15
Fmn1	0	0.54	0.48	0.13
Antxr1	0	0.54	0.27	0.02
Ppfibp2	0	0.54	0.44	0.12
Usp31	0	0.54	0.45	0.13
Pak1	0	0.54	0.61	0.24
Ptgfrn	0	0.54	0.27	0.02
Prrg1	0	0.54	0.31	0.04
Kif21a	0	0.54	0.63	0.27
Susd5	0	0.53	0.19	0.01
Olfml1	0	0.53	0.26	0.02
Kif13b	0	0.53	0.64	0.29
Ralyl	0	0.53	0.86	0.47
45352	0	0.53	0.86	0.57
Synj2	0	0.53	0.42	0.08
Vps8	0	0.53	0.61	0.24
Mdga2	0	0.53	0.99	0.77
Pls1	0	0.53	0.35	0.06
Nebl	0	0.53	0.61	0.22
Col11a2	0	0.53	0.18	0.01
Nell2	0	0.53	0.35	0.07
Rhou	0	0.53	0.29	0.04
Nxn	0	0.53	0.2	0.03
Ccdc88c	0	0.52	0.22	0.02
Gm48508	0	0.52	0.32	0.04
Kif6	0	0.52	0.31	0.04
Gm13905	0	0.52	0.17	0.01
Vash1	0	0.52	0.22	0.03
Rab11fip3	0	0.52	0.46	0.11
Atg4c	0	0.52	0.46	0.11
Vmp1	0	0.51	0.67	0.29
Mag	0	0.51	0.61	0.32
Jakmip3	0	0.51	0.33	0.07
Zfp521	0	0.51	0.33	0.08
Rcbtb1	0	0.51	0.47	0.14
Ampd3	0	0.51	0.32	0.05
Grin3a	0	0.51	0.52	0.19
Trim2	0	0.51	0.77	0.37
Nkain1	0	0.51	0.33	0.04
Mtmr10	0	0.51	0.32	0.05
Trio	0	0.51	0.77	0.35
Col16a1	0	0.5	0.16	0.01
Nhsl1	0	0.5	0.17	0.02
Cpne8	0	0.5	0.28	0.07
Ablim2	0	0.5	0.43	0.11
Gng12	0	0.5	0.58	0.18
Chst3	0	0.5	0.19	0.01
C4b	0	0.5	0.21	0.03
Gm28320	0	0.5	0.25	0.02
Tcf4	0	0.5	0.86	0.57
Olig2	0	0.5	0.18	0.01
Spock1	0	0.5	0.65	0.37
Gm45153	0	0.49	0.22	0.02
Amz1	0	0.49	0.36	0.07
Bcat1	0	0.49	0.43	0.09
Sema6d	0	0.49	0.62	0.27
Errfi1	0	0.49	0.39	0.06
Mgat3	0	0.49	0.27	0.04
Foxp2	0	0.49	0.22	0.03
Cp	0	0.49	0.22	0.02
Cacnb4	0	0.49	0.58	0.18
Myo6	0	0.49	0.52	0.17
Nxpe4	0	0.49	0.3	0.05
Slc1a1	0	0.49	0.29	0.07
Cadm2	0	0.49	1	0.79
Gramd3	0	0.49	0.27	0.04
Zdhhc14	0	0.49	0.72	0.35
Gm36975	0	0.48	0.27	0.04
E130308A19Rik	0	0.48	0.54	0.16
Angpt1	0	0.48	0.2	0.02
Ptn	0	0.48	0.6	0.21
Ugt8a	0	0.48	0.61	0.21
Agpat4	0	0.48	0.44	0.1
Brinp1	0	0.48	0.59	0.23
Alk	0	0.48	0.36	0.12
Adgrl3	0	0.48	0.94	0.59
Cyth1	0	0.48	0.48	0.15
Cdh11	0	0.48	0.44	0.11
Prkg1	0	0.48	0.86	0.5
Itgb8	0	0.48	0.31	0.04
4931406P16Rik	0	0.48	0.41	0.08
Lnx1	0	0.48	0.28	0.04
Carns1	0	0.47	0.25	0.03
Pacrg	0	0.47	0.4	0.1
Ccp110	0	0.47	0.33	0.05
Gm48742	0	0.47	0.18	0.02
Bcas1os2	0	0.47	0.17	0
Dpysl3	0	0.47	0.28	0.04
Gpld1	0	0.47	0.26	0.05
Klf13	0	0.47	0.52	0.16
C130071C03Rik	0	0.47	0.42	0.1
Camkmt	0	0.47	0.6	0.18
Ptch1	0	0.47	0.35	0.08
Dok6	0	0.47	0.55	0.19
Tshz2	0	0.47	0.58	0.24
Ralgps1	0	0.47	0.63	0.23
Setbp1	0	0.47	0.63	0.23
Adcy5	0	0.47	0.28	0.03
Sirt2	0	0.47	0.5	0.15
Pde10a	0	0.47	0.6	0.27
Phka1	0	0.47	0.4	0.1
Cdh2	0	0.47	0.51	0.15
Arhgap35	0	0.47	0.52	0.18
Nckap1	0	0.47	0.58	0.18
Ptprd	0	0.46	0.99	0.85
Fam155a	0	0.46	0.95	0.66
Cdk5rap2	0	0.46	0.39	0.1
45359	0	0.46	0.42	0.09
Grik5	0	0.46	0.35	0.06
Sytl2	0	0.46	0.33	0.08
Nkx2-2os	0	0.46	0.22	0.02
Rorb	0	0.46	0.21	0.05
Ptpn4	0	0.46	0.59	0.17
Gm33680	0	0.46	0.16	0.02
Sema6a	0	0.46	0.41	0.09
Spats2l	0	0.46	0.22	0.03
45543	0	0.46	0.37	0.06
9630013A20Rik	0	0.46	0.13	0.03
Thra	0	0.46	0.44	0.1
Gm11149	0	0.46	0.23	0.02
Grik1	0	0.46	0.52	0.18
Asxl3	0	0.45	0.3	0.05
A930009A15Rik	0	0.45	0.22	0.01
4930420G21Rik	0	0.45	0.18	0.02
Cavin4	0	0.45	0.22	0.01
Adam19	0	0.45	0.26	0.04
Tead1	0	0.45	0.22	0.03
Pax3	0	0.45	0.14	0
Elovl7	0	0.45	0.38	0.08
Chd3	0	0.45	0.31	0.09
Ankrd6	0	0.45	0.2	0.03
Trps1	0	0.45	0.66	0.26
Gm19439	0	0.45	0.27	0.03
St3gal4	0	0.45	0.39	0.1
Msrb3	0	0.45	0.24	0.03
4932443L11Rik	0	0.45	0.19	0.01
Lrrc1	0	0.45	0.35	0.07
Insc	0	0.45	0.28	0.03
Adgrb3	0	0.45	0.97	0.65
Mink1	0	0.44	0.41	0.09
Mpdz	0	0.44	0.34	0.07
Nnat	0	0.44	0.2	0.02
Nsmf	0	0.44	0.29	0.04
Me3	0	0.44	0.34	0.09
Fnbp1	0	0.44	0.79	0.49
Cdkl5	0	0.44	0.37	0.07
Adgrb1	0	0.44	0.28	0.03
Thrb	0	0.44	0.53	0.17
Rgma	0	0.44	0.22	0.02
Zhx3	0	0.44	0.42	0.1
Tmem167	0	0.44	0.41	0.1
Rhpn2	0	0.44	0.22	0.03
Rtkn	0	0.44	0.3	0.03
Myo1d	0	0.44	0.44	0.12
Tox	0	0.44	0.38	0.12
Irs1	0	0.44	0.24	0.04
Dixdc1	0	0.44	0.33	0.08
Lbh	0	0.44	0.28	0.03
Grik2	0	0.44	0.93	0.59
45539	0	0.43	0.52	0.16
Sox2	0	0.43	0.24	0.02
Csrp1	0	0.43	0.34	0.07
Has2os	0	0.43	0.11	0
Plekha6	0	0.43	0.35	0.08
Sgip1	0	0.43	0.66	0.29
Lrrn1	0	0.43	0.38	0.09
Shc3	0	0.43	0.29	0.05
Myrf	0	0.43	0.33	0.04
Lima1	0	0.43	0.35	0.07
Fam189a1	0	0.43	0.39	0.11
Map2	0	0.43	0.78	0.34
Rftn2	0	0.43	0.23	0.01
Mroh3	0	0.43	0.14	0
Qk	0	0.43	0.97	0.87
Gm37459	0	0.43	0.2	0.02
Rlbp1	0	0.43	0.14	0
Cntn2	0	0.42	0.44	0.12
9330111N05Rik	0	0.42	0.23	0.03
Mpped2	0	0.42	0.42	0.13
Gas7	0	0.42	0.4	0.11
Cpm	0	0.42	0.32	0.05
Inpp5f	0	0.42	0.44	0.13
Hapln2	0	0.42	0.37	0.07
Fermt2	0	0.42	0.32	0.05
Bcar1	0	0.42	0.21	0.02
Tshz1	0	0.42	0.37	0.09
Sptbn1	0	0.42	0.67	0.27
Map4k5	0	0.42	0.59	0.2
Pitpnm2	0	0.42	0.24	0.03
Neto1	0	0.42	0.37	0.11
Fam214a	0	0.42	0.52	0.17
Etv1	0	0.42	0.43	0.1
Hmgcll1	0	0.41	0.31	0.09
Pgap2	0	0.41	0.33	0.05
Gm48678	0	0.41	0.39	0.08
Msi2	0	0.41	0.81	0.38
Meis2	0	0.41	0.37	0.09
Adamtsl4	0	0.41	0.18	0.01
Dbx2	0	0.41	0.14	0.01
Gng7	0	0.41	0.24	0.03
Clic4	0	0.41	0.35	0.07
Cntfr	0	0.41	0.23	0.02
Acss2	0	0.41	0.35	0.07
Vxn	0	0.41	0.19	0.02
Cyp2j6	0	0.41	0.21	0.03
Gm47591	0	0.41	0.12	0.01
AC115119.1	0	0.41	0.22	0.02
Tox3	0	0.4	0.26	0.04
Klf7	0	0.4	0.6	0.19
Pcmtd2	0	0.4	0.38	0.08
Prdm5	0	0.4	0.25	0.03
Col5a3	0	0.4	0.12	0
Myh14	0	0.4	0.25	0.03
Cbx5	0	0.4	0.33	0.08
Ptpn13	0	0.4	0.16	0.01
Serpine2	0	0.4	0.52	0.17
Cyp7b1	0	0.4	0.18	0.02
Bicd2	0	0.4	0.31	0.06
Sh3tc2	0	0.4	0.22	0.02
Nck2	0	0.4	0.26	0.04
Rgs20	0	0.4	0.16	0.02
Gm16759	0	0.4	0.39	0.08
Cacna2d3	0	0.4	0.7	0.31
Mtcl1	0	0.4	0.2	0.03
Epdr1	0	0.4	0.24	0.04
Pcbp4	0	0.4	0.25	0.03
Fsd1l	0	0.4	0.33	0.07
Trim9	0	0.4	0.37	0.12
Slc38a2	0	0.4	0.58	0.22
Phactr4	0	0.4	0.46	0.11
Bmp1	0	0.4	0.18	0.02
Ttll5	0	0.4	0.51	0.18
Lrrtm4	0	0.4	0.91	0.73
Gm37297	0	0.4	0.22	0.02
Spsb1	0	0.39	0.44	0.1
Dennd5b	0	0.39	0.58	0.2
6030443J06Rik	0	0.39	0.22	0.03
Frmd6	0	0.39	0.21	0.02
Gm10863	0	0.39	0.26	0.03
Kcnip1	0	0.39	0.44	0.14
F3	0	0.39	0.2	0.02
Arhgef3	0	0.39	0.26	0.04
Cntn4	0	0.39	0.8	0.44
Adk	0	0.39	0.49	0.19
Gm29455	0	0.39	0.15	0.01
Lama4	0	0.39	0.14	0.01
Olig1	0	0.39	0.32	0.07
Rictor	0	0.39	0.46	0.15
Cnksr3	0	0.39	0.31	0.06
Ank2	0	0.39	0.97	0.78
Pdzrn4	0	0.39	0.55	0.19
Csf1	0	0.39	0.29	0.04
Dgkb	0	0.39	0.6	0.28
Fam120c	0	0.39	0.39	0.11
Rev3l	0	0.39	0.56	0.21
Ift43	0	0.38	0.31	0.06
9630028H03Rik	0	0.38	0.11	0.01
Negr1	0	0.38	0.92	0.53
Cachd1	0	0.38	0.23	0.06
Lamc1	0	0.38	0.34	0.09
Lypd6	0	0.38	0.23	0.03
Gucy1a2	0	0.38	0.35	0.1
Ino80dos	0	0.38	0.31	0.05
Dbndd2	0	0.38	0.24	0.03
Pde4d	0	0.38	0.9	0.58
Ranbp17	0	0.38	0.33	0.07
Tesk2	0	0.38	0.35	0.08
Gm11437	0	0.38	0.23	0.04
Shisal1	0	0.38	0.15	0.01
Prkcz	0	0.38	0.44	0.1
Xkr4	0	0.38	0.75	0.37
Ppp2r2b	0	0.38	0.76	0.39
Mpp2	0	0.38	0.2	0.02
Hid1	0	0.38	0.23	0.03
Psat1	0	0.38	0.29	0.03
Sybu	0	0.37	0.44	0.15
Zdhhc20	0	0.37	0.67	0.37
Gm12324	0	0.37	0.2	0.01
Tubb4a	0	0.37	0.46	0.16
Gm29514	0	0.37	0.19	0.03
Gabrb2	0	0.37	0.23	0.07
Dcps	0	0.37	0.25	0.04
Chpt1	0	0.37	0.33	0.08
Tmem110	0	0.37	0.35	0.07
Hdgfl3	0	0.37	0.29	0.06
Rabgap1l	0	0.37	0.73	0.32
Fan1	0	0.37	0.22	0.03
Susd4	0	0.37	0.33	0.09
Pcdh11x	0	0.37	0.59	0.23
Pcyt1b	0	0.37	0.29	0.05
Psd2	0	0.37	0.19	0.03
Pde1c	0	0.37	0.36	0.09
Scfd2	0	0.37	0.48	0.15
Cntln	0	0.37	0.32	0.09
Kctd13	0	0.37	0.29	0.05
Xrcc4	0	0.37	0.49	0.15
Tnfaip6	0	0.37	0.33	0.07
Sh3rf3	0	0.37	0.28	0.06
Actn4	0	0.36	0.35	0.08
Fam171b	0	0.36	0.42	0.12
Inpp5b	0	0.36	0.29	0.05
Rtl4	0	0.36	0.41	0.17
E330009J07Rik	0	0.36	0.28	0.04
Enpp6	0	0.36	0.32	0.09
Tnni1	0	0.36	0.19	0.01
Kcnh5	0	0.36	0.31	0.1
Fam102a	0	0.36	0.3	0.05
Gpd2	0	0.36	0.29	0.07
Cdh22	0	0.36	0.14	0.02
B3galt5	0	0.36	0.38	0.11
Cacng7	0	0.36	0.22	0.05
Ptpn14	0	0.36	0.13	0.01
Erbb3	0	0.36	0.15	0.01
Mtss1	0	0.36	0.61	0.23
Plekha5	0	0.36	0.61	0.24
Snx22	0	0.36	0.11	0
Gpsm2	0	0.36	0.2	0.02
Xrcc5	0	0.36	0.27	0.06
Syt16	0	0.35	0.23	0.07
Fmn2	0	0.35	0.57	0.2
4930511M06Rik	0	0.35	0.21	0.01
Prtg	0	0.35	0.21	0.02
Glis1	0	0.35	0.14	0.02
Nbas	0	0.35	0.57	0.19
Gal3st1	0	0.35	0.27	0.04
Unc5b	0	0.35	0.16	0.01
Cadps2	0	0.35	0.26	0.06
Dennd2a	0	0.35	0.38	0.07
E230016M11Rik	0	0.35	0.25	0.07
Wbp1	0	0.35	0.16	0.01
Sbf1	0	0.35	0.29	0.06
Gm42439	0	0.35	0.12	0
Atp10b	0	0.35	0.16	0.02
Kif3a	0	0.35	0.41	0.08
Garem1	0	0.35	0.31	0.06
B3gat2	0	0.34	0.17	0.02
Zfp365	0	0.34	0.24	0.03
Paqr8	0	0.34	0.37	0.08
Mmd2	0	0.34	0.16	0.02
Gm5535	0	0.34	0.19	0.02
Ispd	0	0.34	0.37	0.09
Ece1	0	0.34	0.16	0.03
Galnt3	0	0.34	0.18	0.04
Sema3e	0	0.34	0.15	0.03
Alkbh8	0	0.34	0.29	0.06
Adamts2	0	0.34	0.18	0.02
Mboat1	0	0.34	0.23	0.03
Mapre2	0	0.34	0.58	0.22
Epb41l4b	0	0.34	0.43	0.12
Pgbd5	0	0.34	0.22	0.02
Abca8b	0	0.34	0.2	0.03
Dlg2	0	0.34	0.99	0.79
C1ql1	0	0.34	0.14	0.01
Arhgef10l	0	0.34	0.19	0.04
Nedd4	0	0.34	0.54	0.17
Reps2	0	0.33	0.35	0.1
Slc12a2	0	0.33	0.69	0.34
Ctdspl	0	0.33	0.35	0.1
Per2	0	0.33	0.18	0.02
Dzip1	0	0.33	0.26	0.07
Ippk	0	0.33	0.24	0.04
Macrod2	0	0.33	0.8	0.48
Zeb1	0	0.33	0.77	0.41
Soga3	0	0.33	0.36	0.09
Asap2	0	0.33	0.38	0.09
4430402I18Rik	0	0.33	0.12	0.01
Inpp5j	0	0.33	0.2	0.02
Gfpt2	0	0.33	0.12	0
Usp40	0	0.33	0.39	0.13
Kiz	0	0.33	0.37	0.09
Prima1	0	0.33	0.22	0.03
Pknox2	0	0.33	0.31	0.07
Egfem1	0	0.33	0.49	0.2
6030407O03Rik	0	0.33	0.19	0.02
Sgms1	0	0.33	0.67	0.3
Nfix	0	0.32	0.48	0.14
Clasrp	0	0.32	0.34	0.07
Dpp10	0	0.32	0.67	0.32
Gm26917	0	0.32	0.47	0.16
4732471J01Rik	0	0.32	0.55	0.19
Arhgef4	0	0.32	0.14	0.03
Mtmr2	0	0.32	0.42	0.12
Tgfa	0	0.32	0.44	0.11
Ell2	0	0.32	0.34	0.08
Zfyve9	0	0.32	0.52	0.2
Bcl6	0	0.32	0.23	0.04
Rin2	0	0.32	0.58	0.24
Exoc6b	0	0.32	0.78	0.48
Dock10	0	0.32	0.94	0.78
Gm45356	0	0.32	0.22	0.02
Vat1l	0	0.32	0.29	0.09
Ank	0	0.32	0.59	0.23
Litaf	0	0.32	0.43	0.12
Trim35	0	0.32	0.37	0.09
Slc20a2	0	0.31	0.4	0.09
Mboat2	0	0.31	0.37	0.1
Lmtk2	0	0.31	0.31	0.09
Gfpt1	0	0.31	0.29	0.08
Slc35d1	0	0.31	0.18	0.02
Tspan9	0	0.31	0.33	0.09
Tm7sf3	0	0.31	0.29	0.04
Tjp2	0	0.31	0.36	0.09
Sh3gl3	0	0.31	0.24	0.03
Folh1	0	0.31	0.22	0.03
Syt9	0	0.31	0.2	0.03
Zfp276	0	0.31	0.18	0.02
Ttc12	0	0.31	0.13	0.02
Crtc1	0	0.31	0.18	0.03
Tmod1	0	0.31	0.27	0.04
Sorcs2	0	0.31	0.11	0.01
Rnpc3	0	0.31	0.34	0.07
Fbn2	0	0.31	0.29	0.05
9330182L06Rik	0	0.31	0.4	0.11
Pla2g16	0	0.31	0.31	0.07
Map7d2	0	0.31	0.46	0.15
Mcu	0	0.31	0.46	0.16
Abcb8	0	0.31	0.18	0.03
Galnt16	0	0.31	0.35	0.08
D630045J12Rik	0	0.31	0.29	0.06
Limd1	0	0.31	0.25	0.04
Eya3	0	0.31	0.41	0.12
3110021N24Rik	0	0.31	0.24	0.04
Car2	0	0.31	0.46	0.17
Add1	0	0.31	0.56	0.2
Inf2	0	0.31	0.24	0.03
Ercc6	0	0.31	0.2	0.05
Shroom4	0	0.31	0.14	0.02
Bcan	0	0.3	0.26	0.06
Ephb2	0	0.3	0.19	0.05
Dcbld2	0	0.3	0.21	0.04
Gatm	0	0.3	0.48	0.2
Asrgl1	0	0.3	0.23	0.04
Dusp15	0	0.3	0.2	0.02
Zfyve26	0	0.3	0.34	0.1
Dusp16	0	0.3	0.35	0.09
Rttn	0	0.3	0.27	0.07
Dpf3	0	0.3	0.16	0.03
Rnf217	0	0.3	0.2	0.04
Per3	0	0.3	0.25	0.06
Nup205	0	0.3	0.22	0.04
Mccc1	0	0.3	0.2	0.04
Galnt6	0	0.3	0.22	0.03
Bicd1	0	0.3	0.62	0.24
5330431K02Rik	0	0.3	0.14	0.03
Phc1	0	0.3	0.2	0.04
Wwc1	0	0.3	0.14	0.03
Amph	0	0.3	0.63	0.25
Cep97	0	0.3	0.33	0.06
Hif3a	0	0.3	0.17	0.01
A630081D01Rik	0	0.3	0.16	0.02
Dtnb	0	0.3	0.54	0.17
Usp53	0	0.29	0.15	0.03
Cdc42se2	0	0.29	0.5	0.17
Rhobtb3	0	0.29	0.31	0.05
Inpp5a	0	0.29	0.31	0.08
Aldh6a1	0	0.29	0.16	0.02
Homer2	0	0.29	0.11	0.02
Cyp2j12	0	0.29	0.16	0.02
Mro	0	0.29	0.11	0
Hdac7	0	0.29	0.32	0.06
Txndc12	0	0.29	0.21	0.04
Clpb	0	0.29	0.24	0.06
Agrn	0	0.29	0.22	0.02
Ermard	0	0.29	0.28	0.06
Fat1	0	0.29	0.2	0.02
Gm19938	0	0.29	0.18	0.03
Tspan32os	0	0.29	0.12	0
Ppp2r2c	0	0.29	0.25	0.05
Ntng2	0	0.29	0.19	0.03
Jakmip1	0	0.29	0.12	0.02
Ak3	0	0.29	0.25	0.04
Reep1	0	0.29	0.35	0.1
Cdc14b	0	0.29	0.28	0.07
Zfp287	0	0.29	0.19	0.02
Cap2	0	0.29	0.14	0.02
Shisa4	0	0.29	0.24	0.04
AC118724.1	0	0.29	0.18	0.02
Gm36944	0	0.28	0.19	0.02
Kdm4b	0	0.28	0.28	0.04
Fam114a1	0	0.28	0.18	0.04
Tmcc1	0	0.28	0.75	0.45
Nfe2l3	0	0.28	0.21	0.02
Fbxo44	0	0.28	0.16	0.01
Ctif	0	0.28	0.46	0.15
Gli2	0	0.28	0.11	0.01
Cdc23	0	0.28	0.2	0.04
Cask	0	0.28	0.72	0.32
Pak3	0	0.28	0.53	0.21
Ehbp1	0	0.28	0.7	0.32
Adra1a	0	0.28	0.18	0.03
Adgrv1	0	0.28	0.13	0.01
Prkn	0	0.28	0.9	0.63
Zfp821	0	0.28	0.14	0.03
Eps8	0	0.28	0.21	0.04
Bicc1	0	0.28	0.3	0.05
Arrdc2	0	0.28	0.2	0.02
Gm26561	0	0.28	0.15	0.03
Txndc16	0	0.28	0.44	0.14
Prkca	0	0.28	0.78	0.44
Lzts2	0	0.28	0.3	0.05
Nfia	0	0.28	0.86	0.58
Arfgef2	0	0.28	0.39	0.12
1810062O18Rik	0	0.28	0.16	0.01
Cdh6	0	0.28	0.26	0.07
Stxbp3	0	0.28	0.36	0.11
Ncapd3	0	0.28	0.27	0.06
Gfod1	0	0.28	0.29	0.07
Eml5	0	0.28	0.4	0.1
Gm13483	0	0.28	0.22	0.05
Tmem19	0	0.28	0.2	0.03
Tpm1	0	0.28	0.28	0.06
Nde1	0	0.28	0.21	0.03
Tex2	0	0.28	0.33	0.08
Lrrc28	0	0.28	0.31	0.08
Fam222a	0	0.28	0.12	0.02
Scrn1	0	0.28	0.14	0.02
Pcdh10	0	0.27	0.27	0.06
Tank	0	0.27	0.35	0.1
Stk16	0	0.27	0.14	0.02
Ube2j2	0	0.27	0.24	0.05
Lrfn2	0	0.27	0.21	0.05
Grm5	0	0.27	0.89	0.58
St6gal1	0	0.27	0.62	0.26
Meis1	0	0.27	0.48	0.16
Fam110b	0	0.27	0.29	0.07
Ino80b	0	0.27	0.13	0.01
Pter	0	0.27	0.15	0.02
Ttbk1	0	0.27	0.17	0.03
Wdr17	0	0.27	0.17	0.04
Tpst1	0	0.27	0.24	0.04
Chpf2	0	0.27	0.17	0.03
Acap3	0	0.27	0.14	0.02
Rp9	0	0.27	0.31	0.08
C030006N10Rik	0	0.27	0.14	0.01
Mtif2	0	0.27	0.29	0.08
Urm1	0	0.27	0.18	0.04
Tmem132c	0	0.27	0.16	0.02
Mapk4	0	0.27	0.2	0.06
Cpeb3	0	0.27	0.61	0.28
Rgs7	0	0.27	0.65	0.33
Pxk	0	0.27	0.43	0.12
Dapk2	0	0.27	0.15	0.01
Zfp827	0	0.27	0.33	0.11
Nipal4	0	0.27	0.16	0.02
Pcyt2	0	0.27	0.35	0.08
Astn1	0	0.27	0.44	0.15
Opalin	0	0.27	0.33	0.07
Agtpbp1	0	0.27	0.45	0.13
Dcaf6	0	0.27	0.47	0.15
4930593A02Rik	0	0.27	0.15	0.02
Ntrk2	0	0.27	0.57	0.22
Tmcc2	0	0.27	0.23	0.04
Rpl32l	0	0.27	0.16	0.01
Dock3	0	0.26	0.67	0.32
Gm4924	0	0.26	0.24	0.05
Stard13	0	0.26	0.14	0.01
Pcdh7	0	0.26	0.86	0.57
Pacs2	0	0.26	0.5	0.18
Cc2d2a	0	0.26	0.21	0.03
Btbd8	0	0.26	0.28	0.07
Cblb	0	0.26	0.4	0.13
Man2a2	0	0.26	0.36	0.11
Kcnk2	0	0.26	0.17	0.04
Gad1	0	0.26	0.14	0.02
Rnpepl1	0	0.26	0.2	0.04
Pkd2	0	0.26	0.38	0.12
Flnb	0	0.26	0.44	0.14
Tub	0	0.26	0.14	0.02
Ints10	0	0.26	0.2	0.06
Adamts6	0	0.26	0.36	0.11
Cyp2j9	0	0.26	0.11	0
Brinp2	0	0.26	0.14	0.04
Camk4	0	0.26	0.12	0.03
Pcbp3	0	0.26	0.26	0.07
Cntn6	0.01	-0.26	0.46	0.26
Ube2h	0.01	-0.26	0.58	0.32
Jade2	0	-0.26	0.18	0.09
Nfat5	0	-0.26	0.61	0.31
Zfp951	0	-0.26	0.14	0.07
Mia2	0	-0.26	0.43	0.22
Rpl13	0	-0.26	0.18	0.08
Kdm5a	0	-0.26	0.37	0.17
Secisbp2l	0	-0.26	0.27	0.11
Arpc1b	0.02	-0.26	0.18	0.1
R3hdm2	0	-0.26	0.52	0.28
Rab1a	0.04	-0.26	0.22	0.13
Rab28	0.01	-0.26	0.25	0.14
Golgb1	0	-0.26	0.28	0.12
Cep295	0.01	-0.26	0.15	0.07
Dapk1	0	-0.26	0.23	0.12
Gm26871	0.01	-0.26	0.43	0.25
Cdk12	0.01	-0.26	0.45	0.26
Abcd3	0.03	-0.26	0.13	0.07
Atp6v1e1	0.01	-0.26	0.19	0.1
Jund	0	-0.26	0.16	0.07
Zfp654	0	-0.26	0.26	0.12
Csad	0	-0.26	0.33	0.18
Fam76b	0.03	-0.26	0.15	0.08
Cdh12	0	-0.26	0.31	0.17
Usp50	0	-0.26	0.18	0.06
4930444A19Rik	0	-0.27	0.16	0.07
Pus10	0	-0.27	0.21	0.09
Phc2	0	-0.27	0.43	0.24
Ndufb5	0.02	-0.27	0.12	0.06
Aff4	0.01	-0.27	0.41	0.24
Dctn1	0	-0.27	0.2	0.09
Trak1	0.02	-0.27	0.26	0.15
Limk1	0	-0.27	0.16	0.07
Smchd1	0	-0.27	0.35	0.19
Tmem106b	0.02	-0.27	0.12	0.06
Tbc1d1	0.01	-0.27	0.22	0.12
Rnpep	0	-0.27	0.35	0.16
Hint1	0.01	-0.27	0.17	0.09
Pphln1	0	-0.27	0.18	0.08
Slc38a9	0	-0.27	0.41	0.21
Mtm1	0	-0.27	0.24	0.1
Tnks	0	-0.27	0.45	0.24
Ncstn	0	-0.27	0.2	0.08
Dcaf12	0	-0.27	0.17	0.08
Pdia3	0	-0.27	0.31	0.16
Minos1	0.02	-0.27	0.14	0.08
Creb1	0	-0.27	0.42	0.22
Cox7c	0	-0.27	0.19	0.09
Rap1a	0	-0.27	0.56	0.29
Uvssa	0.03	-0.27	0.11	0.06
Cntnap5c	0.04	-0.27	0.23	0.14
Fndc3b	0	-0.27	0.47	0.25
Eif4a2	0.02	-0.27	0.22	0.13
Fgfr1op2	0	-0.27	0.22	0.1
Naa35	0	-0.27	0.29	0.13
Dirc2	0	-0.27	0.24	0.12
Ckb	0	-0.27	0.47	0.24
Slc33a1	0.01	-0.27	0.14	0.07
Evi5	0.02	-0.27	0.3	0.17
Rpl6	0.01	-0.27	0.19	0.1
Snrk	0.01	-0.27	0.16	0.09
Far1	0.01	-0.27	0.38	0.22
Impact	0	-0.27	0.31	0.16
Daglb	0.01	-0.27	0.31	0.17
Tm9sf2	0	-0.27	0.3	0.15
Rps6kc1	0	-0.27	0.37	0.18
Zwint	0.01	-0.27	0.26	0.15
Rsrc2	0	-0.27	0.37	0.19
Csmd3	0.01	-0.28	0.97	0.97
Ythdf2	0	-0.28	0.22	0.1
Qser1	0	-0.28	0.19	0.09
Rab14	0	-0.28	0.48	0.25
St3gal2	0.02	-0.28	0.19	0.11
Dtnbp1	0.02	-0.28	0.23	0.13
Hmgcs1	0.01	-0.28	0.16	0.08
Laptm4a	0.01	-0.28	0.18	0.09
Kmt2e	0.05	-0.28	0.65	0.38
Atp5h	0.03	-0.28	0.13	0.07
Camsap1	0	-0.28	0.31	0.15
Chic2	0	-0.28	0.22	0.11
Tyk2	0	-0.28	0.19	0.08
Usp25	0	-0.28	0.37	0.19
Dnajb4	0.01	-0.28	0.13	0.06
Dnajc8	0.02	-0.28	0.15	0.08
Arpc2	0.01	-0.28	0.32	0.18
Stk38	0	-0.28	0.37	0.18
Gtf2ird2	0.04	-0.28	0.13	0.07
Pura	0	-0.28	0.42	0.21
Rmdn1	0	-0.28	0.34	0.17
Ankhd1	0.01	-0.28	0.51	0.29
Ndfip2	0	-0.28	0.23	0.1
Ly6h	0.02	-0.28	0.21	0.12
Rab6a	0	-0.28	0.28	0.14
Zfp644	0.01	-0.28	0.24	0.13
Rnf20	0	-0.28	0.18	0.08
Bend6	0.02	-0.28	0.22	0.12
Vdac2	0.01	-0.28	0.18	0.1
Vps41	0	-0.28	0.38	0.19
Scamp1	0.01	-0.28	0.28	0.15
Sesn1	0	-0.28	0.41	0.19
Ftx	0	-0.28	0.36	0.17
Tmed10	0	-0.28	0.33	0.16
Ddx6	0.01	-0.28	0.34	0.19
Synj1	0.05	-0.28	0.45	0.28
Erlec1	0	-0.28	0.22	0.1
Zbtb7a	0	-0.28	0.22	0.12
Mib1	0	-0.28	0.35	0.18
Usf2	0.04	-0.28	0.18	0.11
Sfmbt1	0.02	-0.28	0.37	0.22
Vps54	0.01	-0.28	0.43	0.25
Vcpip1	0	-0.28	0.18	0.09
Als2	0.01	-0.28	0.14	0.07
Hp1bp3	0	-0.28	0.22	0.11
Lsm14a	0	-0.28	0.25	0.12
Gm40841	0.04	-0.29	0.25	0.15
Mgea5	0	-0.29	0.46	0.24
Dync1i2	0.01	-0.29	0.43	0.24
Fam208b	0.01	-0.29	0.26	0.15
Ube2g1	0	-0.29	0.4	0.2
Suclg1	0.02	-0.29	0.11	0.05
Ppia	0	-0.29	0.23	0.12
Lamp2	0	-0.29	0.41	0.21
Ppp4r3b	0	-0.29	0.35	0.15
BC005537	0	-0.29	0.22	0.1
Btaf1	0.01	-0.29	0.34	0.19
Zc3h7a	0	-0.29	0.36	0.17
Arhgef1	0	-0.29	0.26	0.14
Gm16599	0	-0.29	0.16	0.07
Actr3	0.01	-0.29	0.28	0.16
Foxk2	0	-0.29	0.28	0.14
Tep1	0.04	-0.29	0.12	0.07
Fkbp15	0	-0.29	0.43	0.23
Tspan3	0.02	-0.29	0.22	0.13
Clcn5	0.01	-0.29	0.2	0.11
Ostf1	0	-0.29	0.23	0.12
Ptpn12	0	-0.29	0.29	0.15
G3bp2	0	-0.29	0.25	0.12
Fam114a2	0	-0.29	0.2	0.09
Cnep1r1	0.01	-0.29	0.16	0.08
Ccdc12	0	-0.29	0.18	0.09
Fam120b	0	-0.29	0.35	0.18
Mysm1	0	-0.29	0.3	0.15
Trim36	0	-0.29	0.2	0.08
Arid3b	0.02	-0.29	0.22	0.13
Adss	0.04	-0.29	0.13	0.07
Smdt1	0.02	-0.29	0.11	0.05
Hspa4l	0.03	-0.29	0.21	0.12
Hmgxb4	0	-0.29	0.16	0.07
Crlf3	0.02	-0.29	0.45	0.27
Pfkfb4	0.01	-0.29	0.16	0.08
Strada	0	-0.29	0.31	0.17
Dhx15	0	-0.29	0.28	0.12
Opa1	0	-0.29	0.31	0.14
Rai1	0.03	-0.3	0.33	0.2
Sdf4	0.01	-0.3	0.18	0.09
Zyg11b	0	-0.3	0.35	0.18
Cep83	0	-0.3	0.24	0.12
Atg10	0	-0.3	0.35	0.17
Kdm2a	0	-0.3	0.52	0.28
Pafah1b2	0.01	-0.3	0.16	0.08
Hsp90b1	0	-0.3	0.37	0.21
Manba	0.02	-0.3	0.21	0.12
Mtr	0.02	-0.3	0.21	0.12
Plekhm3	0.03	-0.3	0.43	0.26
Stxbp5	0	-0.3	0.46	0.25
Rock1	0	-0.3	0.54	0.26
Acsl4	0	-0.3	0.29	0.16
Kifap3	0	-0.3	0.35	0.18
Sh2b2	0.02	-0.3	0.22	0.13
Ldhb	0.01	-0.3	0.24	0.13
Mpc1	0	-0.3	0.38	0.2
Zcchc18	0.05	-0.3	0.16	0.1
Cul1	0.01	-0.3	0.43	0.25
Glud1	0	-0.3	0.33	0.17
Tmem259	0	-0.3	0.18	0.09
Tent2	0	-0.3	0.35	0.17
Chfr	0	-0.3	0.27	0.14
Cdc27	0	-0.3	0.29	0.14
Rab12	0	-0.31	0.23	0.1
Hpf1	0.03	-0.31	0.15	0.08
Ifnar2	0.01	-0.31	0.23	0.12
Washc4	0	-0.31	0.37	0.19
Itgb1	0.01	-0.31	0.24	0.14
Pabpc1	0.01	-0.31	0.22	0.12
Taok1	0.01	-0.31	0.51	0.29
Tpd52	0.02	-0.31	0.33	0.19
Ndufa4	0.04	-0.31	0.16	0.09
Cept1	0	-0.31	0.37	0.18
Flywch1	0.01	-0.31	0.22	0.11
Cd99l2	0	-0.31	0.2	0.1
Lyst	0	-0.31	0.44	0.24
Tnks2	0.01	-0.31	0.39	0.22
Slc1a3	0	-0.31	0.39	0.2
Dnm1l	0.01	-0.31	0.27	0.15
Mvb12b	0.02	-0.31	0.55	0.31
Usf3	0	-0.31	0.22	0.1
Saraf	0.04	-0.31	0.18	0.1
Sgcz	0	-0.31	0.91	0.8
Gtpbp4	0	-0.31	0.12	0.05
Vamp2	0.03	-0.31	0.13	0.07
Pggt1b	0.01	-0.31	0.17	0.09
Vps50	0	-0.32	0.23	0.12
Zfp592	0	-0.32	0.2	0.1
Rilpl1	0.03	-0.32	0.18	0.11
Slc25a3	0	-0.32	0.34	0.16
Lactb2	0.02	-0.32	0.18	0.1
Hmox2	0	-0.32	0.26	0.11
Atpif1	0.04	-0.32	0.16	0.09
Stx8	0	-0.32	0.43	0.23
Tmem65	0.03	-0.32	0.17	0.1
9930021J03Rik	0	-0.32	0.43	0.23
Ncf2	0.01	-0.32	0.2	0.11
Bbx	0.01	-0.32	0.34	0.19
Runx1t1	0	-0.32	0.32	0.16
Ogfrl1	0.03	-0.32	0.17	0.1
Hltf	0	-0.32	0.24	0.13
Resp18	0	-0.32	0.22	0.12
Rpl8	0.02	-0.32	0.15	0.08
Znrf1	0	-0.33	0.44	0.24
Rbm26	0.02	-0.33	0.55	0.31
Cep170	0.02	-0.33	0.37	0.21
Aagab	0.04	-0.33	0.16	0.09
Ypel3	0.01	-0.33	0.22	0.12
Gsap	0.02	-0.33	0.37	0.22
Cmss1	0	-0.33	0.33	0.17
St13	0.01	-0.33	0.24	0.13
Sppl3	0.02	-0.33	0.51	0.3
Cox4i1	0.01	-0.33	0.29	0.17
Zfp148	0.01	-0.33	0.58	0.32
Mbd2	0	-0.33	0.28	0.13
Pitpna	0.01	-0.33	0.47	0.27
Apobec1	0.03	-0.33	0.22	0.13
Emc7	0.01	-0.33	0.15	0.07
Gm47664	0.03	-0.33	0.21	0.12
4930517O19Rik	0.01	-0.33	0.17	0.09
Mtus1	0	-0.33	0.42	0.23
Spcs2	0.01	-0.33	0.17	0.09
Luzp1	0.02	-0.33	0.33	0.2
St5	0	-0.33	0.23	0.11
Pnpla8	0	-0.33	0.24	0.12
Nagk	0.03	-0.33	0.13	0.07
Cnot2	0.02	-0.33	0.52	0.29
Esco1	0	-0.33	0.25	0.13
Olfm3	0.05	-0.33	0.26	0.16
Ifitm10	0.01	-0.34	0.24	0.13
Wls	0	-0.34	0.32	0.16
Mef2d	0.01	-0.34	0.29	0.16
Casd1	0.03	-0.34	0.18	0.1
Ppp2r5c	0.04	-0.34	0.51	0.3
Usp3	0	-0.34	0.31	0.17
Tmem170b	0.01	-0.34	0.2	0.1
Pbx3	0.04	-0.34	0.54	0.31
Copb1	0	-0.34	0.17	0.07
Timp2	0	-0.34	0.32	0.17
Prnp	0	-0.34	0.29	0.15
Pacsin1	0.01	-0.34	0.24	0.13
Cep152	0	-0.34	0.19	0.1
Mindy2	0.01	-0.34	0.24	0.13
Map2k1	0	-0.34	0.37	0.18
Senp2	0	-0.34	0.4	0.22
Pcbp2	0	-0.34	0.33	0.17
Peli1	0.01	-0.35	0.44	0.26
Uxs1	0.02	-0.35	0.14	0.08
Tubgcp5	0.02	-0.35	0.38	0.23
Xpr1	0.04	-0.35	0.39	0.24
Sacm1l	0	-0.35	0.31	0.14
Tlk1	0.01	-0.35	0.34	0.19
Hnrnph1	0.03	-0.35	0.3	0.18
Ube2j1	0.01	-0.35	0.16	0.09
Dnajc13	0.02	-0.35	0.39	0.22
Fam168b	0.02	-0.35	0.23	0.13
Ccm2	0.01	-0.35	0.26	0.15
Ap1b1	0.04	-0.35	0.24	0.14
Tmx3	0.01	-0.35	0.21	0.11
Ubxn4	0	-0.35	0.35	0.17
Rhoa	0	-0.35	0.33	0.17
Foxn3	0.04	-0.35	0.88	0.74
Wdr26	0	-0.35	0.42	0.23
Ptp4a2	0.02	-0.35	0.46	0.27
Gpr183	0.01	-0.35	0.15	0.08
Cdc42bpb	0.02	-0.36	0.2	0.12
Sod1	0.01	-0.36	0.42	0.24
Scarb2	0	-0.36	0.37	0.19
Phactr2	0.03	-0.36	0.4	0.24
Rsbn1l	0	-0.36	0.33	0.16
Sfi1	0	-0.36	0.37	0.2
Cmas	0.05	-0.36	0.14	0.08
Rbm33	0.01	-0.36	0.36	0.21
Sptlc2	0.01	-0.37	0.29	0.16
Snx27	0	-0.37	0.28	0.14
Fam117b	0.02	-0.37	0.4	0.23
Odr4	0.01	-0.37	0.15	0.08
Ap3b1	0.03	-0.37	0.59	0.33
Kras	0.03	-0.37	0.17	0.1
Stx2	0.01	-0.37	0.18	0.09
Bmpr2	0.05	-0.37	0.46	0.28
Cwc27	0.01	-0.37	0.35	0.2
Scaf11	0	-0.37	0.35	0.18
E2f3	0.01	-0.37	0.37	0.21
Ppip5k2	0.01	-0.37	0.28	0.15
Tut7	0.02	-0.38	0.25	0.14
Zup1	0.03	-0.38	0.29	0.17
Gm46367	0.01	-0.38	0.17	0.09
Malt1	0.03	-0.38	0.21	0.12
Atp1b3	0	-0.38	0.32	0.17
Eif5b	0.02	-0.38	0.28	0.16
A330023F24Rik	0.01	-0.38	0.35	0.2
Nr3c1	0.01	-0.38	0.42	0.23
Garnl3	0.03	-0.38	0.43	0.25
Fgd4	0.02	-0.38	0.32	0.19
Gusb	0.02	-0.38	0.19	0.1
Mtmr6	0	-0.38	0.28	0.15
Pip4k2a	0.05	-0.39	0.8	0.66
Abca1	0	-0.39	0.31	0.15
Dgkd	0.01	-0.39	0.46	0.26
Trf	0.03	-0.39	0.62	0.35
Ndfip1	0.01	-0.39	0.54	0.3
Usp12	0.03	-0.39	0.26	0.15
Ube3a	0.01	-0.39	0.37	0.21
Adam17	0.04	-0.39	0.26	0.16
Crk	0.05	-0.39	0.22	0.13
Numa1	0.01	-0.39	0.28	0.16
Mir6236	0.04	-0.39	0.66	0.58
Slc25a4	0	-0.39	0.29	0.15
Tspyl4	0.04	-0.39	0.13	0.07
Pla2g4a	0.01	-0.39	0.38	0.22
Rheb	0.02	-0.4	0.22	0.12
Exoc6	0.04	-0.4	0.38	0.23
Slc22a17	0	-0.4	0.31	0.15
Kpna3	0.03	-0.4	0.32	0.19
Clip1	0.02	-0.4	0.34	0.2
Mtch1	0.01	-0.41	0.22	0.12
Znrf2	0.01	-0.41	0.33	0.19
Taok3	0.03	-0.41	0.5	0.29
Atf6	0.01	-0.41	0.37	0.2
Cdk13	0.02	-0.41	0.44	0.25
Tmbim6	0.03	-0.41	0.26	0.16
Tecr	0.02	-0.41	0.48	0.28
Traf3	0.01	-0.41	0.44	0.24
Tnfrsf21	0.03	-0.41	0.24	0.14
Rab3gap1	0.01	-0.41	0.33	0.18
Ncoa3	0.05	-0.41	0.46	0.28
Asah1	0.01	-0.42	0.27	0.15
Pik3cb	0.01	-0.42	0.35	0.2
Scamp2	0.02	-0.42	0.35	0.2
Slc30a9	0	-0.42	0.33	0.16
Ywhae	0.01	-0.42	0.39	0.22
Pten	0.01	-0.42	0.55	0.3
Tmem50a	0.01	-0.42	0.19	0.1
Cnot6l	0.02	-0.42	0.29	0.17
Clta	0.02	-0.42	0.35	0.2
Fbxw7	0.05	-0.42	0.31	0.19
Pwwp2a	0.04	-0.43	0.43	0.26
Canx	0.01	-0.43	0.41	0.23
Bod1l	0.02	-0.43	0.29	0.17
Mrtfa	0.04	-0.43	0.41	0.24
Gm37494	0.01	-0.43	0.25	0.13
Stambpl1	0.01	-0.43	0.28	0.16
Lnpep	0.04	-0.43	0.42	0.25
Gnai2	0.05	-0.43	0.23	0.14
Capza2	0.01	-0.44	0.29	0.16
Psma3	0	-0.44	0.29	0.15
Zranb2	0.03	-0.44	0.44	0.26
Atp2c1	0.04	-0.45	0.52	0.31
Tspan14	0	-0.45	0.46	0.24
Xiap	0.02	-0.45	0.39	0.23
Aldoa	0.05	-0.45	0.22	0.13
Mir99ahg	0.03	-0.45	0.84	0.65
Fbrsl1	0.04	-0.46	0.29	0.17
Tkt	0.01	-0.46	0.21	0.11
Stx7	0.03	-0.46	0.38	0.23
Dhx9	0.01	-0.46	0.27	0.15
Cep112	0.02	-0.47	0.25	0.14
Sec62	0	-0.47	0.41	0.22
Sh3glb1	0.05	-0.47	0.42	0.25
Rab6b	0.01	-0.47	0.33	0.19
Wdr44	0.04	-0.47	0.35	0.21
Rab7	0.04	-0.48	0.26	0.15
Elmo1	0	-0.48	0.97	0.94
Celf2	0	-0.48	0.9	0.71
Tor1aip1	0.02	-0.49	0.32	0.18
Tlk2	0	-0.49	0.31	0.16
Arl6ip1	0.04	-0.49	0.29	0.17
Usp8	0.03	-0.5	0.29	0.17
Asap1	0.01	-0.5	0.78	0.65
Cd2ap	0.05	-0.5	0.43	0.26
Ndufc2	0.01	-0.51	0.17	0.09
Macf1	0	-0.51	0.87	0.8
Frmd4b	0	-0.51	0.77	0.65
Nrg1	0	-0.54	0.71	0.64
Pisd	0.01	-0.54	0.35	0.19
Rtn3	0.04	-0.55	0.72	0.57
Setd3	0.05	-0.55	0.32	0.19
Slc9a9	0.01	-0.56	0.82	0.65
Gab2	0	-0.57	0.78	0.71
Galntl6	0.03	-0.58	0.6	0.51
Gm35188	0.03	-0.61	0.37	0.22
Slc8a1	0	-0.61	0.94	0.89
Lingo2	0	-0.63	0.86	0.73
Snx5	0.05	-0.63	0.33	0.2
Snx29	0	-0.63	0.77	0.64
Cntnap2	0	-0.65	0.97	0.83
Apoe	0.03	-0.66	0.52	0.32
Kcnip4	0	-0.68	0.86	0.79
Atp8a2	0	-0.69	0.74	0.64
Cux1	0.04	-0.69	0.6	0.49
Rap1gds1	0	-0.7	0.7	0.56
Hdac9	0.01	-0.71	0.69	0.56
Zswim6	0	-0.71	0.76	0.61
Gm42418	0	-0.71	0.98	0.99
Chn2	0	-0.71	0.66	0.59
Chd9	0	-0.72	0.73	0.68
Ntpcr	0.04	-0.73	0.09	0.14
Snhg11	0	-0.75	0.9	0.86
Ubash3b	0	-0.75	0.69	0.59
Ssh2	0	-0.77	0.89	0.84
Mbnl1	0	-0.79	0.77	0.72
Dock4	0	-0.8	0.93	0.89
Extl3	0.04	-0.8	0.5	0.43
Diaph2	0	-0.8	0.71	0.64
Meg3	0	-0.81	0.99	0.99
Mctp1	0.01	-0.83	0.46	0.43
Nav2	0	-0.84	0.9	0.89
Epb41l2	0	-0.84	0.87	0.73
Tmcc3	0	-0.84	0.9	0.86
Ldlrad4	0	-0.85	0.86	0.85
Dennd4a	0	-0.85	0.7	0.63
Rtn1	0	-0.85	0.68	0.59
Mertk	0	-0.86	0.86	0.78
Pik3ap1	0.05	-0.88	0.36	0.35
Csf1r	0	-0.89	0.63	0.55
Fam49b	0	-0.9	0.77	0.73
Bmp2k	0	-0.9	0.61	0.51
Dleu2	0	-0.9	0.72	0.71
Lrch1	0	-0.9	0.65	0.62
Tbxas1	0	-0.92	0.51	0.46
Tnfrsf11a	0.03	-0.92	0.32	0.33
P3h2	0.01	-0.92	0.38	0.4
Il6ra	0.03	-0.92	0.37	0.36
4933406I18Rik	0.01	-0.93	0.57	0.48
Ophn1	0	-0.94	0.73	0.64
Tanc2	0	-0.95	0.93	0.92
Mef2a	0	-0.95	0.78	0.75
Lhfpl2	0.03	-0.95	0.47	0.41
Fli1	0	-0.95	0.56	0.49
Tlr7	0.02	-0.96	0.16	0.21
Ankrd44	0	-0.96	0.67	0.64
Lrmda	0	-0.98	0.91	0.88
Capn3	0.03	-0.98	0.29	0.3
B4galt1	0.02	-0.98	0.26	0.29
Hck	0.02	-1	0.26	0.29
Lgmn	0	-1.01	0.6	0.54
Zfp710	0	-1.04	0.54	0.56
Ppm1h	0	-1.04	0.64	0.61
Serinc3	0	-1.05	0.51	0.48
Lpcat2	0	-1.05	0.53	0.46
Plcl2	0	-1.05	0.56	0.52
Arhgap22	0	-1.05	0.45	0.46
Mgat4a	0.01	-1.06	0.34	0.34
Otulinl	0.02	-1.06	0.34	0.34
Pag1	0	-1.07	0.75	0.77
E230029C05Rik	0	-1.07	0.55	0.54
Lyn	0	-1.08	0.65	0.64
Abca9	0.05	-1.08	0.31	0.31
Ctss	0	-1.09	0.53	0.5
Rapgef5	0	-1.1	0.61	0.61
Camk1d	0	-1.11	0.82	0.8
Gm10790	0.01	-1.11	0.35	0.35
Plxdc2	0	-1.11	0.9	0.96
Maml3	0	-1.12	0.71	0.74
P2ry12	0	-1.12	0.5	0.5
Inpp4b	0	-1.12	0.77	0.71
Hpgds	0.01	-1.13	0.41	0.39
Lair1	0	-1.13	0.5	0.48
Entpd1	0	-1.14	0.44	0.47
Cx3cr1	0	-1.14	0.44	0.5
Ikzf1	0	-1.15	0.6	0.6
Zfhx3	0	-1.15	0.83	0.86
Dock2	0	-1.15	0.6	0.62
Gnas	0	-1.16	0.59	0.55
Runx1	0	-1.16	0.61	0.61
Tgfbr1	0	-1.17	0.83	0.81
Hexb	0	-1.17	0.74	0.71
Inpp5d	0	-1.17	0.84	0.83
Numb	0	-1.17	0.7	0.71
Mef2c	0	-1.18	0.67	0.63
Arhgap45	0	-1.2	0.47	0.5
Rreb1	0	-1.2	0.66	0.62
Itgb5	0	-1.21	0.58	0.61
Plcg2	0	-1.21	0.36	0.37
Pde3b	0	-1.21	0.69	0.68
Slco2b1	0	-1.22	0.57	0.56
Ly86	0	-1.23	0.66	0.67
AC102342.2	0	-1.23	0.37	0.42
Fgd2	0	-1.23	0.37	0.4
Ccnd3	0	-1.23	0.76	0.78
Apbb1ip	0	-1.23	0.67	0.66
Fyb	0	-1.24	0.56	0.61
Srgap2	0	-1.25	0.88	0.9
0610040J01Rik	0	-1.29	0.37	0.41
Adap2	0	-1.29	0.48	0.53
Cst3	0	-1.31	0.63	0.63
Siglech	0	-1.34	0.44	0.5
Selplg	0	-1.42	0.44	0.52
Dock8	0	-1.54	0.56	0.66

## Sheet: Table S10
Table S10. Differentially expressed genes in cluster 6 microglia between SOD1G93A mice and WT mice
Genes	P-value	Average logFC	Percentage in SOD1G93A mice	Percentage in WT mice
Gm8566	0	1.43	0.52	0
Galnt17	0	1.19	0.47	0.09
Trappc9	0	1	0.57	0.15
Kcnq1ot1	0	0.99	0.81	0.49
Acaca	0	0.99	0.78	0.36
A330015K06Rik	0	0.97	0.58	0.3
Sod1	0	0.94	0.52	0.06
Man2a2	0	0.91	0.43	0.09
Tmod2	0	0.88	0.65	0.46
Pde7b	0	0.87	0.63	0.21
Gm4876	0	0.87	0.68	0.36
Zfp536	0	0.87	0.78	0.52
Pkp4	0	0.85	0.7	0.39
Sh3rf1	0	0.85	0.53	0.21
Adam23	0	0.84	0.58	0.21
Prr5l	0.01	0.84	0.83	0.76
Irs1	0	0.84	0.29	0.03
Fmnl2	0	0.84	0.94	0.64
Lrrc28	0	0.83	0.38	0.09
Slc20a2	0	0.83	0.47	0.15
Nsmce2	0	0.82	0.66	0.33
Sirt2	0	0.82	0.58	0.24
Alkbh1	0	0.82	0.38	0.09
Gm38642	0	0.82	0.43	0.06
Spsb1	0	0.81	0.52	0.15
Sec61a2	0	0.81	0.4	0.12
Pacsin1	0	0.8	0.31	0
Dgki	0	0.8	0.87	0.61
Micu1	0	0.8	0.45	0.15
Ppfibp2	0	0.8	0.51	0.18
Tns3	0.01	0.8	0.77	0.55
Ambra1	0	0.8	0.71	0.33
Nipa2	0	0.79	0.28	0.03
Zfp462	0	0.79	0.7	0.36
Kif21a	0.01	0.78	0.68	0.49
Cd84	0	0.78	0.5	0.21
Hnrnpll	0	0.78	0.33	0
Brd4	0	0.77	0.62	0.3
Tln2	0	0.77	0.66	0.33
Myo5a	0	0.77	0.63	0.27
Slmap	0.01	0.76	0.57	0.27
Thap2	0	0.76	0.28	0
Kndc1	0.01	0.75	0.57	0.3
Ddhd2	0.01	0.75	0.4	0.12
Acer3	0	0.75	0.58	0.21
Lpgat1	0	0.75	0.63	0.36
C4b	0.01	0.75	0.25	0.06
Zmynd8	0	0.75	0.69	0.42
Gtf2h1	0	0.74	0.28	0
Nfasc	0.03	0.74	0.82	0.58
Zbtb38	0.01	0.74	0.45	0.18
Kazn	0.01	0.73	0.51	0.24
Pcnx	0.02	0.73	0.4	0.18
Il1rap	0	0.73	0.68	0.33
Ppp6r2	0	0.73	0.44	0.12
Ppfibp1	0.01	0.72	0.73	0.49
Fyn	0.3	0.72	0.65	0.52
Slc44a1	0	0.72	0.77	0.46
Csf1	0	0.72	0.36	0.06
Clstn1	0.01	0.72	0.38	0.12
Rhoj	0.01	0.72	0.48	0.21
Tut7	0	0.72	0.31	0.03
St6galnac3	0	0.72	0.91	0.67
Slco3a1	0.02	0.71	0.61	0.39
Cpeb2	0	0.71	0.6	0.27
Enpp6	0.01	0.71	0.38	0.12
Trappc12	0	0.71	0.31	0.06
Cep128	0.01	0.71	0.29	0.06
Prkcq	0.01	0.71	0.43	0.15
Tnrc6a	0	0.71	0.54	0.24
Lcorl	0.01	0.69	0.67	0.42
B3galt5	0.01	0.69	0.43	0.18
Ick	0	0.69	0.39	0.12
Ppp2r5e	0.01	0.69	0.58	0.27
Pbrm1	0	0.69	0.63	0.27
Map7	0.01	0.69	0.83	0.67
Caprin1	0.01	0.69	0.49	0.21
Gpatch2l	0	0.69	0.33	0.06
Cox7b	0	0.69	0.26	0.03
Unc79	0.01	0.68	0.5	0.21
Dlgap2	0.01	0.68	0.39	0.15
Chmp3	0	0.68	0.33	0.06
Tsc1	0.01	0.68	0.48	0.18
Tshz2	0.02	0.68	0.64	0.36
Ctnnal1	0	0.68	0.38	0.09
Bicd2	0	0.67	0.37	0.09
Ccar1	0	0.67	0.47	0.15
Rufy1	0	0.67	0.33	0.06
Zfand4	0	0.67	0.33	0.06
Fech	0.01	0.67	0.31	0.06
Pgrmc1	0.01	0.67	0.2	0
Sez6l	0.02	0.67	0.36	0.15
Agap1	0	0.67	0.86	0.7
Hp1bp3	0	0.66	0.28	0
Bckdhb	0.01	0.66	0.44	0.18
Vta1	0.01	0.66	0.33	0.12
Nt5c2	0.01	0.66	0.43	0.18
Cask	0	0.65	0.8	0.42
Grid1	0.01	0.65	0.83	0.55
Arnt	0.04	0.65	0.39	0.21
H2afv	0.01	0.65	0.2	0
Pde8a	0	0.65	0.66	0.36
Nrp1	0.01	0.65	0.43	0.18
Spop	0.02	0.65	0.56	0.3
Lima1	0	0.65	0.43	0.09
Immp2l	0.03	0.65	0.61	0.33
Pcnx2	0.01	0.65	0.19	0
Ppip5k1	0	0.65	0.32	0.06
Rftn1	0.01	0.65	0.43	0.18
Atp9a	0	0.64	0.56	0.18
Garnl3	0.01	0.64	0.49	0.21
Gtf3c2	0	0.64	0.27	0
Plekhm2	0.03	0.64	0.43	0.21
Tpm3	0	0.64	0.4	0.09
Neto2	0.01	0.63	0.25	0.03
Eml1	0.03	0.63	0.45	0.24
Trps1	0	0.63	0.73	0.42
Ubn1	0	0.63	0.38	0.06
Atp6v0d1	0.01	0.63	0.36	0.12
Rnf220	0.02	0.63	0.76	0.58
Ago1	0.01	0.63	0.2	0
Tbcd	0	0.63	0.53	0.24
Adam9	0.01	0.63	0.25	0.03
Prkd1	0	0.63	0.43	0.09
Ncald	0	0.62	0.41	0.09
Mtmr3	0.02	0.62	0.62	0.33
Stxbp4	0.01	0.62	0.35	0.09
Ppp3cc	0.01	0.62	0.33	0.09
Smurf1	0.02	0.62	0.38	0.15
Osbpl8	0.01	0.62	0.53	0.24
Apoe	0.1	0.62	0.57	0.36
Ell2	0	0.61	0.4	0.12
Zranb1	0.01	0.61	0.42	0.15
Specc1l	0.01	0.61	0.39	0.12
Mosmo	0.01	0.61	0.32	0.09
Rgcc	0.03	0.61	0.31	0.12
Mfhas1	0.01	0.61	0.32	0.09
Mmp16	0	0.61	0.76	0.42
Kmt2c	0	0.61	0.74	0.46
Dcaf10	0.01	0.61	0.3	0.06
Bin1	0	0.61	0.73	0.52
Mb21d2	0.01	0.61	0.35	0.09
Sparc	0.01	0.61	0.38	0.15
Smarca2	0.01	0.61	0.65	0.33
Phtf1	0	0.61	0.28	0.03
St6gal1	0.01	0.61	0.68	0.42
Map3k2	0.01	0.6	0.39	0.15
Ctnna2	0	0.6	0.98	0.88
Bcas1	0.08	0.6	0.78	0.58
Ust	0.03	0.6	0.68	0.42
Snx24	0.01	0.6	0.72	0.42
Dis3l2	0.01	0.6	0.54	0.3
Cd180	0	0.6	0.36	0.09
Fut9	0.05	0.6	0.44	0.24
Ppp1cc	0	0.6	0.33	0.06
Grin1	0.01	0.6	0.36	0.09
Strn4	0.01	0.6	0.31	0.09
Mirg	0.03	0.6	0.18	0.03
Arl2	0	0.6	0.22	0
mt-Cytb	0.01	0.59	0.37	0.12
Amy1	0	0.59	0.33	0.06
Ppp2ca	0	0.59	0.32	0.06
Kdm6a	0.01	0.59	0.61	0.36
Rab37	0.01	0.59	0.23	0.03
Uba2	0.01	0.59	0.23	0.03
Mink1	0.01	0.59	0.46	0.21
Hecw1	0.04	0.59	0.27	0.09
Grin3a	0.02	0.59	0.58	0.3
Rictor	0.01	0.59	0.53	0.21
Srpk1	0.01	0.58	0.29	0.06
Galnt16	0.01	0.58	0.41	0.15
Tmbim6	0.03	0.58	0.3	0.12
Me3	0.04	0.58	0.38	0.18
Gpd2	0.01	0.58	0.34	0.12
Ccdc6	0.01	0.58	0.26	0.03
9330162G02Rik	0.33	0.58	0.47	0.36
Smad1	0.01	0.58	0.42	0.15
Jazf1	0.03	0.58	0.38	0.15
Gng12	0.02	0.58	0.63	0.36
Pkd2	0.01	0.58	0.44	0.15
Nhlrc2	0	0.57	0.4	0.09
Sdk2	0.02	0.57	0.15	0
Itpr2	0.01	0.57	0.7	0.39
Wwc1	0.04	0.57	0.18	0.03
Anln	0.01	0.57	0.53	0.24
Bcl2	0.02	0.57	0.37	0.15
Derl1	0	0.57	0.22	0
Endod1	0	0.57	0.45	0.15
Mapk6	0.02	0.57	0.26	0.06
Atpaf1	0.01	0.57	0.24	0.03
Atp11a	0.02	0.57	0.44	0.21
Otud7b	0.01	0.57	0.79	0.49
Tulp4	0.01	0.57	0.78	0.58
Rassf8	0.01	0.57	0.35	0.09
Sarnp	0.02	0.57	0.43	0.21
Dennd6a	0	0.56	0.56	0.24
Eya4	0.01	0.56	0.25	0.03
Ppm1l	0.01	0.56	0.48	0.18
Aatf	0.02	0.56	0.38	0.15
Grik1	0.03	0.56	0.57	0.33
Snd1	0.01	0.56	0.53	0.21
Sobp	0.02	0.56	0.64	0.36
Hexdc	0.01	0.56	0.23	0.03
Rfwd3	0.01	0.56	0.28	0.06
Matr3	0.01	0.56	0.36	0.12
Gsdme	0.01	0.56	0.22	0.03
Fbn2	0.01	0.56	0.34	0.09
Daam2	0.03	0.55	0.63	0.39
2900097C17Rik	0.02	0.55	0.15	0
Frmd5	0.04	0.55	0.84	0.76
Sema4d	0.01	0.55	0.48	0.18
Lrp6	0.01	0.55	0.49	0.18
Ctsd	0.02	0.55	0.55	0.27
Rhbdl3	0.03	0.55	0.23	0.06
Vps8	0.04	0.55	0.64	0.49
Lgi1	0.01	0.55	0.28	0.06
Med27	0.01	0.55	0.34	0.09
Rsl1d1	0	0.55	0.22	0
Pip5k1b	0.04	0.55	0.22	0.06
Atrx	0.02	0.55	0.68	0.42
Rapgef3	0.01	0.55	0.36	0.09
Calcrl	0.01	0.54	0.26	0.03
Ncoa2	0.02	0.54	0.69	0.49
Soga1	0.01	0.54	0.65	0.33
Lpp	0.02	0.54	0.58	0.3
Cnot6	0	0.54	0.23	0
Lpin1	0.02	0.54	0.24	0.06
Lin7a	0.12	0.54	0.24	0.12
Gm38042	0.01	0.54	0.23	0.03
Sox6	0.09	0.54	0.81	0.64
Dcun1d2	0.02	0.54	0.26	0.06
Frmd4a	0.75	0.54	0.94	0.91
Dach2	0.01	0.54	0.2	0
Gab1	0.02	0.54	0.71	0.49
Ric3	0.02	0.53	0.21	0.03
Dock1	0.03	0.53	0.77	0.55
Clvs1	0.04	0.53	0.21	0.06
Baz2b	0.01	0.53	0.86	0.64
B4galt1	0.02	0.53	0.31	0.09
Braf	0.02	0.53	0.58	0.27
Fbxo9	0.01	0.53	0.17	0
Cep350	0.01	0.53	0.52	0.24
Firre	0.02	0.53	0.38	0.15
Myrip	0.06	0.53	0.24	0.09
BC037034	0.02	0.53	0.14	0
Smg6	0.01	0.53	0.72	0.42
Csf2ra	0.01	0.53	0.28	0.06
Kpna1	0.02	0.53	0.24	0.06
Nop58	0.01	0.53	0.19	0
Spg11	0.01	0.52	0.3	0.06
Btbd9	0	0.52	0.66	0.3
Ppm1b	0.07	0.52	0.34	0.18
Abcg1	0.01	0.52	0.26	0.03
Cdk19	0.04	0.52	0.76	0.64
Sec14l5	0.02	0.52	0.6	0.27
Pgbd5	0	0.52	0.27	0.03
Fam49a	0.08	0.52	0.23	0.09
Cdk6	0.02	0.52	0.32	0.09
Denr	0.01	0.52	0.22	0.03
Mtus1	0.03	0.52	0.47	0.24
Sik3	0.02	0.52	0.85	0.64
Rps6ka2	0.07	0.52	0.23	0.09
Papss1	0.02	0.52	0.39	0.15
Mitf	0.01	0.52	0.8	0.49
Atxn7l1	0.01	0.52	0.57	0.3
Sorbs2	0.04	0.52	0.53	0.27
Nsd2	0.01	0.51	0.46	0.18
Ccnt2	0.01	0.51	0.48	0.21
Usp13	0.02	0.51	0.15	0
Cab39l	0.02	0.51	0.51	0.24
Inava	0.02	0.51	0.22	0.03
Slc25a13	0.02	0.51	0.56	0.3
D430041D05Rik	0.05	0.51	0.22	0.06
Sgce	0.01	0.51	0.48	0.18
Babam2	0.01	0.51	0.62	0.3
Pex14	0.01	0.51	0.33	0.09
Klf9	0.02	0.51	0.49	0.21
Zranb2	0.04	0.51	0.48	0.27
Pea15a	0.01	0.51	0.2	0
Mtor	0.01	0.51	0.33	0.09
Chm	0.03	0.51	0.41	0.18
Acyp2	0.02	0.51	0.55	0.27
Elavl3	0.02	0.51	0.49	0.24
Pkd1	0.04	0.51	0.34	0.15
Btbd10	0.06	0.51	0.25	0.09
Gclc	0.11	0.5	0.27	0.12
Cpox	0.06	0.5	0.32	0.15
Nck2	0	0.5	0.32	0.06
Enox1	0.01	0.5	0.83	0.55
Tmem132d	0.03	0.5	0.73	0.52
Tmem241	0.01	0.5	0.3	0.06
Klk6	0.02	0.5	0.19	0.03
Cdk12	0.02	0.5	0.51	0.24
Ncoa1	0.02	0.5	0.76	0.52
Tpd52l2	0.01	0.5	0.23	0.03
Prdm10	0.03	0.5	0.28	0.09
Gm13052	0.01	0.5	0.4	0.15
Wscd1	0.02	0.5	0.48	0.24
Car10	0	0.5	0.76	0.39
Ankrd6	0.16	0.5	0.23	0.12
Gtf2a1	0.03	0.5	0.37	0.15
Tspan5	0.01	0.5	0.69	0.39
Mta3	0.07	0.5	0.55	0.39
Grik5	0.07	0.5	0.38	0.21
Gk5	0.02	0.5	0.14	0
9530059O14Rik	0.66	0.5	0.38	0.33
Rab10	0.05	0.5	0.69	0.46
Ptpro	0.01	0.5	0.41	0.15
Kif3c	0.01	0.5	0.42	0.15
Pcdh10	0.04	0.49	0.31	0.12
Atp5k	0.02	0.49	0.14	0
Kifap3	0.02	0.49	0.41	0.15
Dnajc5	0.01	0.49	0.38	0.12
Tent2	0.03	0.49	0.39	0.18
Pros1	0.01	0.49	0.4	0.12
Pard3	0.06	0.49	0.71	0.49
1110004F10Rik	0.04	0.49	0.23	0.06
Asb7	0.01	0.49	0.18	0
Ube2l3	0.01	0.49	0.22	0.03
Clmn	0.02	0.49	0.54	0.27
Numb	0.09	0.49	0.75	0.52
Baz1a	0.02	0.49	0.21	0.03
Atxn10	0.03	0.49	0.6	0.33
Dcakd	0.01	0.49	0.22	0.03
Bmp1	0.05	0.49	0.21	0.06
Ppp4r2	0.02	0.49	0.33	0.12
Sgk3	0.01	0.48	0.57	0.24
Etfa	0.02	0.48	0.29	0.09
Rala	0	0.48	0.38	0.09
Tlk1	0.04	0.48	0.38	0.18
Asap3	0.03	0.48	0.23	0.06
Tenm2	0.02	0.48	0.93	0.7
Abtb2	0.02	0.48	0.65	0.36
Secisbp2l	0	0.48	0.33	0.06
C87436	0.03	0.48	0.19	0.03
Plxdc1	0.04	0.48	0.23	0.06
Pdlim5	0	0.48	0.38	0.09
Utp20	0.04	0.48	0.18	0.03
Eif2b3	0.01	0.48	0.2	0
Kctd2	0.01	0.48	0.18	0
A230006K03Rik	0.06	0.48	0.25	0.09
Chgb	0.03	0.48	0.18	0.03
Lcp2	0.01	0.48	0.23	0.03
Lrrk1	0.04	0.48	0.31	0.12
Sucla2	0.01	0.48	0.23	0.03
Zdhhc14	0.04	0.48	0.77	0.55
Tusc3	0.04	0.48	0.28	0.09
Maml3	0.03	0.48	0.76	0.55
Nbea	0.03	0.48	0.92	0.73
Cd200	0.01	0.48	0.18	0
[truncated: 18,145 more rows]

[truncated: 4 more sheets: Table S11, Table S12, Table S13, Table S14]
